# Supplementary material for: Common gardens in teosintes reveal the establishment of a syndrome of adaptation to altitude
Source: PLoS Genet. 2019 Dec 20;15(12):e1008512. doi: 10.1371/journal.pgen.1008512 (PMC6944379; doi:10.1371/journal.pgen.1008512)
Supplement: S1 Data — (XLSX) [file pgen.1008512.s021.xlsx]

## Sheet: Data_S1
Data_S1: Set of neutral SNPs used for 10 populations (genotyping data were retrieved from Aguirre-Liguori et al. Molecular Ecology 2017, except for population P4a that was taken from Pyhajarvi et al. Genome Biology and Evolution 2013).
Columns include Population, individual number, and genotyping results.
Population	Individual	PZE_107035275	PZE_104058884	PZE_108071872	PZE_106123709	PZE_109039199	PZE_101154793	PZE_110048320	PZE_102046490	PZA02382_7	PZA03063_21	PZA03748_4	PZE_107099071	PZE_107113353	PZE_110020248	PZE_106032757	PZE_101170923	PZE_109100121	PZE_101058806	PZE_110054219	PZE_101189858	PZE_102092059	PZE_108057710	PZE_101137444	PZE_101246363	PZE_104136278	PZE_102178324	PZE_102059118	PZE_104064754	PZE_104067654	PZE_101112417	PZE_110052083	PZE_104030857	PUT_163a_148964320_612	PZA02957_5	PZE_110018270	PUT_163a_50323824_2169	PZB01977_7	PZE_107031231	PZE_107095739	PZE_108061285	PZE_104132368	PUT_163a_60352717_2692	PZE_105081158	PZE_100001733	PZE_102011812	PZE_103102727	PZE_101043186	PZE_101131233
M1a	M1a_1	GG	AA	AA	GG	AA	GG	CC	AA	GG	AA	GG	AA	AA	GG	GC	GA	AT	CC	GG	GG	AA	AA	CC	AG	AG	GG	AG	AA	GG	GG	GC	AA	GG	CA	TA	GG	AG	AA	AA	GA	AA	AG	GG	AA	CC	NA	AA	CA
M1a	M1a_10	GG	AA	AA	GG	AA	GG	CC	AA	GG	AA	GG	CC	AA	GG	GG	GA	TT	CC	AG	GG	AG	AA	CC	GG	AA	GG	AA	AA	GG	GG	CC	AA	GG	AA	AA	GG	AA	AG	GA	AA	AA	AA	GG	AA	CC	GG	CC	CC
M1a	M1a_15	GA	AA	AA	GG	AA	GG	CC	AA	GG	AA	GG	AA	AG	GG	GG	GG	AA	CC	AG	GA	AA	AG	GG	AG	AA	GA	AA	AA	GG	GG	CC	AA	GG	AA	TT	GA	AA	GG	GA	GA	AA	GG	GG	AA	CC	GG	CC	CA
M1a	M1a_16	GG	AA	AA	GG	AA	GG	CC	AA	GG	AA	GG	AC	AA	GG	GC	GA	AT	CC	AA	GA	AA	AA	CG	GG	AG	GG	AA	AA	GG	GG	CC	AA	GG	AA	TA	GG	AA	AA	GA	GA	AA	AA	GG	AA	CC	GG	CC	AA
M1a	M1a_17	GG	AA	AA	GG	AA	GG	CC	AA	GG	AA	GG	AA	AA	GA	GC	GG	AT	AA	AG	GG	AA	AG	GG	GG	AA	GG	AA	AA	GG	GG	GC	AA	GC	CC	TA	GG	AA	AA	GG	GA	AC	AG	GG	AA	CC	GG	CC	CC
M1a	M1a_2	GG	AA	AA	GG	CC	GG	CC	AA	GA	AA	GG	AC	AA	GG	GG	GA	AA	CC	AA	GG	AA	AA	CC	GG	AA	GG	AA	AA	GG	GG	CC	AA	GC	CA	TT	GG	AA	AA	AA	AA	AA	AG	GG	AA	CC	GG	CC	CA
M1a	M1a_4	GG	AA	AA	GG	AA	GG	CC	AA	GG	AA	GG	AC	AA	GG	GC	GG	AA	CA	AA	GG	AA	AA	CC	GG	AA	GG	AA	AA	GG	GG	CC	AA	GG	AA	TA	GG	AA	AA	GA	AA	AA	AG	GG	AA	CG	GG	CC	CA
M1a	M1a_5	GG	AA	AA	GG	CA	GG	CC	AA	GG	AA	GG	CC	AA	GG	GC	GA	AT	CA	AA	GA	AA	AA	CC	AG	AG	GG	AG	AA	GG	GG	CC	AA	GG	AA	AA	GA	AA	AA	AA	GG	AA	AA	GG	CA	CG	GG	CC	CC
M1a	M1a_6	GG	AA	AA	GG	AA	GG	CC	AA	GG	AA	GG	AA	AA	GG	GG	GG	AA	CC	AA	AA	AG	AA	CC	AG	AG	GG	AG	AA	GG	GG	CC	AA	GG	AA	TA	AA	AA	AA	GA	GA	AA	AA	GG	CA	CG	NA	AC	CC
M1a	M1a_7	GG	AA	AA	GG	CA	GG	CC	AA	GG	AA	GG	AA	AA	GG	GC	GG	AT	CC	AA	GG	AG	AA	CC	GG	AA	GG	AA	AA	GG	GG	CC	AA	GG	AA	AA	GG	AA	AA	AA	AA	AA	AG	GG	AA	CC	GG	CC	CA
M1a	M1a_8	GG	AA	AA	GG	AA	GG	CC	AA	GG	AA	GG	AA	AA	GG	GG	GG	AA	CC	AA	GG	AG	AA	CG	AA	AG	GG	AA	AA	GG	GG	GC	GA	GG	AA	TA	GA	AA	AA	GA	AA	AA	AA	GG	CA	GG	GG	CC	CA
M2a	M2a_10	GA	AA	AA	GG	CA	GG	CC	AA	GG	AA	GG	AA	AA	AA	GG	GA	AA	CC	AA	AA	AA	AG	GG	GG	AA	GG	AG	AA	GG	GG	CC	AA	GG	AA	TA	GG	AA	AA	GA	GA	AA	AA	GG	AA	CC	AG	AC	CA
M2a	M2a_11	GG	AA	AA	GG	AA	GG	CC	AA	GG	AA	GG	AA	AA	AA	GG	GA	TT	CA	AG	GA	AA	AA	GG	GG	AA	GG	AA	AA	GG	GG	GC	AA	GG	AA	TA	GG	AA	AA	GA	GA	AA	AA	GG	AA	CC	AG	CC	CC
M2a	M2a_12	GG	AA	AA	GG	CA	GG	CA	AA	GG	AA	GG	AA	AA	GA	GC	AA	AT	CC	AG	GA	AG	AA	GG	GG	AA	GG	AG	AA	GG	GG	CC	AA	GG	AA	AA	GG	AA	AA	GA	GG	AA	AA	GG	CA	CC	GG	CC	CC
M2a	M2a_14	GG	AA	AG	GG	CA	GG	CC	AA	GG	AA	GG	AC	AA	AA	GG	GA	TT	CC	AA	AA	AA	AA	GG	AG	AA	GG	AG	AA	AA	GG	CC	AA	GG	AA	TT	GG	GG	AA	GA	NA	AA	AA	GG	CA	CC	GG	CC	CC
M2a	M2a_15	GG	AA	AA	GG	CA	GG	CC	AA	GA	AA	GG	AA	AA	AA	GC	AA	AT	CC	GG	GG	AA	AA	GG	AG	AA	GG	AA	AA	AA	GG	CC	AA	GG	AA	AA	GA	AG	AA	GA	NA	AA	AA	GG	AA	CC	AG	CC	CA
M2a	M2a_16	GG	AA	AG	GG	AA	GG	CC	AA	GG	AA	GG	AA	AA	GG	GG	GA	TT	CC	AG	AA	AG	AA	GG	AA	AA	GG	AG	AA	GG	GG	CC	AA	GG	AA	TA	GG	AG	AA	AA	GG	AA	AA	GG	AA	CC	GG	CC	CA
M2a	M2a_17	GG	AA	AA	GG	AA	AG	CC	AA	GG	AA	GG	AA	AA	AA	GG	AA	AT	CA	AA	GA	AA	AA	GG	GG	AA	GG	AA	AA	GG	GG	GC	AA	GG	AA	TA	GA	AA	AA	AA	GG	AA	AA	GG	AA	CC	AA	CC	CC
M2a	M2a_18	GG	AA	AG	GG	CA	GG	CC	AA	GG	AA	GG	AC	AA	AA	GC	GA	AT	CC	AA	AA	AA	AG	GG	AG	AA	GG	AG	AA	GG	GG	CC	AA	GG	AA	TA	GA	AG	AA	GA	GG	AA	AA	GG	AA	CG	AG	AA	CC
M2a	M2a_2	GG	AA	AG	GG	CA	GG	CC	AA	GG	AA	GG	AA	AG	GA	GC	AA	AA	CC	AG	GA	AG	AA	CG	GG	AA	GG	AA	AA	GG	GG	CC	AA	GG	AA	AA	GG	GG	AA	GA	GG	AA	AA	GG	AA	CC	GG	CC	AA
M2a	M2a_3	GG	AA	AA	GG	CA	AG	CC	AA	GG	AA	GA	AA	AA	GA	GG	AA	AT	CC	AA	AA	AA	AA	GG	AA	AA	GG	AG	AA	GG	GG	CC	AA	GG	AA	TT	GG	AA	AA	GA	AA	AA	AA	GG	AA	CC	GG	CC	CC
M2a	M2a_4	GA	AA	AG	GG	CA	GG	CC	AA	GG	AA	GG	AA	AA	GA	GG	GA	TT	CC	AA	GA	AG	AA	CC	AA	AA	GG	AA	AA	GG	GG	CC	AA	GG	AA	AA	GG	AA	AA	GA	GG	AA	AA	GG	AA	CG	AG	CC	CC
M2a	M2a_5	GG	AA	AA	GG	CA	GG	CC	AA	GG	AA	GG	AA	AA	AA	GG	GG	TT	CC	AA	GA	AA	AA	CG	GG	AA	GG	AA	AA	GG	GG	GC	AA	GG	AA	AA	GG	AG	AA	GA	AA	AA	AA	GG	AA	CC	AA	CC	CC
M2a	M2a_6	GG	AA	AA	GG	AA	GG	CA	AA	GG	AG	GG	AC	AA	AA	GC	AA	TT	CC	AG	AA	AA	AA	GG	GG	AA	GG	AA	AA	GG	GG	CC	AA	GG	AA	AA	GA	AA	AA	GA	GA	AA	AA	GG	AA	CC	NA	AC	CC
M2a	M2a_8	GG	AA	AA	GG	CA	GG	CC	AA	GG	AA	GG	AC	AA	GA	GG	AA	AT	CC	AA	AA	AA	AG	GG	AG	AA	GG	AA	AA	GG	GG	GC	AA	GG	AA	TA	GG	AA	AA	GA	AA	AA	AA	GG	AA	CC	GG	AC	CC
M2a	M2a_9	GG	AA	AA	GG	CA	GG	CC	AA	GG	AG	GG	AA	AA	GA	GG	AA	TT	CC	AA	GG	AA	AA	CG	AA	AA	GG	AA	AA	GG	GG	CC	AA	GG	AA	AA	GG	AG	AA	GA	GG	AA	AA	GG	AA	CC	AA	CC	CA
M2b	M2b_1	GG	AA	AA	GG	AA	GG	CC	AA	GG	AA	GG	AA	AG	GG	GG	GG	AA	AA	AA	AA	AA	AA	GG	GG	AA	GG	GG	CC	GG	GG	GC	AA	GG	CC	TT	AA	AA	AA	GG	AA	AA	AG	GG	AA	GG	NA	AA	AA
M2b	M2b_10	GG	AA	AA	GG	AA	GG	CC	AA	GG	AA	GG	AA	AA	GG	GG	GG	AA	CC	AA	AA	AA	AA	GG	AG	AA	GG	AA	AC	GG	GG	CC	AA	GG	CA	AA	GA	AA	AA	GG	GG	AC	AA	GG	AA	CC	NA	CC	CC
M2b	M2b_11	GG	GG	AA	GG	AA	GG	CC	AA	GG	AA	GG	AC	AA	GG	GG	GG	AA	CC	AG	GA	AG	AG	GG	AG	AA	GA	AA	AC	GG	GG	CC	AA	GG	AA	AA	GA	AA	AA	GG	GG	AC	AG	GG	AA	CG	NA	CC	CA
M2b	M2b_12	GG	AA	AA	GG	AA	GG	CC	AA	GG	AA	GG	AA	AA	GG	GG	GG	AA	CC	AA	AA	AA	AA	CG	AG	AA	GA	AA	AC	GG	GG	GC	AA	GG	AA	TA	GA	AA	AA	GG	AA	AA	AA	GG	AA	CC	GG	AC	CA
M2b	M2b_13	GG	AA	AA	GG	AA	GG	CC	AA	GG	AA	GG	AA	AA	GG	GG	GG	AA	CC	AG	AA	AA	AG	GG	AG	AA	GG	AG	AA	GA	GG	CC	AA	GG	AA	TT	GG	AA	AA	GA	AA	AC	AG	GG	AA	CC	GG	CC	CA
M2b	M2b_14	GG	AA	AA	GG	AA	GG	CC	AA	GG	AA	GG	AA	AA	GA	GG	GA	AA	CC	AG	GA	AG	AA	GG	GG	AA	GA	AG	AA	GG	GG	CC	AA	GG	CA	TT	GA	AA	AA	GG	GG	AA	AA	GG	AA	CC	GG	CC	CC
M2b	M2b_15	GG	AA	AA	GG	AA	GG	CC	AA	GG	AA	GG	AC	AA	GA	GG	GG	AA	CC	AG	GA	AA	GG	GG	AG	AA	GA	AA	AC	GG	GG	CC	AA	GG	AA	TT	GA	AA	AA	GA	GG	AA	AA	GG	AA	CG	GG	CC	CA
M2b	M2b_17	GG	AA	AG	GG	AA	GG	CC	AG	GG	AA	GG	AC	AG	GG	GG	GG	AA	AA	AA	AA	AA	AA	GG	GG	AA	GG	AA	CC	GG	GG	CC	AA	GG	AA	TT	GA	AG	AA	AA	GG	AA	AA	GG	AA	CC	GG	CC	CC
M2b	M2b_2	GG	AA	AA	GG	AA	GG	CC	AA	GG	AA	GG	AA	AG	GA	GG	GG	AA	CC	AG	AA	AA	AA	GG	GG	AA	GG	AA	AC	GG	GG	CC	AA	GG	CA	AA	GA	AA	AA	GG	GG	AC	AA	GG	AA	CC	AG	AC	CC
M2b	M2b_3	GG	AA	AA	GG	AA	GG	CC	AA	GG	AA	GG	AA	AA	GG	GG	GG	AA	AA	AA	AA	AA	AA	CG	AG	AA	GG	AG	AC	GG	GG	CC	AA	GG	CC	TA	GA	AA	AA	GA	GG	AC	AA	GG	AA	CC	GG	AC	CA
M2b	M2b_5	GG	AA	AA	GG	AA	GG	CC	AG	GG	AA	GG	AA	AA	GG	GG	GA	AT	CC	AA	AA	AA	AG	GG	AG	AA	GA	AG	AC	GG	GG	CC	AA	GG	CA	TA	GA	AG	AA	GG	GA	AC	AA	GG	AA	CC	GG	CC	CC
M2b	M2b_6	GG	AA	AA	GG	AA	GG	CC	AA	GG	AA	GG	AA	AA	GG	GG	GG	AA	CC	AA	AA	AG	GG	CC	GG	AA	GA	AA	AA	GG	GG	CC	AA	GC	CC	TA	AA	AA	AA	GA	GG	AC	AG	GG	AA	CG	GG	AC	AA
M2b	M2b_7	GG	AA	AA	GG	AA	GG	CC	AA	GG	AA	GG	AA	AA	GG	GG	GG	AA	CC	AA	AA	AG	AA	GG	AG	AA	GG	AA	AA	GG	GG	CC	AA	GG	CA	TA	GG	AA	AA	GG	GG	CC	AA	GG	AA	CC	GG	CC	CC
M2b	M2b_8	GG	AA	AA	GG	AA	GG	CC	AA	GG	AA	GG	AC	AA	GG	GG	GG	AA	CC	AA	GA	AA	AA	GG	GG	AA	GA	AA	AC	GG	GG	CC	AA	GG	AA	TT	GA	AA	AA	GG	AA	AA	AA	GG	CA	CC	GG	CC	CA
M2b	M2b_9	GG	AA	AA	GG	AA	GG	CC	AA	GG	AA	GG	AA	AA	GA	GG	GG	AA	CA	AA	AA	AA	AG	GG	GG	AA	GA	AA	CC	GG	GG	CC	AA	GC	CA	TT	AA	AA	AA	GA	AA	AC	AA	GG	AA	GG	GG	AC	CC
M3a	M3a_10	GG	AA	AG	GG	AA	GG	CC	AA	GG	AA	GG	AA	GG	GA	GG	GA	AT	CC	AA	GA	AA	AG	CG	GG	AA	GG	AA	AC	GG	GG	CC	AA	GG	CC	TA	GA	AA	AA	NA	GA	AA	AA	GG	AA	CC	GG	CC	AA
M3a	M3a_11	GG	AA	AA	GG	CA	GG	CC	AA	GG	AA	GG	AA	AA	GA	GG	GG	AT	CC	GG	GA	AA	AG	GG	GG	AA	GG	AA	AC	GG	GG	CC	AA	GG	AA	AA	GG	AA	AA	AA	GA	AA	AG	GG	AA	CG	AA	CC	CA
M3a	M3a_12	GG	AA	AA	GG	AA	GG	CC	AA	GG	AA	GG	AA	AA	GG	GG	GG	AA	CA	AA	GA	AA	AA	GG	AG	AA	GG	AA	CC	GG	GG	CC	AA	GG	AA	TT	GG	AG	AA	GA	AA	AA	AA	GG	AA	CC	AG	CC	AA
M3a	M3a_16	GG	AA	AA	GG	CA	GG	CC	AA	GG	AA	GG	AC	AA	GG	GC	GG	AA	CC	GG	AA	AG	AA	GG	GG	AA	GG	AA	AC	GG	GG	CC	AA	GG	AA	AA	GG	AG	AA	GA	GA	AC	AA	GG	AA	CC	GG	CC	AA
M3a	M3a_17	GG	AA	AA	GG	AA	GG	CC	AA	GA	AA	GG	AA	AA	GG	GG	AA	AA	CC	AA	GA	AG	AA	CG	GG	AA	GG	AA	AA	GG	GG	CC	AA	GG	AA	TT	GG	AG	AA	GA	GG	AA	AG	GG	AA	CC	GG	CC	CC
M3a	M3a_18	GG	AA	AA	GG	AA	GG	CC	AA	GA	AA	GG	AA	AA	GA	GG	GA	TT	CC	AG	GA	AG	AG	CG	AA	AA	GG	AA	AC	GG	GG	CC	AA	GG	CA	TA	AA	AA	AA	AA	GA	AA	AA	GG	AA	CC	GG	CC	CA
M3a	M3a_19	GG	AA	AA	GG	AA	GG	CC	AA	GG	AA	GG	AA	AA	NA	GG	GG	AA	CC	AG	AA	GG	GG	GG	GG	AA	GG	AA	AA	GG	GG	CC	AA	GC	AA	TT	GG	AA	AA	AA	GA	AA	AA	GG	CA	CC	GG	AC	AA
M3a	M3a_2	GA	AA	AA	GG	AA	GG	CC	AA	GG	AA	GG	AA	AG	GG	GG	GG	AA	CC	AA	GG	AA	GG	GG	GG	AA	GG	AA	AA	GG	GG	CC	AA	GG	AA	TA	GG	AA	AA	NA	GA	AA	AA	GG	AA	CG	GG	CC	AA
M3a	M3a_3	GG	AA	AA	GG	AA	GG	CC	AA	GG	AA	GG	AA	AA	GG	GG	GG	TT	CC	GG	GA	AA	NA	CG	GG	AA	GA	AA	AA	GG	GG	CC	AA	GG	CA	TA	GG	AA	AA	GG	GA	AA	AA	GG	AA	CG	NA	CC	CC
M3a	M3a_4	GA	AA	AA	GG	AA	GG	CC	AA	GG	AA	GG	NA	AG	GG	GG	GG	AT	CC	GG	GA	AA	AA	NA	AG	AA	GG	AA	AA	GG	GG	CC	AA	GG	AA	AA	GA	AA	NA	NA	GA	AA	AA	GG	AA	CG	GG	CC	AA
M3a	M3a_5	GG	AA	AA	GG	CA	GG	CC	AA	GG	AA	GG	NA	AG	GG	GG	GG	AA	CC	GG	AA	AA	AG	GG	GG	AA	GG	AA	AA	GG	GG	CC	AA	GG	AA	AA	GG	AA	AA	GG	GA	AA	AA	GG	AA	CG	AG	AC	CA
M3a	M3a_6	GG	AA	AA	GG	AA	GG	CC	AA	GG	AA	GG	AA	AA	GG	GG	AA	AT	CC	GG	AA	AA	NA	GG	GG	AA	GG	AA	AA	GG	GG	CC	AA	GG	AA	TT	GG	AA	AA	NA	AA	AA	AA	GG	AA	CG	GG	AC	AA
M3a	M3a_7	GG	AA	AA	GG	AA	GG	CC	AA	GG	AA	GG	AA	AA	GG	GG	GG	AT	CC	AG	AA	AA	GG	GG	GG	AA	GG	AA	AC	GG	GG	CC	AA	GG	CA	TA	GG	AA	AG	GA	GA	AA	AA	GG	AA	CG	GG	AC	CC
M3a	M3a_8	GG	AA	AA	GG	AA	GG	CC	AA	GG	AA	GG	AA	GG	GG	GG	GG	AT	CC	GG	AA	AA	AA	GG	AG	AA	GG	AA	AA	GG	GG	CC	AA	GG	AA	TA	GA	AA	AA	GA	GG	AA	AA	GG	AA	CC	GG	AA	CA
M3a	M3a_9	GG	AA	AA	GG	AA	GG	CC	AA	GG	AA	GG	CC	AA	GA	GG	GA	AT	CC	AG	GA	AA	AA	CG	GG	AA	GG	AA	AA	GG	GG	CC	AA	GG	CA	AA	GG	AA	NA	GA	GG	AA	AA	GG	AA	CC	GG	AC	CA
M3b	M3b_1	GG	AA	AA	GG	CA	GG	CC	AA	GA	AA	GG	AC	AA	GG	GG	GG	AA	CC	GG	GG	GG	AA	GG	AG	AA	GG	AA	CC	GG	GG	GC	AA	GG	CA	TT	AA	AA	AA	GA	GA	AA	AA	GG	AA	CC	AG	CC	CA
M3b	M3b_10	GG	AA	AA	GG	AA	GG	CC	AA	GG	AA	GG	AA	AA	GG	GG	GG	AA	CC	AA	GG	AA	AA	GG	AA	AA	GG	AA	AA	GG	GG	CC	AA	GG	AA	TA	GA	AA	AG	GA	NA	AA	AA	GG	AA	GG	GG	CC	CC
M3b	M3b_12	GG	AA	AA	GG	AA	GG	CC	AA	GG	AA	GG	AC	AA	GG	GG	GG	AT	CC	AA	GG	AA	AG	GG	GG	AA	GG	AA	AA	GG	GG	CC	AA	GG	AA	TA	GG	AA	AA	GA	GA	AA	AG	GG	AA	CC	GG	CC	CC
M3b	M3b_15	GG	GG	AA	GG	AA	GG	CC	AA	GG	AA	GG	AA	AA	GG	GG	GA	AA	CC	AA	GA	AA	AA	GG	GG	AA	GG	AA	AA	GG	GG	CC	AA	GG	CC	TT	GG	AA	AA	GG	GG	AA	AA	GG	AA	CC	GG	AA	AA
M3b	M3b_17	GG	AA	AA	GG	AA	GG	CC	AA	GA	AA	GG	AA	AA	GG	GG	GG	AA	CC	AG	AA	AA	GG	GG	GG	AA	GG	AA	CC	GG	GG	CC	GA	GG	AA	TA	AA	AA	AA	GA	GG	AA	AA	GG	CA	CC	GG	CC	CA
M3b	M3b_18	GG	AA	AA	GG	AA	GG	CC	AA	GG	AA	GG	AA	AA	GG	GC	GG	AA	CC	AA	GG	AG	AA	CG	AG	AA	GA	AA	AC	GG	GG	CC	AA	GG	CA	TA	GG	AA	AA	GA	GA	AA	AA	GG	AA	CC	GG	CC	CA
M3b	M3b_20	GG	AG	AA	GG	AA	AG	CC	AA	GG	AA	GG	AA	AG	GG	GC	GG	AA	CC	AG	NA	AA	AA	GG	GG	AA	GG	AG	CC	GG	GG	GC	AA	GG	CA	AA	GA	AA	AA	GA	GA	AC	AA	GG	AA	CC	GG	CC	CC
M3b	M3b_22	GG	AA	AA	GG	AA	GG	CC	AA	GG	AA	GG	AA	AG	GG	GG	GG	AA	CC	AA	GA	AA	GG	GG	GG	AA	GG	AG	CC	GG	GG	CC	AA	GC	CA	TA	GG	AA	AA	AA	AA	AA	AA	GG	AA	CG	GG	CC	AA
M3b	M3b_23	GG	GG	AA	GG	AA	GG	CC	AA	GG	AA	GG	AA	AA	GG	GG	GG	AT	CC	AA	GG	AG	GG	GG	GG	AA	GG	AG	CC	GG	GG	CC	AA	GG	AA	AA	AA	AA	AA	AA	NA	AA	AA	GG	AA	CC	NA	CC	CC
M3b	M3b_24	GG	AA	AA	GG	AA	GG	CC	AA	GG	AA	GG	AA	AA	GG	GC	GG	AA	CC	AA	GA	AA	AG	CG	AG	AA	GA	AA	AC	GG	GG	CC	AA	GG	AA	TA	GA	AA	AA	GA	GG	AA	AA	GG	CA	CG	GG	AC	CA
M3b	M3b_25	GG	AA	AA	GG	AA	GG	CC	AA	GG	AA	GG	AA	AA	GG	GG	GG	AA	CC	AA	GA	AA	AA	GG	GG	AA	GG	AA	CC	GG	GG	CC	AA	GG	AA	TT	AA	AA	AA	GA	GA	AA	AA	GG	AA	CC	GG	CC	CC
M3b	M3b_4	GG	AA	AA	GG	AA	GG	CC	AA	GG	AA	GG	AA	AA	GG	GG	GA	AA	CC	AA	GA	AA	AA	GG	GG	AA	GA	AA	CC	GA	GG	CC	AA	GG	AA	TA	AA	AA	NA	GG	GG	AC	AA	GG	AA	CC	GG	CC	CC
M3b	M3b_6	GG	AA	AA	GG	AA	GG	CC	AA	GG	AA	GG	AA	AA	GG	GG	GG	AA	CC	AG	GA	AG	GG	GG	GG	AA	GA	AA	AA	GG	GG	CC	AA	GG	AA	TT	GG	AA	AA	GA	GA	AA	AA	GG	CA	CC	GG	AC	AA
M3b	M3b_8	GG	AA	AA	GG	AA	GG	CC	AA	GG	AA	GG	AA	AG	GG	GG	GG	AA	CC	AA	GA	AA	GG	CG	GG	AA	GG	AA	AC	GG	GG	GC	AA	GG	AA	TA	GA	AA	AA	GA	GA	AA	AA	GG	CA	CC	GG	CC	AA
M3b	M3b_9	GG	AA	AA	GG	AA	GG	CC	AA	GG	AA	GG	AA	AA	GG	GG	GA	AA	CC	AA	GA	AG	GG	GG	GG	AA	GG	AG	AA	GG	GG	CC	AA	GG	AA	TT	GG	AA	AA	GA	GA	AA	AA	GG	AA	CG	GG	CC	CC
M4a	M4a_1	GG	AA	AA	GG	AA	GG	CC	AA	GA	AA	GG	AA	AA	GA	GG	GG	TT	CC	AA	AA	AA	AG	GG	GG	AA	GG	AA	AC	GG	GG	GC	AA	GG	AA	AA	GG	AA	AA	GG	GG	AA	AA	GG	AA	CC	AA	CC	CA
M4a	M4a_10	GG	AA	AA	GG	AA	GG	CA	AA	GG	AA	GG	AA	AA	GG	GG	GG	AT	CC	AG	GA	AA	AA	GG	GG	AA	GG	AA	AA	GG	GG	GC	AA	GG	AA	TA	GG	AA	AA	GA	AA	AA	AA	GG	AA	CG	GG	CC	AA
M4a	M4a_11	GA	AA	AA	GG	AA	GG	CC	AA	GG	AA	GG	AA	AA	GG	GG	GG	AA	CC	GG	GA	AG	AA	CG	GG	AA	GG	AA	AA	GG	GG	CC	AA	GG	AA	TA	GG	AA	AA	AA	GG	AA	AA	GG	AA	CC	GG	CC	AA
M4a	M4a_12	GA	AA	AA	GG	AA	GG	CC	AA	GA	AA	GG	AC	AG	GG	GG	GA	AA	AA	AA	AA	AG	AA	CC	AA	AG	GG	AA	AA	GG	GG	CC	AA	GG	CA	TT	AA	AA	AA	GA	GG	CC	AA	GG	AA	CG	NA	CC	AA
M4a	M4a_13	GG	AA	AA	GG	CA	GG	CA	AA	GG	AA	GG	AC	AG	GA	GG	GG	AT	CA	AA	AA	AA	AG	CC	AG	AA	GG	AA	AA	GG	GG	CC	AA	GG	AA	TT	GA	AA	AA	GA	GA	AA	AA	GG	AA	CC	GG	CC	CA
M4a	M4a_14	GG	AA	AA	GG	AA	GG	CC	AA	GG	AA	GG	AA	AA	GG	GG	GG	AA	CC	AA	GG	AA	AA	GG	AG	AA	GG	AA	AA	GG	GG	CC	AA	GG	AA	TA	GG	AA	AA	AA	GG	AA	AA	GG	AA	CC	GG	CC	AA
M4a	M4a_16	GA	AA	AA	GG	AA	GG	CC	AA	GG	AA	GG	AA	AA	AA	GC	GA	AA	CC	AA	AA	AA	AA	GG	AG	AA	GG	AA	AA	GG	GG	CC	AA	GG	AA	TA	GA	AA	AA	GA	GG	AA	AA	GA	CA	CC	AG	AC	AA
M4a	M4a_19	GG	AA	AA	GG	AA	GG	CC	AA	GG	AA	GG	AA	AG	GA	GG	GG	AA	CA	AG	GG	AA	AA	GG	GG	AA	GG	AA	AA	GG	GG	CC	AA	GG	AA	TT	GG	AA	AA	GA	GA	AA	AA	GG	CA	CC	GG	CC	AA
M4a	M4a_2	GG	AA	AG	GG	AA	GG	CC	AA	GA	AA	GG	AC	AA	AA	GG	GG	AA	CC	AA	AA	AG	AG	CG	GG	AA	GG	AA	AA	GG	GG	GC	AA	GG	AA	AA	GA	AA	AA	GA	GG	AA	AA	GG	AA	CC	AG	AC	CA
M4a	M4a_21	GA	AA	AA	GG	AA	GG	CC	AA	GG	AA	GG	AA	AG	GG	GG	GG	AA	CA	AG	GG	AA	AA	CG	AG	AA	GA	AA	AA	GG	GG	CC	AA	GG	AA	TT	GA	AA	AA	GA	GG	AA	AA	GG	AA	CC	GG	CC	CA
M4a	M4a_22	GA	AA	AG	GG	AA	AG	CC	AA	GA	AA	GG	AA	AA	GA	GG	GA	AT	CC	AA	AA	AA	AA	CC	GG	AA	GG	AA	AA	GG	GG	CC	AA	GG	AA	AA	GA	AA	AA	GA	GA	AC	AA	GG	CA	CC	AG	CC	AA
M4a	M4a_3	GG	AA	AA	GG	AA	AG	CC	AA	GG	AA	GG	AA	AA	AA	GG	GG	AA	CC	GG	NA	AA	AA	CG	GG	AA	GG	AG	AA	GG	GG	CC	AA	GG	AA	TA	GG	AA	AG	AA	AA	AA	AA	GG	AA	GG	GG	CC	CC
M4a	M4a_4	GG	GG	AA	GG	AA	GG	CC	AA	GG	AA	GG	AA	AG	GG	GG	GG	TT	CC	AG	AA	AA	AA	GG	GG	AA	GG	AA	AA	GG	GG	CC	AA	GG	AA	TT	GG	AA	AA	GA	GG	AA	AA	GG	AA	CC	GG	CC	AA
M4a	M4a_5	GA	AA	AA	GG	AA	GG	CC	AA	GG	AA	GG	CC	AA	GA	GG	GG	AA	CC	AG	GA	AA	AA	GG	AG	AG	GG	AA	AA	GG	GG	CC	AA	GG	CC	TT	GG	AA	AA	GA	GA	AA	AA	GG	AA	CC	AG	CC	AA
M4a	M4a_6	GA	AA	AG	GG	AA	GG	CC	AA	GG	AA	GG	AA	AA	GA	GG	GG	AT	CC	AG	GG	AA	AA	GG	GG	AA	GG	AA	AA	GG	GG	CC	AA	GG	AA	TA	GG	AA	AA	GA	GG	AA	AA	GA	AA	CC	NA	CC	AA
M4b	M4b_1	GG	AA	AA	GG	AA	GG	CC	AA	GG	AA	GG	AC	AA	AA	GG	GG	AA	CC	AG	GG	AA	AA	GG	AG	AA	GG	AA	AA	GG	GG	CC	AA	GC	CA	TA	GG	AA	AA	GG	GG	AC	AA	GG	AA	CC	GG	CC	CC
M4b	M4b_12	GG	AA	AG	AA	CA	GG	CC	AA	GG	AA	GG	AC	AA	GA	GG	GG	AA	CA	GG	GG	AA	GG	GG	AA	AA	GG	AA	AA	GG	GG	CC	AA	GG	CA	AA	GG	AA	AG	GA	GG	CC	AA	GG	CA	CC	GG	CC	CC
M4b	M4b_13	GA	AA	AA	GA	CA	AG	CC	AA	GG	AA	GG	AA	AA	GG	GG	GG	AA	AA	GG	GG	AG	GG	CG	GG	AA	GG	AA	AC	GG	GG	CC	AA	GG	CA	TA	GG	AA	AA	GA	GG	AC	AA	GG	AA	CC	GG	CC	CC
M4b	M4b_16	GA	AA	AG	GG	AA	GG	CC	AA	GG	AA	GG	AA	AA	GG	GC	GG	AA	CC	AG	GG	AA	AA	GG	AG	AA	GG	AA	AA	GG	GG	CC	AA	GG	CA	TA	GG	AA	AA	GA	GA	CC	AA	GG	AA	CC	GG	AC	CA
M4b	M4b_20	GG	AA	AA	GA	CA	GG	CC	AA	GG	AA	GG	AA	GG	GA	GC	GA	AA	CC	AA	GG	AA	AG	CC	GG	AA	GG	AG	AA	GG	GG	GC	AA	GG	CC	TA	GG	AA	AA	GA	GG	AA	AG	GG	CA	CC	AG	AC	CC
M4b	M4b_22	GG	AA	AA	GG	AA	AG	CC	AA	GG	AA	GG	AA	AG	GA	GC	GG	AA	AA	AG	GG	AA	AA	GG	AG	AA	GG	AA	AA	GG	GG	CC	AA	GG	CC	AA	GG	AA	AA	GA	GA	CC	AA	GG	AA	CC	GG	CC	CA
M4b	M4b_23	GG	AA	AA	GG	AA	GG	CC	AA	GG	AA	GG	AA	AA	AA	GG	GG	AA	CC	AA	GG	AA	AA	GG	GG	AA	GG	AA	AA	GG	GG	CC	AA	GG	AA	AA	GG	AA	AA	GA	GG	CC	AA	GG	AA	CC	GG	CC	AA
M4b	M4b_26	GG	AA	AA	GG	AA	GG	CC	AA	GG	AA	GG	AA	AA	AA	GC	GG	AA	CA	GG	GG	AA	AA	GG	AA	AA	GG	AA	AA	GG	GG	CC	AA	GG	CC	TT	GG	AG	AA	GA	GA	AC	AA	GG	AA	CC	GG	AA	CC
M4b	M4b_27	GA	AA	AA	GA	AA	GG	CC	AA	GA	AA	GG	AA	AG	GA	GG	GG	AA	CC	GG	GA	AA	GG	GG	AG	AA	GG	AA	CC	GG	GG	GC	AA	GG	CA	TT	GG	AA	AA	GA	GA	AA	AA	GG	AA	CC	GG	CC	CC
M4b	M4b_28	GG	AA	AG	GG	AA	GG	CC	AA	GG	AA	GG	AC	AA	GA	GG	GG	AT	CC	GG	GA	AA	AA	GG	GG	AA	GG	AA	AA	GG	GG	GC	AA	GG	AA	TT	GG	AA	AG	GA	GG	AC	AG	GG	AA	CC	GG	AC	CC
M4b	M4b_29	GG	AA	AA	GA	AA	GG	CC	AA	GG	AA	GG	AA	AA	GA	GC	GG	AT	CC	AG	GA	AA	AG	GG	AG	AA	GA	AA	AA	GG	GG	GC	AA	GG	CC	TA	GG	AA	AA	GA	GA	CC	AA	GG	AA	CC	GG	CC	CC
M4b	M4b_5	GA	AA	AA	GA	AA	GG	CC	AA	GG	AA	GG	AA	AA	AA	GG	GG	AA	CC	AG	GG	AA	AG	GG	GG	AA	GG	AA	AC	GG	GG	CC	AA	GG	CC	TT	GG	AA	AA	GG	AA	AA	AA	GG	AA	CC	GG	CC	CC
M4b	M4b_6	GG	AA	AA	GG	AA	GG	CC	AA	GG	AA	GG	AA	AA	AA	GG	GG	AA	CA	GG	GA	AA	GG	GG	GG	AA	GG	AA	AA	GG	GG	CC	AA	GC	CC	AA	GG	AA	AA	GG	GG	CC	AA	GG	AA	CG	GG	AC	CC
M4b	M4b_7	GG	AA	AG	GG	CA	GG	CC	AA	GG	AA	GG	AA	NA	AA	GC	GG	AA	CA	AA	GG	AA	AG	GG	AG	AA	GA	AA	AA	GG	GG	CC	AA	GG	CA	TT	GG	AA	AA	GA	AA	AC	AA	GG	AA	CC	GG	CC	CC
M5a	M5a_1	GG	AA	AG	AA	AA	GG	CC	AA	NA	AA	GG	AA	AA	GA	GG	GG	TT	CC	AA	AA	AA	AA	NA	GG	AA	GG	AG	AA	GG	GG	CC	AA	GC	CA	AA	GG	AA	AA	GA	GA	AA	AA	GG	AA	CC	GG	CC	CC
M5a	M5a_10	GG	AA	AA	GA	AA	GG	CC	AA	GG	AA	GG	AC	AA	GA	GG	GG	AA	CA	AA	AA	AA	AA	GG	AA	AG	GG	AA	AA	GG	GG	CC	AA	GG	AA	AA	GG	AA	AA	AA	GA	AA	AA	GG	AA	CC	GG	CC	CA
M5a	M5a_11	GG	AA	AA	GG	AA	GG	CC	AA	GG	AA	GG	AA	AA	GG	GG	GG	AT	CA	AA	GA	AA	AA	GG	AG	AA	GG	AA	AA	GG	GG	CC	AA	GG	CA	TA	GG	GG	AA	NA	GA	AA	AA	GG	AA	CC	GG	CC	CA
M5a	M5a_13	GG	AA	AA	AA	AA	GG	CC	AA	GG	AA	GG	AA	AA	GA	GG	GA	AT	CC	AG	AA	AA	AA	GG	NA	NA	GG	AA	AA	GG	GG	CC	AA	GC	CA	AA	GG	AA	AA	GA	GG	AA	AA	GG	NA	CC	GG	CC	NA
M5a	M5a_14	GG	AA	AA	GA	AA	GG	CC	AA	GG	AA	GG	CC	AA	GG	GG	AA	TT	CA	AA	GG	AA	AA	GG	GG	AA	GG	AA	AA	GG	GG	CC	AA	GG	CC	TT	GG	AA	AA	GG	GG	AA	AA	GG	AA	CG	GG	CC	CC
M5a	M5a_16	GG	AA	AA	GG	AA	GG	CC	AA	GG	AA	GG	AC	AA	AA	GC	GA	TT	CC	AA	AA	AA	AA	GG	AG	AA	GG	AA	AA	GG	GG	GC	AA	GG	CA	TA	GG	AA	AA	GA	GA	AA	AG	GG	AA	CC	GG	CC	CA
M5a	M5a_18	GG	AA	AA	GA	AA	GG	CC	AA	GG	AA	GG	AA	AA	AA	GC	GG	AA	CA	AA	GG	AA	AA	GG	GG	AA	GG	AA	AC	GA	GG	CC	AA	GG	CA	TA	GG	AG	AA	GA	GA	AC	AA	GG	AA	CC	AG	CC	CA
M5a	M5a_19	GG	AA	AA	AA	AA	GG	CC	AA	GG	AA	GG	AA	AA	GG	GG	GG	AA	CC	AA	GA	AG	AA	NA	GG	AA	GG	AA	AA	GG	GG	CC	AA	GG	CC	TT	GG	GG	AA	GA	GG	AA	AA	GG	AA	CC	GG	AA	CC
M5a	M5a_21	GG	AA	AA	GG	AA	GG	CC	AA	GG	AA	GG	AA	AA	AA	GG	GG	AA	CC	AA	AA	AG	AA	NA	AG	AA	GG	AA	AA	GG	GG	CC	AA	GC	CC	TA	GG	AG	AA	GA	GG	AA	AA	GG	AA	CC	GG	CC	CA
M5a	M5a_23	GG	AA	AG	AA	CA	GG	CC	AA	GG	AA	GG	AA	AA	GA	GG	GA	AA	CC	AA	GA	AA	AA	NA	AG	AA	GG	AA	AA	GG	GG	CC	AA	GG	AA	AA	GG	AA	AA	GA	GG	AA	AA	GG	AA	CC	GG	CC	CA
M5a	M5a_3	GG	AA	AA	GA	AA	AG	CC	AA	GG	AA	GG	AA	AA	GG	GG	GG	AT	CC	AA	AA	AA	AA	GG	AG	AA	GG	AA	AA	GG	GG	GG	AA	GG	CA	TA	GG	AA	AA	GA	GG	AA	AA	GG	AA	CG	GG	CC	CC
M5a	M5a_4	GG	AA	AG	GG	AA	GG	CC	AA	GG	AA	GG	AA	AA	GA	GG	GA	AA	CC	AG	AA	AA	AA	NA	AA	AA	GG	AA	AA	GG	GG	GG	AA	GG	CA	TA	GG	AA	AA	GG	GG	AA	AA	GG	AA	CC	GG	CC	CC
M5a	M5a_5	GG	AA	AA	GG	AA	GG	CC	AA	GG	AA	GG	AC	AA	GG	GG	GA	AA	CC	AA	GA	AA	AA	NA	AA	AA	GG	AA	AA	GG	GG	CC	AA	GG	CA	TA	GG	AG	AA	GA	GG	AA	AA	GG	AA	CC	GG	CC	CC
M5a	M5a_7	GG	AA	AG	GA	AA	GG	CC	AA	GG	AA	GG	AA	AA	GA	GG	GG	AT	AA	AA	GG	AA	AA	NA	AA	AA	GG	AA	AA	GG	GG	GG	AA	GG	CC	AA	GG	AA	AA	AA	GG	AA	AA	GA	AA	CC	NA	CC	CC
M5a	M5a_9	GG	AA	AA	GA	AA	GG	CC	AA	GG	AA	GG	AA	AG	GG	GG	GA	AT	CA	AA	AA	AA	AA	NA	GG	AA	GG	AA	AA	GG	GG	CC	AA	GG	CC	TA	GG	AA	AA	GA	GA	AA	AA	GG	AA	CC	GG	CC	CC
M5b	M5b_1	GG	AA	AA	GG	AA	GG	CC	AA	GG	AA	GG	AA	NA	GG	GG	GG	AA	CC	AG	GA	AA	AG	GG	GG	AA	GG	AA	AC	GG	GG	CC	AA	GG	AA	TT	GA	AA	AA	GA	GG	AA	AA	GG	CA	CG	AG	CC	AA
M5b	M5b_11	GG	AG	AA	GG	AA	GG	CA	AA	GG	AA	GG	AC	AG	GG	GG	GG	AA	CC	AA	AA	AA	AA	GG	AG	AA	GG	AA	AA	GG	GG	CC	AA	GG	CC	TT	GG	AA	AA	GA	AA	AA	AA	GG	CA	CC	GG	AC	CA
M5b	M5b_12	GG	AA	AA	GG	AA	GG	CC	AA	GA	AA	GG	AC	AA	GG	GG	GG	AA	CC	AA	GA	AA	AG	GG	AG	AA	GG	AA	AC	GG	GG	CC	AA	GG	CC	TT	GA	AA	AA	GA	AA	AA	AA	GG	AA	GG	GG	CC	AA
M5b	M5b_13	GG	AA	AA	GG	CA	GG	CC	AA	GG	AA	GG	AA	GG	GG	GG	GA	AA	CC	AG	GA	AA	AA	GG	GG	AA	GG	AA	AA	GG	GG	GG	AA	GG	CC	TA	GG	AA	AA	GG	GG	AA	AA	GG	AA	CC	GG	AA	AA
M5b	M5b_14	GG	AG	AA	GG	AA	GG	CC	AA	GG	AA	GG	AC	AA	GA	GG	GA	AA	CA	AA	GA	AA	AG	CG	AG	AA	GG	AG	AC	GG	GG	CC	AA	GG	CC	TT	GG	AA	AA	GA	GG	AA	AA	GG	AA	CC	GG	AC	CA
M5b	M5b_15	GG	AA	AA	GG	AA	GG	CC	AA	GG	AA	GG	AA	AG	GA	GG	GA	AA	CC	AA	GG	AA	GG	GG	AA	AA	GG	AA	AA	GG	GG	CC	AA	GC	CC	TA	GG	AA	AA	GG	GA	AA	AA	GG	AA	CG	GG	CC	CA
M5b	M5b_16	GG	AA	AA	GG	AA	GG	CC	AA	GG	AA	GG	AA	AA	GA	GG	GA	AA	CC	AA	GA	AG	AA	GG	GG	AA	GG	AA	AA	GG	GG	GC	AA	GG	CA	TT	GA	AA	AA	GA	GG	AC	AA	GG	AA	CG	GG	AC	CA
M5b	M5b_17	GG	AA	AA	GG	AA	AG	CC	AA	GG	AA	GG	AA	AA	GA	GG	GA	AA	CC	AA	AA	AG	AG	GG	AG	AA	GG	AA	AA	GG	GG	CC	AA	GG	CC	TT	GA	AA	AA	GA	AA	AA	AA	GG	AA	CC	GG	CC	CA
M5b	M5b_18	GG	AA	AA	GG	AA	GG	CC	AA	GG	AA	GG	AA	AA	GG	GG	GG	AA	CC	AG	GA	AA	AA	GG	AG	AA	GG	AA	AA	GG	GG	CC	AA	GG	CC	TT	GA	AA	AA	NA	GG	AA	AA	GG	AA	CG	GG	AC	AA
M5b	M5b_2	GG	AA	AA	GG	AA	GG	CC	AA	GG	AA	GG	AA	AA	GG	GG	GG	AA	CC	AA	GA	AA	AA	GG	GG	AA	GG	AA	AC	GG	GG	GC	AA	GG	CA	TT	GA	AA	AA	NA	GG	AA	AG	GG	AA	CC	GG	CC	AA
M5b	M5b_3	GG	AA	AA	GG	AA	GG	CC	AA	GG	AA	GG	AC	AA	GA	GG	GG	AA	CC	AA	AA	AA	AA	GG	AG	AA	GG	AA	AA	GG	GG	CC	AA	GG	CA	TT	GA	AA	AA	GA	GA	AC	AA	GG	AA	CG	GG	CC	AA
M5b	M5b_5	GG	AA	AA	GG	AA	GG	CC	AA	GG	AA	GG	AA	AA	GA	CC	GG	AA	CC	AG	AA	AA	AG	GG	AG	AA	GG	AA	AA	GG	GG	CC	AA	GC	CA	TA	AA	AA	AA	GA	GA	AC	AA	GG	AA	CC	AG	CC	CA
M5b	M5b_6	GG	AG	AA	GG	AA	GG	CC	AA	GG	AA	GG	AA	AA	GA	GG	GG	AA	CA	AG	GA	AA	AA	GG	AA	AA	GG	AA	AA	GA	GG	CC	AA	GC	CA	TA	GA	AA	AA	GA	GG	AA	AA	GG	AA	CC	GG	CC	AA
M5b	M5b_7	GG	AA	AA	GG	AA	GG	CC	AA	GG	AA	GG	AA	AA	AA	GG	GG	AA	CC	AA	GA	AA	AG	CG	GG	AA	GG	AA	AA	GG	GG	GC	AA	GG	CC	TA	GG	AA	AA	GA	AA	AA	AA	GG	AA	CC	AG	AC	AA
M5b	M5b_8	GG	AA	AA	GG	AA	GG	CC	AA	GG	AA	GG	AA	AA	GG	GG	GA	AA	CC	GG	AA	AA	GG	GG	GG	AA	GG	AA	AA	GG	GG	GC	AA	GG	AA	TT	GA	AA	AA	GA	GA	AC	AA	GG	AA	CC	GG	CC	AA
M6a	M6a_10	GG	AA	AA	GG	AA	GG	CC	AA	GG	AA	GG	AC	AA	GA	GG	GG	AT	CC	AA	AA	AA	AA	GG	GG	AA	GG	AA	AA	GG	GG	CC	AA	GG	CA	TA	GA	AA	AA	GA	GA	AA	AA	GG	AA	CC	GG	CC	CC
M6a	M6a_11	GG	AA	AA	GG	AA	GG	CC	AA	GG	AA	GG	AA	AA	GA	GG	GG	AT	CC	AG	GG	AA	AA	CG	GG	AA	GG	AA	AA	GG	GG	GC	AA	GG	CC	TA	GG	AA	AA	GA	GG	AA	AA	GG	AA	CC	GG	CC	CC
M6a	M6a_12	GG	AA	AG	GG	AA	GG	CC	AA	GG	AA	GG	AA	AA	AA	GG	GG	TT	CC	AA	GA	AA	AA	CG	GG	AA	GG	AA	AA	GG	GG	CC	AA	GG	CA	AA	GA	AA	AA	GA	GA	AA	AG	GA	AA	CC	GG	CC	CC
M6a	M6a_13	GG	AA	AA	GG	CA	GG	CC	AA	GG	AA	GG	AA	AA	GG	GG	GG	TT	CC	AA	AA	AA	AA	GG	AG	AA	GG	AA	AA	GG	GG	CC	AA	GG	CA	AA	GG	AA	AA	AA	GA	AA	AA	GG	CA	CG	GG	CC	CC
M6a	M6a_3	GG	AA	AA	GG	AA	GG	CC	AA	GA	AA	GG	AA	AA	GG	GG	GG	AT	CC	AA	AA	AA	AA	CC	GG	AA	GG	AA	AA	GG	GG	CC	AA	GG	AA	TA	GG	AA	NA	GG	NA	AA	AA	GA	AA	CC	GG	AA	CC
M6a	M6a_4	GA	AA	AA	GG	AA	GG	CC	AA	GG	AA	GG	AA	AA	GG	GG	GG	TT	CA	AA	GG	AA	AA	GG	GG	AA	GG	AA	AA	GG	GG	CC	AA	GG	CA	TA	GG	AA	AA	GG	GG	AA	AA	GG	AA	CG	GG	AC	CC
M6a	M6a_5	GG	AA	AA	GG	AA	GG	CA	AA	GA	AA	GG	AA	AA	GG	GG	GG	TT	CC	AA	GG	AA	AA	CG	GG	AA	GG	AA	AA	GG	GG	CC	AA	GG	AA	TA	GG	AA	AG	GA	GA	AA	AA	GG	AA	CC	GG	CC	AA
M6a	M6a_6	GG	AA	AA	GG	AA	GG	CC	AA	GG	AA	GG	AC	AA	GA	GG	GG	AT	CC	AA	GG	AA	AA	GG	GG	AA	GG	AA	AA	GG	GG	CC	AA	GG	CC	TT	GA	AA	AA	GA	GG	AA	AG	GG	AA	CC	GG	AC	AA
M6a	M6a_7	GG	AA	AA	GG	CA	GG	CC	AA	GG	AA	GG	AA	AA	GA	GG	GG	TT	CC	AG	AA	AA	AA	CG	AG	AA	GA	AA	AA	GG	GG	CC	AA	GG	CA	TA	AA	AG	AG	AA	GG	AA	AA	GG	AA	CC	GG	CC	CC
M6a	M6a_8	GA	AA	AA	GG	AA	GG	CC	AA	GG	AA	GG	AA	AA	GG	GG	GG	TT	CC	AA	AA	AA	AA	GG	GG	AA	GG	AG	AA	GG	GG	CC	AA	GG	AA	TT	GG	AA	NA	AA	GG	AA	AG	GA	AA	CC	NA	CC	CA
M6a	M6a_9	GG	AA	AA	GG	AA	GG	CC	AA	GG	AA	GG	AA	AA	GG	GG	GG	AT	CC	AA	GA	AA	AA	GG	GG	AA	GG	AA	AA	GG	GG	CC	AA	GG	CA	TA	GG	AA	AA	GA	GG	AA	AA	GG	AA	CC	GG	AC	CA
M6b	M6b_10	GG	AG	AA	GG	AA	GG	CC	AA	GG	AA	GG	AA	AA	GA	GG	GG	AA	CC	AG	GG	AA	AA	GG	AA	AA	GG	AA	AA	GG	GG	CC	AA	GC	CC	AA	GA	AA	AA	GG	GG	AC	AA	GG	AA	CC	GG	CC	AA
M6b	M6b_11	GG	GG	AG	GG	AA	GG	CC	AA	GG	AA	GG	AA	AA	GA	GG	GG	AA	CC	GG	GA	AG	AA	GG	AG	AG	GG	AA	AC	GG	GG	CC	AA	GC	CC	TA	GA	AA	AA	GG	AA	AC	AA	GG	AA	CC	GG	CC	AA
M6b	M6b_12	GG	AA	AG	GG	AA	GG	CC	AA	GA	AA	GG	AA	NA	GG	GG	GG	AA	CC	GG	AA	AA	AA	GG	AG	AA	GG	AA	AC	GG	GG	CC	AA	GC	CC	AA	GG	AA	AA	GG	GA	AC	AA	GG	AA	CC	GG	CC	AA
M6b	M6b_14	GG	AA	AA	GG	AA	GG	CC	AA	GG	AA	GG	AA	NA	GG	GG	GA	AA	CC	AG	AA	AG	AA	GG	AG	AA	GG	AA	AC	GG	GG	CC	AA	GC	CC	AA	GG	AA	AA	GG	AA	AC	AA	GG	AA	CC	NA	CC	CA
M6b	M6b_16	GG	AA	AG	GG	AA	GG	CC	AA	GG	AA	GG	AA	AA	GG	GC	AA	AA	CC	GG	GA	AG	AG	GG	GG	AA	GG	AA	AC	GG	GG	CC	AA	GC	CC	AA	GA	AA	AA	GG	AA	AC	AA	GG	AA	CC	GG	CC	CA
M6b	M6b_17	GG	AG	AA	GA	AA	GG	CC	AA	GG	AA	GG	AA	AA	NA	GC	GG	AA	CC	AG	AA	AA	AG	GG	NA	NA	GG	AA	NA	GG	GG	NA	AA	GC	CA	TA	GA	AA	AA	GG	NA	AA	AG	GG	AA	CC	GG	CC	CA
M6b	M6b_2	GG	GG	AA	GG	AA	GG	CC	AA	GG	AA	GG	AA	AA	GG	GG	GG	AA	CC	AG	GA	AG	AA	CC	GG	AA	GG	AA	AC	GG	GG	CC	AA	GG	CC	TA	GA	AA	AA	GG	GG	AA	AG	GG	AA	CC	GG	CC	CC
M6b	M6b_21	GA	GG	AA	GG	AA	GG	CC	AA	GG	AA	GG	AA	AG	GG	GC	GG	AA	CC	AG	GA	AA	GG	GG	AG	AA	GG	AA	AA	GG	GG	GC	AA	GC	CC	AA	GG	AA	AA	GG	AA	AA	AA	GG	AA	CC	GG	CC	AA
M6b	M6b_3	GG	AA	AG	GG	AA	GG	CC	AA	GG	AA	GG	AC	AA	GA	GG	GG	AA	CC	AG	GG	AA	AG	GG	GG	AA	GG	AA	CC	GG	GG	CC	AA	GC	CC	TT	AA	AA	AA	GA	AA	AA	AG	GG	AA	CC	GG	AC	CA
M6b	M6b_4	GG	AG	AA	GG	CA	GG	CC	AA	GG	AA	GG	AA	AG	GA	GG	GG	AT	CC	AG	GA	AA	AA	CG	AG	AA	GA	AA	AC	GG	GG	CC	AA	GG	AA	TA	GG	AA	AA	GA	GA	AA	AA	GG	AA	CC	GG	CC	CA
M6b	M6b_5	GG	AA	AA	GA	AA	GG	CC	AA	GG	AA	GG	AC	GG	GG	GG	GG	AA	CC	AA	AA	AA	AA	GG	GG	AA	GA	AG	CC	GG	GG	CC	AA	GG	CC	TA	AA	AA	AA	GG	GA	AA	AA	GG	AA	CC	GG	CC	AA
M6b	M6b_6	GG	AG	AA	GG	AA	GG	CC	AA	GA	AA	GG	AA	AA	GG	GG	GA	AA	CC	AG	GG	AG	AA	GG	GG	AA	GG	AA	AC	GG	GG	CC	AA	GG	CC	AA	GA	AA	AA	GG	GA	AA	AA	GG	AA	CC	AG	AC	CA
M6b	M6b_7	GG	AA	AA	GG	AA	GG	CC	AA	GA	AA	GG	AA	AA	GG	GC	GG	AA	CC	AG	AA	AA	AA	NA	AG	AA	GA	AG	AC	GG	GG	GC	AA	GC	CA	AA	GG	AA	AA	GG	AA	AA	AA	GG	AA	CC	GG	CC	AA
M6b	M6b_8	GG	GG	AG	GG	AA	GG	CC	AA	GG	AA	GG	AA	AG	GA	GG	GG	AA	CC	GG	AA	AG	AA	GG	AG	AA	GA	AG	AC	GG	GG	CC	AA	GC	CA	AA	GG	AA	AA	GG	AA	AA	AG	GG	AA	CC	GG	AC	AA
M6b	M6b_9	GA	AG	AA	GA	AA	GG	CC	AG	GG	AA	GG	AA	AA	GA	GG	GA	AA	CC	GG	GG	GG	AG	GG	AG	AA	GG	AA	AC	GG	GG	CC	AA	GG	CA	AA	GG	AA	AA	GG	AA	AA	AA	GG	AA	CG	GG	CC	AA
M7a	M7a_1	GG	AA	AA	GG	AA	GG	CC	AA	GG	AA	GG	AA	AA	GG	GG	GG	AT	CA	AA	GA	AG	AG	GG	GG	AA	GG	AA	AA	GG	GG	GC	AA	GG	AA	TT	GG	AA	AA	GG	GG	AA	AA	GG	AA	CC	GG	CC	CA
M7a	M7a_10	GG	AA	AA	GG	AA	GG	CC	AA	GA	AA	GG	AA	AA	GA	GG	GA	TT	CC	GG	GA	AA	AA	GG	GG	AA	GG	AA	AA	GG	GG	CC	AA	GG	AA	TT	GG	AA	GG	GA	GA	AA	AA	GG	AA	CG	GG	CC	CA
M7a	M7a_12	GG	AA	AA	GG	AA	GG	CC	AA	GA	AA	GG	AC	AG	GA	GG	GG	TT	CC	AG	AA	AG	AA	GG	AG	AA	GG	AG	AA	GG	GG	CC	AA	GG	AA	AA	GG	AA	AA	GA	GA	AA	AA	GG	AA	CC	GG	CC	CC
M7a	M7a_13	GG	AA	AA	GG	AA	GG	CC	AA	GG	AA	GG	AA	AG	GG	GG	GA	TT	CC	AA	GA	AA	AA	GG	GG	AA	GG	AG	AA	GG	GG	CC	AA	GG	AA	AA	GG	AA	AA	GA	GA	AA	AA	GG	CA	CG	GG	CC	AA
M7a	M7a_14	GA	AA	AA	GG	AA	GG	CC	AA	GG	AA	GG	AA	AA	GG	GG	AA	AT	CC	AA	AA	AG	AA	GG	AG	AA	GG	AG	AA	GG	GG	CC	AA	GG	AA	TT	GG	AA	AA	AA	GG	AA	AA	GG	AA	GG	GG	CC	AA
M7a	M7a_15	GG	AA	AA	GG	AA	GG	CC	AA	GG	AA	GG	AA	AA	GA	GG	GG	AT	CC	AA	GA	AA	AA	CC	GG	AA	GG	AA	AA	GG	GG	CC	AA	GG	AA	TA	AA	AA	AA	GG	GG	CC	AA	GG	AA	CC	NA	CC	CA
M7a	M7a_16	GG	AA	AA	GG	CA	AG	CC	AA	GG	AA	GG	AA	AA	GG	GG	GG	AA	CC	AA	GA	AA	GG	CC	AA	AG	GG	AA	AC	GG	GG	CC	GG	GG	AA	AA	GA	AG	AA	GA	GG	AA	AA	GG	AA	CG	AG	AC	AA
M7a	M7a_17	GG	AA	AA	GG	AA	GG	CC	AA	GG	AA	GG	AA	AA	GG	GG	GG	AT	CC	AA	GA	AG	AA	CC	GG	AA	GG	AG	AA	GG	GG	CC	AA	GG	AA	AA	GA	AA	AA	GG	GG	AA	AA	GG	AA	CG	GG	CC	AA
M7a	M7a_2	GG	AA	AA	GG	AA	GG	CC	AA	GA	AA	GG	AA	AG	GG	GG	GG	AA	CC	AA	GG	AG	AA	CG	GG	AA	GG	AA	AA	GG	GG	CC	AA	GG	AA	TA	GA	AA	AA	GA	GG	AA	AA	GG	CA	CG	GG	AC	CA
M7a	M7a_3	GA	AA	AA	GG	CA	GG	CC	AA	GA	AA	GG	AA	AA	GA	GG	GG	AT	CC	AA	GA	AA	AA	GG	GG	AA	GG	AA	AA	GG	GG	CC	AA	GG	CA	TT	GG	AA	AG	GA	GA	AA	AG	GG	AA	GG	GG	CC	AA
M7a	M7a_4	AA	AA	AA	GG	AA	GG	CC	AA	GA	AA	GG	AA	AA	GA	GG	GA	AT	CC	AG	GA	AA	AA	GG	AG	AA	GG	AA	AA	GG	GG	CC	AA	GG	AA	TT	GG	AA	AA	GA	GA	AA	AA	GG	AA	CC	GG	CC	AA
M7a	M7a_5	GG	AA	AA	GG	AA	GG	CC	AA	GA	AA	GG	AC	AA	GG	GC	GG	TT	CC	AG	GA	AG	AA	NA	GG	AA	GG	AG	AA	GG	GG	CC	AA	GG	CC	TA	GG	AA	AA	GA	GA	AA	AA	GG	AA	CG	GG	AC	CA
M7a	M7a_6	GG	AA	AA	GG	AA	GG	CC	AA	GA	AA	GG	AC	AA	GG	GC	GG	TT	CC	AG	GA	AG	AA	NA	GG	AA	GG	AG	AA	GG	GG	CC	AA	GG	CC	TA	GG	AA	AA	GA	GA	AA	AA	GG	AA	CG	GG	AC	CA
M7a	M7a_7	GG	AA	AA	GG	AA	GG	CC	AA	GG	AA	GG	AA	AA	GG	GG	GG	TT	CC	AA	GA	AA	AA	GG	AG	AA	GG	AA	AC	GG	GG	CC	AA	GG	AA	TA	GG	AA	NA	AA	AA	AA	AA	GG	AA	CC	GG	CC	CA
M7a	M7a_8	GG	AA	AA	GG	AA	GG	CC	AA	GA	AA	GG	AA	AA	GA	GG	GG	AT	CC	AA	GA	AA	AA	GG	GG	AA	GG	AA	AA	GG	GG	CC	AA	GG	CA	AA	GA	AA	AA	GG	GA	AA	AA	GG	AA	CG	GG	CC	CA
M7b	M7b_1	GG	GG	AA	GG	CA	GG	CC	AA	GG	NA	GG	AA	AA	GA	GG	GG	AA	CC	AA	AA	AA	AA	GG	GG	AA	GG	AA	AC	GA	GG	CC	AA	GC	CA	AA	GA	AA	AA	GA	GG	AA	AA	GG	CA	CG	AG	CC	CC
M7b	M7b_10	GA	GG	AA	GG	AA	GG	CC	AA	GG	AA	GG	AC	AG	GG	GG	GG	AA	CA	AA	GA	AA	AA	GG	GG	AA	GG	AA	AC	AA	GG	CC	AA	GC	CC	TT	GG	AA	AA	GA	GG	AC	AA	GG	AA	CC	AA	CC	AA
M7b	M7b_14	GG	AG	AG	GG	AA	GG	CC	AA	GG	AA	GG	AC	AA	GG	GC	GA	AA	AA	AG	GA	AA	AA	GG	GG	AA	GG	AG	AA	GA	GG	CC	AA	GG	CA	AA	GA	AA	AA	GA	GG	AA	AA	GG	CA	CC	GG	CC	CA
M7b	M7b_15	GG	NA	AA	GG	AA	GG	CA	AA	GG	AA	GG	AA	AA	GA	GG	GA	AA	CC	AG	GA	AA	GG	CG	GG	AA	GA	AA	AA	GG	GG	GC	AA	CC	AA	TA	GG	AA	AA	GG	GA	AA	AA	GG	AA	CG	GG	CC	CC
M7b	M7b_16	GG	NA	AG	GG	AA	GG	CC	AA	GG	AA	GG	AC	AG	GA	NA	GA	AA	NA	AG	GA	AA	AA	GG	AG	AA	GA	AA	AC	NA	GG	GC	AA	GG	CC	AA	NA	AA	AA	GA	GG	AA	AG	GG	CA	CG	GG	CC	CC
M7b	M7b_17	GG	GG	AA	GG	AA	GG	CC	AA	GG	AA	GG	AC	GG	GA	GC	GG	AA	CC	AA	AA	AA	AA	GG	GG	AA	GA	AA	AA	GG	GG	CC	AA	GG	CC	TA	AA	AA	AA	GA	GA	AA	AA	GG	CA	CC	NA	CC	CA
M7b	M7b_18	GG	GG	AA	GG	AA	GG	CC	AA	GG	AA	GG	AA	AA	GA	GG	GG	AA	CC	AG	GA	AA	AA	CG	GG	AA	GG	GG	AA	GA	GG	CC	AA	GG	CA	TT	GA	AA	AA	GA	GG	AA	AA	GG	CC	CC	AA	CC	CA
M7b	M7b_19	GG	AA	AG	GG	CA	AG	CC	AA	GG	AA	GG	AA	AA	GG	GG	GG	AA	CC	AA	GA	AA	AG	CG	GG	AA	GG	AA	AA	GG	GG	CC	AA	GG	CC	TA	AA	AA	AA	GA	GG	AA	AA	GG	CA	CC	AG	CC	CC
M7b	M7b_20	GA	AA	AA	GG	CA	AG	CC	AA	GG	AA	GG	AC	AA	GA	GG	GG	AA	CC	AA	GA	AG	AA	GG	GG	AA	GA	AA	CC	GG	GG	CC	AA	GG	CC	TA	GG	AA	AA	GG	GA	AC	AA	GG	CA	CC	GG	AC	AA
M7b	M7b_6	GG	AG	AA	GG	AA	AG	CC	AA	GG	AA	GG	AA	AA	GA	GG	GA	AA	CC	AA	GA	AA	AA	GG	GG	AA	GA	AA	CC	GG	GG	GC	AA	GG	AA	TA	AA	AA	AA	GG	GG	AA	AA	GG	CA	CG	GG	CC	AA
M7b	M7b_7	GG	NA	AG	GG	CA	GG	CC	AA	GG	AA	GG	AA	AA	AA	GG	GA	AA	CC	AA	GA	AA	AA	NA	GG	AA	GG	AA	AA	GG	GG	CC	AA	GG	AA	TT	GA	AA	AA	GG	GA	AA	AA	GG	AA	CG	GG	CC	CC
M7b	M7b_8	GA	AA	AA	GG	CA	GG	CC	AA	GG	AA	GG	AC	AA	GG	GC	GA	AT	CC	AA	GA	AA	AA	CG	GG	AA	GG	AA	AA	GG	GG	CC	AA	GG	CA	TA	GG	AA	AA	GG	GA	AA	AA	GG	AA	CG	AG	AC	AA
M7b	M7b_9	GG	AA	AA	GG	AA	GG	CC	AA	GG	AA	GG	AA	AA	GA	CC	GG	AA	CC	GG	AA	AA	AG	CG	GG	AA	GG	AA	AA	GG	GG	CC	AA	CC	CA	TA	GG	AA	AA	GA	GG	AC	AA	GG	AA	CG	GG	CC	CA
M8a	M8a_1	GG	AA	AA	GG	AA	GG	CC	AA	GG	AA	GG	AA	AA	GG	GG	GG	TT	CC	AA	GG	AA	AG	GG	GG	AG	GG	AA	AA	GG	GG	CC	AA	GG	CA	TA	GA	AA	AA	NA	GG	AA	AA	GA	AA	CC	GG	CC	CA
M8a	M8a_16	GG	AA	AA	GG	AA	GG	CC	AA	GG	AG	GG	AA	GG	GA	GC	GG	AA	CC	AA	GG	AA	AG	GG	GG	AA	GA	AA	AA	GG	GG	CC	AA	GG	AA	TT	GA	AA	AA	GA	GA	AA	AA	GG	CC	CC	GG	CC	CA
M8a	M8a_17	AA	AA	AA	GG	AA	GG	CA	AA	GG	AA	GG	AA	AG	GG	GC	GG	TT	CC	AA	AA	AA	AG	GG	AA	AA	GG	AA	AA	GG	GG	CC	AA	GC	CA	TA	GG	AA	AA	GA	GG	AA	AA	GA	CA	CC	GG	CC	AA
M8a	M8a_19	GG	AA	AA	GG	AA	GG	CC	AA	GG	AA	GG	AA	AA	GG	GG	GA	TT	CC	AA	AA	AA	NA	GG	GG	AA	GG	AA	AA	GG	GG	CC	AA	GG	AA	TT	GG	AA	AA	AA	GG	AA	AA	GA	AA	CC	GG	CC	CC
M8a	M8a_2	GA	AA	AA	GA	AA	GG	CC	AA	GG	AA	GG	AC	AG	GG	GG	GG	AT	CC	AG	GA	AA	AG	GG	GG	AA	GG	AA	AA	GG	GG	CC	AA	GG	CA	TA	GA	AA	AA	GG	GA	AA	AA	AA	AA	CG	GG	CC	AA
M8a	M8a_21	GG	AA	AA	GG	AA	GG	CC	AA	GG	GG	GG	AA	AA	GG	GG	GG	AA	AA	AA	GG	AA	GG	GG	GG	AA	GA	AG	AA	GG	GG	CC	AA	GG	CC	TT	AA	AA	AA	GA	AA	AA	AA	GG	AA	CC	NA	CC	AA
M8a	M8a_22	GG	AA	AA	GG	AA	GG	CC	AA	GG	AA	GG	AA	AA	GG	GG	GA	TT	CC	AA	GG	AA	GG	GG	AG	AA	GG	AA	AA	GG	GG	CC	AA	GG	AA	TT	GG	AA	AA	GA	GG	AA	AG	GG	AA	CC	NA	AA	CA
M8a	M8a_24	GG	AA	AA	GG	AA	GG	CC	AA	GG	AA	GG	AA	AG	GG	GG	GG	AA	CC	AA	GG	AA	AA	CG	AA	AA	GG	AA	AA	GG	GG	GG	AA	GG	CA	TT	GG	AA	AA	GA	GG	AC	AA	GG	AA	CC	AG	CC	CA
M8a	M8a_25	GG	AA	AA	GG	AA	GG	CC	AA	GG	AA	GG	AA	AA	AA	GG	GG	TT	CC	AG	GA	AA	AA	GG	AG	AA	GG	AA	CC	GG	GG	CC	AA	GG	AA	TA	GG	AA	AA	GA	GG	AA	AG	GG	AA	CC	GG	CC	AA
M8a	M8a_26	GG	AA	AA	GG	AA	GG	CC	AA	GG	AA	GG	AA	AG	GA	GG	GA	AA	CC	AG	GG	AA	AA	CG	AG	AA	GG	AA	AC	GG	GG	GC	AA	GG	AA	TA	GA	AA	AA	GA	GA	AA	AG	GG	AA	CC	GG	CC	AA
M8a	M8a_27	GG	AA	AA	GG	AA	GG	CC	AA	GG	AA	GG	AA	AG	GG	GG	GG	AA	CC	AA	AA	AA	AA	GG	AG	AA	GA	AG	AC	GG	GG	CC	AA	GG	CA	TT	GG	AA	AA	GA	GG	AA	GG	GG	AA	CC	GG	AC	CC
M8a	M8a_28	GG	AA	AA	GG	AA	GG	CC	AA	GG	AA	GG	AA	AA	GA	GG	GG	TT	CA	GG	AA	AA	AG	GG	AG	AA	GG	AA	AC	GG	GG	CC	AA	GG	AA	TT	GG	AA	AA	GA	GG	AA	AA	GG	AA	CC	GG	CC	AA
M8a	M8a_29	GG	AA	AA	GG	AA	GG	CC	AA	GG	AA	GG	AA	AA	GA	GG	GA	TT	CA	AA	AA	AA	AA	GG	GG	AA	GG	AA	AA	GG	GG	CC	AA	GG	AA	TA	GG	AA	AA	GG	GG	AA	AA	GG	AA	CC	GG	CC	CA
M8a	M8a_3	GG	AA	AA	GA	CA	GG	CC	AA	GG	AA	GG	AA	AA	GG	GG	GG	AT	CC	AA	GA	AA	AG	GG	GG	AG	GG	AG	AA	GG	GG	CC	AA	GC	AA	TT	GG	AA	AA	AA	GG	AC	AG	GA	AA	CC	GG	CC	CA
M8a	M8a_30	GG	AA	AA	GG	AA	GG	CC	AA	GG	NA	GG	AA	AA	AA	GG	AA	TT	AA	AA	AA	AA	GG	GG	GG	AA	GA	AA	AA	GG	GG	CC	AA	GG	CA	AA	GG	AA	AA	GA	GG	AA	GG	GG	AA	CC	NA	CC	AA
M9a	M9a_1	GG	AA	AA	GG	CC	GG	CC	AA	GG	AA	GG	AA	AA	GA	GG	GG	AT	CA	AA	AA	AA	AA	GG	AG	AA	GG	AA	CC	GG	GA	GC	AA	GC	CC	TA	GG	AA	AG	GA	GG	AA	AA	GG	AA	CC	GG	CC	CC
M9a	M9a_10	GG	AA	AA	GG	AA	AG	CC	AA	GG	AA	GG	AC	AG	GA	GG	GG	AT	CC	AA	GA	AA	AA	GG	GG	AA	GG	AA	CC	GG	GG	GC	AA	GG	CA	TA	GG	AA	AA	GA	GG	AC	AA	GA	CA	CC	AA	AC	CC
M9a	M9a_11	GG	AA	AA	GG	CC	GG	CC	AA	GG	AA	GG	AA	AA	AA	GG	GG	TT	CC	AA	AA	AA	AA	GG	GG	AA	GG	AA	AA	GG	AA	GG	AA	GC	AA	TT	GG	AA	AA	GA	GG	AA	AA	GG	AA	CC	GG	CC	CC
M9a	M9a_12	GG	AA	AA	GG	AA	GG	CC	AA	GG	AA	GG	AA	AA	GA	GG	GG	AA	CC	AA	GA	AA	AA	CG	GG	AA	GG	AA	CC	GG	GA	GC	AA	GG	CC	TA	GG	AA	AA	GA	GG	AA	AA	GG	AA	CC	GG	AC	CA
M9a	M9a_13	GG	AA	AA	GG	AA	GG	CC	AA	GG	AA	GG	AA	AA	GA	GG	GG	AT	CC	AA	AA	AA	AA	GG	GG	AG	GG	AA	AC	GG	GA	GC	AA	GC	CA	TA	GG	AA	AA	GA	GG	AA	AA	GA	AA	CC	GG	CC	CC
M9a	M9a_16	GG	AA	AA	GG	CA	GG	CC	AA	GG	AA	GG	AA	AA	GA	GG	GG	AT	CC	AA	GG	AA	AA	GG	AG	AA	GG	AA	CC	GG	GA	GC	AA	GG	CC	TA	GG	AA	AG	GA	GG	AA	AA	GG	AA	CC	GG	AC	CC
M9a	M9a_17	GG	AA	AA	GG	AA	GG	CA	AA	GG	AA	GG	AA	AA	GA	GG	GG	AA	CA	AG	AA	AA	AA	GG	AG	AA	GG	AA	CC	GG	AA	GC	AA	GG	CA	TA	GG	AA	AA	AA	GG	AA	AA	GG	AA	CC	NA	CC	CC
M9a	M9a_18	GG	AA	AA	GG	CA	GG	CA	AA	GG	AA	GG	AA	AA	GA	GG	GG	AA	AA	AG	AA	AA	AG	GG	GG	AA	GG	AA	AA	GG	AA	GC	AA	CC	AA	TA	GG	AA	AA	GA	GG	AA	AA	GG	AA	CC	GG	CC	CC
M9a	M9a_2	GG	AA	AA	GG	CC	GG	CC	AA	GG	AA	GG	AA	AA	AA	GG	GG	AA	CA	AA	AA	AA	AA	GG	GG	AG	GG	AA	CC	GG	AA	GG	AA	CC	CC	TT	GG	AA	AA	GA	GG	AA	AA	GG	AA	CC	AA	CC	CC
M9a	M9a_21	GG	AA	AA	GG	CA	GG	CC	AA	GG	AA	GG	AA	AA	GA	GG	GG	AA	CC	AA	AA	AA	AA	GG	AG	AA	GG	AA	AC	GG	AA	GG	AA	GC	CA	TA	GG	AA	AA	GA	GG	AA	AA	GG	AA	CC	GG	CC	CC
M9a	M9a_22	GG	AA	AA	GG	AA	GG	CC	AA	GG	AA	GG	AA	AA	AA	GG	GG	TT	CC	AA	GA	AA	AA	GG	GG	AA	GG	AA	CC	GG	GA	GG	AA	GG	AA	TT	GG	AA	AG	GA	GG	AA	AA	GG	AA	CC	GG	CC	CC
M9a	M9a_3	GG	AA	AA	GG	CC	GG	CC	AA	GG	AA	GG	AC	AA	GA	GG	GG	AA	CC	AA	AA	AA	AA	GG	GG	AA	GG	AA	CC	GG	AA	GC	AA	GG	AA	TA	GG	AA	AA	AA	GG	AA	AA	GG	AA	CC	GG	CC	CC
M9a	M9a_4	GG	AA	AA	GG	CC	GG	CC	AA	GG	AA	GG	AA	AA	AA	GG	GG	AT	CC	AA	GA	AA	AA	GG	GG	AA	GG	AA	AC	GG	GA	GG	AA	GG	AA	TT	GG	AA	AG	GA	GG	AA	AA	GG	AA	CC	GG	AC	CA
M9a	M9a_6	GG	AA	AA	GG	CA	GG	CA	AA	GG	AA	GG	AA	AA	GG	GG	GG	TT	CC	AA	AA	AA	AA	CG	GG	AA	GG	AA	CC	GG	GA	GC	AA	GG	CC	TT	GG	AA	GG	GG	GG	CC	AA	GG	AA	CC	GG	CC	CC
P10a	P10a_10	GG	AA	AA	GA	AA	GG	CC	AA	GG	AA	GG	AA	GG	GA	GG	GA	AT	CC	AA	GG	AG	AA	CC	AA	AA	GG	AA	AA	GG	GG	GC	AA	GG	AA	TT	AA	AA	AA	GA	GA	AA	AA	GA	AA	NA	GG	NA	AA
P10a	P10a_11	GG	AA	AA	GA	CA	GG	CC	AA	GA	AA	GA	AA	AG	AA	GG	GA	AA	CC	AA	GG	AG	AG	CC	AG	AA	GG	AA	AA	GG	GA	GG	AA	GC	AA	TT	GG	AA	AA	GA	NA	AA	AG	GG	AA	CG	GG	AA	CA
P10a	P10a_12	GG	AA	AA	AA	CC	GG	CA	AA	GA	AA	GA	AA	AG	GA	GC	AA	AA	AA	AA	GG	AA	NA	NA	AA	AA	GG	AA	AA	GG	GG	GC	AA	CC	AA	TT	GG	AA	AA	GA	AA	AA	GG	GA	AA	CG	GG	AA	AA
P10a	P10a_15	GG	AA	AA	GG	AA	GG	CA	AA	GA	AA	GG	AA	GG	AA	GG	GA	AA	CC	AA	GG	AA	AG	CC	AG	NA	GG	AA	AA	GG	AA	CC	AA	GG	AA	TA	AA	AA	AA	GA	NA	CC	AA	GG	AA	CC	GG	AC	CA
P10a	P10a_16	GG	AA	AA	GA	AA	GG	CC	AA	GA	AA	GG	NA	GG	AA	GG	AA	AT	CC	AA	GG	AA	AG	GG	AG	AA	GG	AA	AA	GG	GA	CC	AA	GG	AA	TT	AA	AA	AA	GA	GG	AC	AA	GG	CA	CC	GG	AC	CC
P10a	P10a_17	GG	AA	AA	GG	AA	GG	CA	AA	GG	AA	GG	AA	AG	GA	GG	AA	AT	CC	AA	GG	AA	AG	CG	AA	AA	GG	AA	AA	GG	GG	CC	AA	GC	AA	TT	GG	AA	AA	GA	GG	AA	AG	GA	AA	GG	GG	AC	AA
P10a	P10a_18	GG	AA	AA	GG	AA	GG	CC	AA	GA	AA	GA	NA	GG	GA	GG	GG	AA	CA	AA	GG	GG	AG	CG	AA	AA	GG	AA	AA	GG	GG	CC	AA	CC	CA	TT	AA	AA	AA	GA	GG	AA	GG	AA	AA	GG	GG	AA	AA
P10a	P10a_19	GG	AA	AA	GG	AA	GG	CC	AA	GA	AA	GA	NA	AA	GG	GG	AA	AT	CC	AA	GG	AA	AG	CC	GG	AA	GG	AA	CC	GG	GG	CC	AA	GG	AA	TT	AA	AA	AA	GG	AA	AA	AA	GA	AA	CG	GG	CC	AA
P10a	P10a_2	GG	AA	AG	GG	CA	GG	CA	AA	GA	AA	GG	AC	GG	GA	GG	AA	AA	CC	AA	GG	AA	AA	NA	AA	AA	GG	AA	AA	GG	AA	CC	AA	GG	AA	TA	GA	AA	AA	GA	GG	AA	AA	GA	AA	CG	GG	CC	CC
P10a	P10a_3	GG	AA	AA	AA	AA	GG	CC	AA	GG	AA	GG	AA	AG	GA	GG	AA	AT	CC	AA	GG	AG	GG	NA	AA	GG	GG	AA	AA	GG	GG	CC	AA	CC	AA	TA	GG	AA	AA	GG	GA	AA	AA	GG	AA	CG	GG	AA	AA
P10a	P10a_4	GG	AA	AA	GA	AA	GG	CA	AA	GG	AA	GG	AA	AA	AA	GG	AA	AT	CC	AA	GG	AA	AG	CG	AA	AA	GG	AA	AC	GG	GG	CC	AA	GC	AA	TA	GG	AA	AA	GA	AA	AC	AG	GG	AA	CG	GG	AC	AA
P10a	P10a_5	GG	AA	AA	GG	AA	GG	CA	AA	GA	AA	GA	AA	AG	AA	GG	GA	AT	CC	AA	GG	AA	AG	CC	AA	AA	GG	AA	AA	GG	GG	CC	AA	GG	AA	TA	GG	AG	AA	GA	GG	AA	AG	GG	AA	CG	GG	CC	AA
P10a	P10a_6	GG	AA	AA	GG	CA	GG	CC	AA	GA	AA	GA	AA	GG	AA	GG	GG	AA	CC	AA	GG	AG	AA	CC	AG	AA	GG	AA	AA	GG	GG	GC	AA	GG	AA	TT	GG	AA	AA	GA	GA	AA	AG	GG	AA	CG	GG	AC	AA
P10a	P10a_7	GG	AA	AA	GA	AA	GG	CC	AA	GA	AA	GG	AC	GG	AA	GG	GA	AT	CC	AA	GG	AG	AA	CG	AA	AA	GG	AA	AA	GG	GG	GC	AA	GG	AA	TA	AA	AA	AA	GA	GG	AA	AA	GA	AA	CG	GG	NA	AA
P10a	P10a_8	GG	AA	AA	GA	AA	GG	AA	AA	GG	AA	AA	AA	AG	AA	GG	AA	AA	CC	AG	GG	AG	AG	CC	AA	AA	GG	AA	AA	GG	GG	GC	AA	GC	AA	TT	GA	AA	AA	GA	GA	AA	AA	GA	AA	CG	GG	NA	CA
P10a	P10a_9	GG	AA	AA	GG	CA	GG	CC	AA	GA	AA	GG	AA	AA	GA	GG	AA	AT	CC	AA	GG	GG	AA	CG	AA	AA	GG	AA	AA	GG	GG	CC	AA	GC	AA	TT	GA	AA	AA	GA	GG	AA	AA	GA	AA	GG	GG	CC	CA
P12a	P12a_1	GG	NA	AA	GG	AA	GG	CC	AA	GG	AA	GA	AC	AA	GA	GG	GG	AA	CC	AA	GG	AA	GG	CG	AG	AA	GG	AA	AA	AA	GG	CC	AA	GG	AA	TA	GG	AA	AA	GG	AA	AA	AA	GG	AA	CC	GG	AC	CA
P12a	P12a_12	GG	AA	AG	GA	AA	GG	CC	GG	GG	GG	GG	AC	AA	GG	GG	GG	AT	CA	AA	AA	GG	AG	CG	AA	AG	GA	GG	AC	GA	GG	CC	GA	GG	AA	TT	GG	GG	AA	GA	GA	AA	AG	GA	AA	CC	GG	AA	CA
P12a	P12a_13	GG	AA	AA	GA	AA	GG	CC	AA	GA	AA	GG	AA	AA	GA	GG	GA	AA	CC	AA	GG	AA	GG	CG	AA	AA	GG	AA	AA	GG	GG	GC	AA	GG	CA	TA	GG	AG	AA	GA	GG	AA	AA	GG	AA	CC	GG	AA	CA
P12a	P12a_15	GG	AA	AA	AA	AA	GG	CC	AA	GG	AA	GA	AA	AA	GA	GG	GA	AA	CC	AA	AA	AA	AG	CC	AA	AA	GA	AA	AA	GG	GG	CC	AA	GC	CA	AA	GA	AA	AG	GG	GG	AA	AA	GA	AA	CC	GG	AA	CC
P12a	P12a_16	GG	AA	AA	GA	CC	GG	CA	AA	GG	AA	GG	AA	AA	AA	GC	GG	AA	CC	AA	AA	AA	AG	CG	AA	AA	GA	AA	NA	GA	GA	GG	AA	GC	AA	TA	GA	AA	AA	GA	AA	AA	AA	GA	CA	CC	GG	AC	CA
P12a	P12a_17	GG	AA	AA	AA	AA	GG	CC	AA	GG	AA	GG	AA	AA	GA	GC	GA	AA	CC	AA	GA	AA	AG	CC	AG	AA	GG	AA	AA	GG	GG	CC	AA	GG	CA	AA	GG	AG	AA	GA	GG	AA	AG	GA	CA	CC	GG	AC	CA
P12a	P12a_18	GG	AA	AA	GA	CA	GG	CC	AA	GG	AA	GG	AC	AA	AA	GC	AA	AA	CC	AA	GA	AA	AG	CG	AA	AG	GG	AA	AA	GG	GG	CC	GA	GG	CA	AA	GG	AG	AA	GA	GG	AA	AA	GG	AA	CG	GG	AA	CA
P12a	P12a_19	GG	AA	AA	GG	AA	GG	CC	AA	GG	AA	GG	CC	AA	GA	CC	GA	AA	CC	AA	GG	AA	GG	CC	AA	GG	GG	AA	AA	GG	GG	CC	AA	GG	CA	TA	GG	AG	AA	GG	GG	AA	AA	GA	AA	CC	GG	AC	CA
P12a	P12a_2	GG	AA	AA	AA	AA	GG	CC	AA	GG	AA	GG	AC	AA	GA	GC	GG	AA	CA	AG	GA	AA	GG	CC	AA	AA	GG	AA	AA	GG	GG	GC	AA	GG	AA	AA	GA	GG	AA	GG	GG	AA	AA	AA	CA	CC	GG	AC	CC
P12a	P12a_25	GG	AA	AG	GA	CA	GG	CC	AA	GA	AA	GG	AC	AA	GG	GC	GA	AA	CC	AA	GG	AA	AA	CC	AA	AG	GG	AA	NA	GG	GG	CC	AA	GG	AA	AA	GG	GG	AA	GA	GA	AA	AG	GG	AA	CC	GG	AC	CC
P12a	P12a_27	GG	AA	AA	GA	AA	GG	CC	AA	GG	AA	GG	AA	AA	GG	GG	AA	AT	CC	AA	GA	AA	AG	NA	AA	AG	GA	AA	AA	GG	GA	CC	GA	GC	AA	TT	GG	AG	AA	GG	GA	AC	AA	GG	AA	CC	GG	AC	CC
P12a	P12a_28	GG	AA	AA	GA	CA	GG	CA	AA	GA	AA	GG	AC	AA	AA	GC	GG	AA	CC	AA	GA	AA	AA	GG	AA	AA	GG	AA	AC	GG	GG	CC	AA	CC	CA	AA	GG	AA	AA	GG	GG	AA	AA	GG	AA	CG	GG	AC	CA
P12a	P12a_30	GG	AA	AA	GA	AA	GG	CC	AA	GA	AA	GG	AA	AA	GA	GC	AA	AA	CA	AA	AA	AA	AG	CG	GG	AA	GG	AA	NA	GG	GG	CC	AA	CC	CA	TA	GA	GG	AA	GG	AA	AA	AG	GG	AA	CC	GG	AC	CC
P12a	P12a_6	GA	AA	AA	AA	AA	GG	CC	AA	GA	AA	GG	CC	AA	GA	CC	GG	AA	CC	AA	AA	AA	GG	CC	AA	AA	GG	AA	AA	GG	GG	CC	AA	GG	AA	TA	GA	AG	AA	GA	GA	AA	AG	GG	AA	CC	GG	AA	AA
P1a	P1a_1	GG	AA	AG	GA	CA	GG	CC	AG	GA	AA	GG	AA	AG	AA	GG	AA	AA	CC	AA	GG	AA	NA	CC	AA	AA	GG	AA	AC	GG	GG	CC	AA	GG	AA	AA	GG	AA	AA	GG	GA	AA	AG	GA	AA	NA	GG	CC	AA
P1a	P1a_10	GG	AA	AG	GG	CA	GG	CC	GG	GA	AA	GG	AA	AG	AA	GG	AA	AA	CC	AA	GA	AA	NA	CC	AA	AA	GG	AA	AA	GG	GG	CC	AA	GG	AA	AA	GG	AA	AA	NA	GA	AA	AG	GA	AA	NA	GG	CC	AA
P1a	P1a_12	GG	AA	GG	GA	AA	GG	CC	GG	GA	AA	GA	AA	GG	AA	GG	GG	AA	CC	AA	GA	AA	NA	CC	AA	AA	GG	AA	CC	GG	GG	CC	AA	GG	AA	AA	GG	AA	AA	GG	AA	AA	AG	AA	AA	GG	GG	CC	AA
P1a	P1a_13	GG	AA	AG	GA	CC	GG	CC	AG	GG	AA	GG	AA	GG	GA	GG	GA	AA	CC	AA	GA	AA	NA	CC	AA	AA	GG	AA	AC	GG	GG	CC	AA	GG	AA	AA	GG	AA	AA	NA	GA	AA	AG	NA	AA	GG	GG	CC	AA
P1a	P1a_15	GG	AA	AG	AA	CA	GG	CC	AG	GG	AA	GA	AA	GG	AA	GG	GA	NA	CC	AA	GA	AA	NA	CC	AA	AA	GG	AA	AC	GG	GG	CC	AA	GG	AA	AA	GG	AA	AA	GA	GA	AA	GG	AA	AA	CG	GG	CC	AA
P1a	P1a_17	GG	AA	AG	GG	CA	GG	CC	GG	GA	AA	GA	AA	AG	AA	GG	AA	AA	CC	AA	GA	AA	NA	CC	AA	AA	GG	AA	AC	GG	GG	CC	AA	GG	AA	AA	GG	AA	AA	GA	GA	AA	AG	GA	AA	CG	GG	CC	AA
P1a	P1a_18	GG	AA	GG	GA	CC	GG	CC	GG	GA	AA	GG	AA	AG	AA	GG	GA	AA	CC	AA	GA	AA	AA	CC	AA	AA	GG	AA	AC	GG	GG	CC	AA	GG	AA	TA	GG	AA	AA	GA	GA	AA	AG	GA	AA	CG	GG	CC	AA
P1a	P1a_2	GG	AA	AA	AA	CC	GG	CC	AG	GA	AA	GG	AA	AA	GG	GG	AA	AA	CC	AA	GA	AA	NA	CC	AA	AA	GG	AA	AC	GA	GG	CC	AA	GG	AA	AA	GG	AA	AA	GA	GG	AA	GG	GA	AA	NA	GG	CC	AA
P1a	P1a_20	GG	AA	AG	GA	CA	GG	CC	GG	GA	AA	GG	AA	AG	GG	GG	AA	AA	CC	AA	GG	AA	GG	CC	AA	AA	GG	AA	AC	GA	GG	CC	AA	GG	AA	AA	GG	AA	AA	GA	GG	AA	AA	GG	AA	CG	GG	AC	AA
P1a	P1a_21	GG	AA	AG	GA	CC	GG	CC	GG	GA	AA	GA	AA	AG	AA	GG	AA	AA	CC	AA	GA	AA	NA	CC	AA	AA	GG	AA	CC	GG	GG	CC	AA	GG	AA	AA	GG	AA	AA	NA	GA	AA	GG	GA	AA	CG	GG	CC	AA
P1a	P1a_22	GG	AA	AA	GG	CC	GG	CC	AA	GG	AA	GG	AA	AG	AA	GG	GA	AA	CC	AA	GG	AA	NA	CC	AA	AA	GG	AA	AA	GA	GG	CC	AA	GG	AA	AA	GG	AA	AA	GG	GA	AA	GG	AA	AA	GG	GG	CC	AA
P1a	P1a_3	GG	AA	AG	GA	CC	GG	CC	AG	GG	AA	GG	AA	GG	GG	GG	GA	AA	CC	AA	GG	AA	NA	CC	AA	AA	GG	AA	CC	GG	GG	CC	AA	GG	AA	AA	GG	AA	AA	GA	GA	AA	AG	GG	AA	CG	GG	AC	AA
P2a	P2a_1	GG	NA	GG	GG	CC	GG	CC	GG	GA	AA	GG	AA	GG	AA	GG	AA	AT	CC	AA	GG	AA	NA	CC	AA	AA	GG	AA	AA	GG	GG	CC	AA	GG	AA	AA	GG	AA	AA	GG	AA	AA	AA	GA	AA	NA	GG	CC	AA
P2a	P2a_12	GG	NA	AA	GG	CC	GG	CC	GG	GA	AA	GG	AA	GG	AA	GG	AA	AA	CC	AA	GA	AA	NA	CC	NA	AA	GG	AA	AA	GG	GG	CC	AA	GG	AA	AA	GG	AA	AA	GG	AA	AA	AA	NA	AA	NA	GG	CC	AA
P2a	P2a_15	GG	AA	GG	GA	CC	GG	CC	AA	GA	AA	GG	AA	GG	AA	GG	AA	AA	CC	AA	GG	AA	NA	CC	AA	AA	GG	AA	AA	GG	GG	CC	AA	GG	AA	AA	GG	AA	AA	GG	AA	AA	AG	GA	AA	NA	GG	CC	AA
P2a	P2a_16	GG	AA	AG	GA	CC	GG	CC	AG	GA	AA	GA	AA	AG	AA	GG	AA	AT	CC	AA	GA	AA	NA	CC	AA	AA	GG	AA	AC	GG	GG	CC	AA	GG	AA	AA	GG	AA	AA	GG	GA	AA	GG	GG	AA	NA	GG	CC	AA
P2a	P2a_27	GG	AA	GG	AA	CC	GG	CC	AG	GA	AA	GA	AA	GG	AA	GG	AA	NA	CC	AA	GG	AA	NA	CC	AA	AA	GG	AA	CC	GG	GG	CC	AA	GG	AA	AA	GG	AA	AA	GG	AA	AA	AG	GG	AA	GG	GG	CC	AA
P2a	P2a_31	GG	AA	GG	AA	CC	GG	CC	AG	GA	AA	GG	AA	AG	AA	GG	AA	NA	CC	AA	GG	AA	NA	CC	AA	AA	GG	AA	AC	GG	GG	CC	AA	GG	AA	AA	GG	AA	AA	GG	AA	AA	AG	GA	AA	GG	GG	CC	AA
P2a	P2a_33	GG	AA	GG	GA	CC	GG	CC	AG	GA	AA	GA	AA	GG	AA	GG	AA	AA	CC	AA	GG	AA	NA	CC	AA	AA	GG	AA	AA	GG	GG	CC	AA	GG	AA	AA	GG	AA	AA	GG	AA	AA	AG	GG	AA	GG	GG	CC	AA
P2a	P2a_37	GG	AA	GG	GA	CA	GG	CC	AA	GA	AA	GG	AA	AG	AA	GG	AA	AA	CC	AA	GG	AA	AA	CC	AA	AA	GG	AA	AA	GG	GG	CC	AA	GG	AA	AA	GG	AA	AA	GG	GA	AA	AA	AA	AA	GG	GG	CC	AA
P2a	P2a_38	GG	AA	GG	AA	CA	GG	CC	AG	GA	AA	GG	AA	GG	AA	GG	AA	AA	CC	AA	GG	AA	NA	CC	AA	AA	GG	AA	AA	GG	GG	CC	AA	GG	AA	AA	GG	AA	AA	GA	AA	AA	AA	GG	AA	GG	GG	CC	AA
P2a	P2a_4	GG	AA	AG	GA	AA	GG	CC	AG	GA	AA	GG	AA	AG	AA	GG	AA	AA	CC	AA	GG	AA	NA	CC	AA	AA	GG	AA	CC	GG	GG	CC	AA	GG	AA	AA	GG	AA	AA	GA	AA	AA	AG	GG	AA	NA	GG	CC	AA
P2a	P2a_6	GG	AA	GG	GA	CC	GG	CC	AG	GA	AA	GG	AA	GG	AA	GG	AA	AA	CC	AA	GG	AA	NA	CC	NA	AA	GG	AA	AA	GG	GG	CC	AA	GG	AA	AA	GG	AA	AA	GG	AA	AA	AG	GG	AA	NA	GG	CC	AA
P2a	P2a_7	GG	AA	GG	GA	CA	GG	CC	AA	GA	AA	GA	AA	AG	AA	GG	AA	AA	CC	AA	GG	AA	NA	CC	AA	AA	GG	AA	AC	GG	GG	CC	AA	GG	AA	AA	GG	AA	AA	GG	AA	AA	AG	AA	AA	GG	GG	CC	AA
P2a	P2a_8	GG	AA	GG	GA	CC	GG	CC	AA	GA	AA	GA	AA	GG	AA	GG	AA	AA	CC	AA	GG	AA	NA	CC	AA	AA	GG	AA	AA	GG	GG	CC	AA	GG	AA	AA	GG	AA	AA	GG	AA	AA	AG	AA	AA	GG	GG	CC	AA
P2a	P2a_9	GG	AA	GG	AA	CA	GG	CC	AA	GA	AA	GG	AA	GG	AA	GG	AA	NA	CC	AA	GG	AA	NA	CC	AA	AA	GG	AA	AC	GG	GG	CC	AA	GG	AA	AA	GG	AA	AA	GG	AA	AA	AG	GG	AA	GG	GG	CC	AA
P2b	P2b_1	GG	AA	AA	GA	AA	GG	CC	AA	GG	AG	GG	AA	AA	GG	GG	GG	AA	CC	AA	GG	AA	AG	CC	GG	AA	GG	AA	AC	GA	GG	GG	AA	GG	AA	AA	GG	AG	AA	NA	GA	AA	AA	GG	AA	NA	GG	AA	AA
P2b	P2b_11	GG	AA	AA	GG	CA	GG	CC	AA	GG	GG	GG	AA	AA	GA	GG	GG	AA	CC	AA	GA	AA	GG	CC	AG	AA	GG	AA	AA	GG	GG	CC	AA	GC	AA	TA	GA	AA	AA	NA	GA	AA	AA	GA	AA	CC	AG	AA	AA
P2b	P2b_12	GG	AA	AA	GA	CA	GG	CC	AA	GG	AG	GG	AA	AA	GA	GG	GG	AA	CC	AA	AA	AA	AG	GG	GG	AA	GG	AA	AC	GG	GG	GG	AA	GG	AA	TA	GG	AA	AA	GA	GA	AA	AA	GG	AA	CG	GG	AC	AA
P2b	P2b_13	GG	AA	AA	GG	AA	AG	CC	AA	GG	AA	GG	AA	AA	GG	GG	AA	AA	CC	AA	AA	AA	GG	CG	AG	AG	GG	AA	AA	GA	GG	CC	GA	GG	CA	AA	GA	AG	AA	GA	GG	AA	AG	GG	AA	CC	AG	AA	AA
P2b	P2b_14	GG	AA	AA	GA	AA	GG	CC	AA	GG	AG	GG	AA	AA	GA	GG	AA	AA	CC	AA	AA	AA	AG	GG	AG	AA	GG	AA	AA	GG	GG	CC	GA	GG	CC	AA	GA	AG	AA	GA	GG	AA	AA	GG	AA	CC	AA	AA	AA
P2b	P2b_16	GG	AA	AA	GA	AA	GG	CC	AA	GG	AG	GG	AA	AA	GG	GG	GG	AA	CC	AA	AA	AA	AG	CC	AG	AA	GG	AA	AA	GG	GG	CC	GG	GG	AA	AA	AA	AA	AA	GA	GG	AA	AA	GG	AA	CG	AA	AC	AA
P2b	P2b_17	GG	AA	AA	AA	AA	GG	CC	AA	GG	AG	GG	AA	AA	GA	GG	GG	AA	CC	AA	GA	AA	GG	CC	AG	AG	GG	AA	AA	GG	GG	GC	GG	GC	CC	TA	GA	AG	AA	GA	AA	AA	AA	GG	AA	CG	GG	AC	AA
P2b	P2b_18	GG	AA	AA	GG	AA	GG	CC	AA	GG	AG	GG	AA	AA	GG	GG	GG	AA	CC	AA	GG	AA	AA	CC	GG	AA	GG	AA	AC	GG	GG	CC	AA	GG	AA	TA	GA	AA	AA	GA	GG	AA	AG	GA	AA	GG	GG	CC	AA
P2b	P2b_2	GG	AA	AA	AA	CC	GG	CC	AA	GG	AA	GG	AA	AA	AA	GG	GG	AA	CC	AA	GA	AA	AG	GG	AA	AA	GG	AA	AC	GG	GG	CC	GA	GG	CC	AA	GG	AG	AA	NA	GA	AA	AA	GG	AA	NA	AG	CC	AA
P2b	P2b_3	GG	AA	AA	GG	AA	GG	CA	AA	GG	GG	GG	AA	AA	GA	GG	GG	AA	CC	AA	GA	AA	GG	CG	AA	AA	GG	AA	AC	GG	GG	CC	GA	GG	CA	AA	GG	AG	AA	GA	GA	AA	AA	GG	AA	CG	GG	CC	AA
P2b	P2b_4	GG	AA	AA	AA	AA	GG	CC	AA	GA	AG	GG	AA	AA	AA	GG	GA	AA	CC	AA	GA	AA	GG	CG	AG	GG	GG	AA	CC	GG	GG	CC	AA	GG	CA	TA	GG	AG	AA	NA	GA	AA	AA	GA	AA	NA	AG	AC	AA
P2b	P2b_6	GG	AA	AG	GA	CA	GG	CC	AA	GG	AA	GG	AA	AA	GG	GG	GG	AA	CC	AA	AA	AA	AG	CG	AA	AG	GG	AA	AA	GA	GG	CC	AA	GG	CA	AA	GA	AG	AA	GA	GG	AA	AG	GG	AA	CG	AG	AA	AA
P2b	P2b_7	GG	AA	AA	GA	AA	GG	CC	AA	GA	AA	GG	AA	AA	GA	GG	GG	AA	CC	AA	GA	AA	GG	CG	AG	AA	GG	AA	AA	GG	GG	CC	AA	GG	AA	AA	GG	AG	AA	GA	GA	AA	AA	GG	AA	NA	AG	AC	AA
P2b	P2b_9	GG	NA	AA	GG	AA	GG	CC	AA	GG	AA	GG	AA	AG	GA	GG	NA	AA	CC	AA	GG	AA	AG	CC	GG	GG	GG	AA	AA	GA	GG	CC	AA	GG	AA	AA	GA	AG	AA	GA	GG	AA	AA	GA	AA	CC	GG	CC	AA
P3b	P3b_1	GG	AA	GG	GG	AA	GG	CC	AA	GG	AA	GG	AA	AA	GG	GG	GA	AT	CC	AA	GA	AA	GG	CG	GG	AA	GG	AA	AA	GA	GG	CC	AA	GG	AA	TA	GG	AA	AG	GA	GG	AA	AG	GA	CA	CC	GG	AC	CA
P3b	P3b_10	GG	AA	GG	GG	AA	GG	CC	AA	GG	AA	GG	AA	AA	GG	GG	GA	AA	CC	AA	NA	AA	GG	GG	AG	AA	GG	AA	AA	GA	GG	GC	AA	GG	AA	TT	GG	AA	AA	GA	GG	AA	AA	GA	CC	CC	GG	CC	AA
P3b	P3b_11	GG	AA	AA	GG	CA	GG	CC	AA	GG	AA	GG	AA	AA	GG	GG	GA	AT	CC	AA	GG	AA	GG	CG	GG	AA	GG	AA	AC	GA	GG	CC	AA	GG	AA	TA	GG	AA	AA	GA	GG	AA	AA	GG	CC	CC	NA	AC	AA
P3b	P3b_12	GA	AA	AA	GG	CC	NA	CC	AA	GG	AA	GG	AA	AA	GG	GG	GG	AA	CC	AA	GG	AA	GG	GG	GG	AA	GG	AA	AA	GG	GG	CC	AA	GG	AA	AA	GG	AA	AG	GG	GG	AA	AG	GA	AA	CC	GG	AC	AA
P3b	P3b_13	GG	AA	AA	GG	CA	GG	CC	AA	GG	AA	GG	AA	AA	GG	GG	AA	AT	CC	AA	AA	AA	GG	CG	GG	AA	GG	AA	AA	GG	GG	GG	AA	GG	AA	TT	AA	AA	AA	AA	GG	AA	AG	GG	AA	CC	GG	CC	AA
P3b	P3b_18	GG	AA	AA	GG	CA	GG	CA	AA	GG	AA	GG	AA	AA	GG	GG	AA	AT	CC	AA	GA	AA	GG	CG	GG	AA	GG	AA	AA	GA	GG	CC	AA	GG	AA	TA	GG	AA	AA	GA	GG	AA	AG	GG	AA	CC	GG	CC	CA
P3b	P3b_19	GA	AA	AG	GG	CA	GG	CC	AA	GG	AA	GG	AA	AA	GG	GG	GA	AT	CC	AA	AA	AA	GG	CG	GG	AA	GG	AA	AC	GA	GG	CC	AA	GG	AA	TA	AA	AA	GG	GA	GG	AA	AG	GG	CC	CC	GG	CC	AA
P3b	P3b_20	GG	AA	AG	GG	AA	GG	CC	AA	GG	AA	GG	AA	AA	GA	GG	GA	AT	CC	AG	NA	AA	GG	CG	GG	AA	GA	AA	AA	GA	GG	CC	AA	GG	AA	AA	GG	AA	AA	GA	GG	AA	AA	GG	AA	CC	NA	CC	AA
P3b	P3b_21	GG	AA	AA	GG	AA	GG	CC	AA	GG	AA	GG	AA	AA	GG	GG	GG	AT	CC	AA	GG	AA	GG	CG	AG	AA	GG	AA	AC	GA	GG	CC	AA	GG	AA	TA	GG	AA	AA	GA	GG	AA	AA	GG	AA	CC	GG	CC	AA
P3b	P3b_22	GG	AA	AA	GG	AA	GG	CA	AA	GG	AA	GG	AA	AA	GG	GG	GA	AA	CC	AG	AA	AA	GG	GG	AG	AA	GG	AA	AA	GA	GG	CC	AA	GG	CA	TA	GG	AA	AG	GA	GG	AA	AA	GA	AA	CC	GG	CC	AA
P3b	P3b_23	GG	AA	AA	GG	AA	GG	CC	AA	GG	AA	GG	AA	AA	GG	GG	GA	TT	CC	AA	AA	AA	GG	CC	GG	AA	GG	AA	CC	NA	GG	CC	AA	GG	AA	TT	GG	AA	AA	AA	GG	AA	AA	GG	AA	CG	GG	CC	CA
P3b	P3b_24	GG	AA	AA	GG	CC	GG	CC	AA	GG	AA	GG	AA	AA	GG	GG	GG	AT	CC	AA	AA	AA	GG	GG	GG	AA	GG	AA	AA	GA	GG	CC	AA	GG	AA	TA	GG	AA	AA	GA	GG	AA	AG	GA	CA	CC	GG	CC	AA
P3b	P3b_6	GG	AA	AA	GG	CC	GG	CC	AA	GG	AA	GG	AA	AA	GG	CC	GG	AT	CC	AA	GG	AA	GG	GG	GG	AA	GG	AA	AA	GA	GG	CC	AA	GG	AA	AA	GG	AA	GG	GA	GG	AA	AG	GA	AA	CC	NA	CC	AA
P3b	P3b_7	GG	AA	AA	GG	AA	NA	CC	AA	GG	AA	GG	AA	AA	GG	GG	AA	AT	CC	AA	NA	AA	GG	GG	GG	AA	GG	AA	AA	GA	GG	CC	AA	GG	AA	TT	GG	AA	GG	GA	GG	AC	AA	GA	AA	CC	GG	CC	AA
P3b	P3b_8	GG	AA	AA	GG	AA	GG	CC	AA	GG	AA	GG	AA	AA	GA	GG	GG	AT	CC	AA	NA	AA	GG	GG	GG	AA	GG	AA	AC	GA	GG	CC	AA	GG	AA	AA	GG	AA	AG	GA	GG	AA	AA	GA	CA	CC	GG	CC	CA
P4a	P4a_13	GG	AA	AA	GG	AA	GG	CC	AA	GA	AA	GG	AA	AA	AA	GG	AA	AA	CC	AA	GG	AG	GG	CC	AA	AA	GG	AA	AA	GG	GG	CC	AA	GG	AA	TA	GG	AA	AA	GA	GG	AA	AA	GG	AA	CC	GG	AC	AA
P4a	P4a_15	GG	AA	AA	GG	AA	GG	CC	AA	GA	AA	GG	AA	AA	AA	GG	GA	TT	CC	AG	GG	AA	GG	NA	AA	AA	GG	AA	AC	GG	GG	CC	AA	GG	AA	TT	GG	AA	AA	GA	GG	AA	AA	GG	AA	CC	GG	AC	AA
P4a	P4a_21	GG	AA	AA	GG	AA	GG	CC	AA	GA	AA	GG	AA	AA	AA	GG	GG	AT	CC	AA	GG	AG	NA	NA	AA	AA	GG	AA	AA	GG	GG	CC	AA	GG	AA	TT	GG	AG	AA	GA	GG	AA	AA	GG	AA	CC	GG	CC	AA
P4a	P4a_27	GG	AA	AA	GG	AA	GG	CC	AA	GA	AA	GG	AA	AG	AA	GG	GG	AA	CC	AG	GG	AA	GG	CC	AA	AA	GG	AA	CC	GG	GG	CC	AA	GG	AA	TA	GA	AA	AA	GA	GG	AA	AA	GG	AA	CG	GG	CC	AA
P4a	P4a_29	GG	AA	AA	GG	AA	GG	CC	AA	GA	AA	GG	AA	AA	AA	GG	AA	TT	CC	AG	GG	AA	GG	CC	AA	AA	GG	AA	AA	GG	GG	CC	AA	GG	AA	AA	GG	AA	AA	GA	GG	AA	AA	GG	AA	CG	GG	AC	AA
P4a	P4a_3	GG	AA	AA	GG	AA	GG	CC	AA	GG	AA	GG	AA	AA	AA	GG	GA	AT	CC	AA	GG	AA	GG	NA	AA	AA	GG	AA	AC	GG	GG	CC	AA	GC	AA	AA	GA	AA	AA	GA	GG	AA	AA	GG	AA	CC	GG	AC	AA
P4a	P4a_33	GG	AA	AA	GG	AA	GG	CC	AA	GG	AA	GG	AA	AA	AA	GG	AA	AT	CC	AG	GG	AG	GG	NA	AA	AA	GG	AA	AA	GG	GG	CC	AA	GG	AA	TA	GG	AA	AA	GA	GG	AA	AG	GG	AA	CC	GG	CC	AA
P4a	P4a_44	GG	AA	AA	GG	AA	GG	CC	AA	GA	AA	GG	AA	AA	AA	GG	GA	TT	CC	AA	GG	AG	GG	CC	AA	AA	GG	AA	AA	GG	GG	CC	AA	GG	AA	AA	GA	AA	AG	GA	GG	AA	AA	GG	AA	CC	GG	AA	AA
P4a	P4a_46	GG	AA	AA	GG	AA	GG	CC	AA	GA	AA	GG	AA	AG	AA	GG	GA	AT	CC	AG	GG	GG	NA	CC	AA	AA	GG	AA	AA	GG	GG	CC	AA	GC	AA	TA	GA	AA	AA	GA	GG	AA	GG	GG	AA	CG	GG	CC	AA
P4a	P4a_49	GG	AA	AA	GG	AA	GG	CC	AA	GA	AA	GG	AA	AA	AA	GG	GG	TT	CC	AA	GG	GG	GG	CC	AA	AA	GG	AA	AA	GG	GG	CC	AA	GG	AA	TA	GA	AA	AA	GA	GG	AA	AA	GG	AA	CC	GG	CC	AA
P4a	P4a_50	GG	AA	AA	GG	AA	GG	CC	AA	GA	AA	GG	NA	AA	AA	GG	GA	AT	CC	AG	GG	AA	GG	NA	AA	AA	GG	AA	AA	GG	GG	CC	AA	GC	AA	TA	GA	AA	AA	GA	GG	AA	AG	GG	AA	CC	GG	AC	AA
P4a	P4a_6	GG	AA	AA	GG	AA	GG	CC	AA	GA	AA	GG	AA	AA	AA	GG	GA	AT	CC	AA	GG	AG	GG	NA	AA	AA	GG	AA	AA	GG	GG	CC	AA	GG	AA	TT	GA	AA	AA	GA	GG	AA	AA	GG	AA	CC	GG	AA	AA
P4b	P4b_10	GG	AG	AG	GG	AA	GG	CC	AA	GA	AA	GG	AA	AA	GG	GG	GG	AA	CC	AA	GG	AA	GG	CC	GG	AA	GG	AA	AA	GG	GG	CC	AA	GC	CC	TT	GA	AG	AA	NA	AA	AA	AA	GG	AA	CG	GG	AC	AA
P4b	P4b_11	GG	AA	AA	GG	AA	GG	CC	AA	GG	AA	GG	AA	AA	GA	GG	AA	AA	CC	AA	AA	AA	GG	CC	GG	AA	GG	AA	AA	GG	GG	CC	AA	GG	CA	TA	GG	AA	AA	NA	GA	AA	AA	GG	AA	CG	GG	CC	CA
P4b	P4b_12	GG	AA	AA	GG	AA	GG	CC	AA	GA	AA	GG	AA	AA	GA	GG	GG	AA	CC	AA	GA	GG	AG	CG	GG	AA	GG	AA	AA	GG	GG	GG	GA	CC	CA	TT	GG	AA	AA	NA	GG	AC	GG	GG	AA	GG	GG	CC	AA
P4b	P4b_14	GG	GG	AA	GG	AA	GG	CC	AA	GG	AA	GG	AA	AA	GG	GG	GA	AA	CC	AA	GG	GG	GG	CG	GG	AA	GG	AA	AA	GA	GG	CC	AA	GG	AA	TT	GG	AA	AA	GA	GG	AA	AA	GG	AA	CC	GG	NA	CA
P4b	P4b_15	GG	AG	AG	GG	CA	GG	CC	AA	GG	AA	GG	AA	AA	GA	GG	GA	AA	CC	AA	GG	AA	GG	CG	GG	AA	GG	AA	AA	GG	GG	CC	AA	GG	AA	TA	GA	AG	GG	GG	GG	AA	AA	GG	AA	CC	GG	CC	AA
P4b	P4b_16	GG	AG	AG	GG	CA	GG	CC	AA	GG	AA	GG	AA	AA	AA	GG	AA	AA	CC	AA	GA	AG	GG	CC	GG	AA	GG	AA	AC	GG	GG	CC	AA	GG	AA	AA	GG	AG	AA	GA	GA	AC	AA	GG	AA	CG	GG	AC	AA
P4b	P4b_17	GG	AA	AA	GG	AA	GG	CC	AA	GG	GG	GG	AA	AA	GA	GG	GG	AA	CC	AA	GG	AA	GG	CG	AA	AG	GG	AA	AA	GG	GG	CC	AA	GG	CC	TT	GG	AA	AA	NA	GG	AA	AA	GG	AA	CC	GG	AC	CA
P4b	P4b_19	GG	GG	AA	GG	AA	GG	CC	AA	GG	AA	GG	AA	AA	GG	GG	GG	AA	CC	AA	GG	AA	AG	CC	GG	AA	GG	AA	AA	GG	GG	CC	AA	GC	AA	TT	GG	AA	AA	GA	GG	AA	AA	GG	AA	CG	NA	CC	AA
P4b	P4b_20	GG	AA	GG	GG	AA	GG	CC	AA	GG	AG	GG	AA	AA	GA	GG	GG	AA	CC	AA	GG	AG	AA	CC	GG	AA	GG	AA	AA	GG	GG	CC	AA	GG	AA	TA	GG	AA	AA	GA	AA	AA	AA	GG	AA	CC	NA	AC	AA
P4b	P4b_4	GG	AA	AA	GG	AA	GG	CC	AA	GG	AG	GG	AA	AA	GG	GG	GA	AA	CC	AA	GA	AG	GG	CC	AA	AA	GG	AA	AA	GG	GG	CC	AA	GG	CC	TT	GG	AA	AA	GG	GG	AC	AA	GG	AA	CC	NA	CC	AA
P4b	P4b_5	GG	AA	AA	GG	CA	GG	CC	AA	GG	AA	GG	AA	AA	GA	GG	GG	AA	CC	AA	GG	AA	GG	CG	GG	AA	GG	AA	AA	GG	GG	CC	GA	GG	AA	TT	GG	AG	AA	GG	NA	AA	AA	GG	AA	CC	GG	AA	AA
P4b	P4b_6	GG	AA	AG	GG	AA	GG	CC	AA	GG	AA	GG	AA	AA	GA	GG	GG	AA	CA	AA	GG	AG	AG	CC	AG	AA	GG	AA	AC	GG	GG	CC	AA	GC	CC	TA	GG	AA	AG	GA	GG	AC	AG	GG	AA	CG	GG	AC	AA
P4b	P4b_7	GG	GG	AG	GG	AA	GG	CC	AA	GA	GG	GG	AA	AA	GG	GG	GG	AA	CC	AA	GG	AA	AA	CC	AG	AA	GG	AA	AC	GG	GG	CC	AA	GC	AA	TT	GG	AA	AG	GA	GA	AA	AA	GG	AA	CG	GG	CC	AA
P4b	P4b_8	GG	AA	GG	GG	AA	GG	CC	AA	GG	AA	GG	AA	AA	GG	GG	AA	AA	CC	AA	GG	AA	NA	CC	GG	AA	GG	AA	AA	GG	GG	CC	AA	GG	AA	TT	GG	GG	AA	GA	AA	AA	AA	GG	AA	CC	NA	CC	AA
P4b	P4b_9	GG	AA	GG	GG	CA	GG	CC	AA	GG	AA	GG	AA	AA	GA	GG	GG	AA	CC	AA	GG	AG	AG	CC	GG	AA	GG	AA	AA	GG	GG	GC	GG	GG	CA	TT	GG	AA	AA	GA	GG	AC	AA	GG	AA	CC	GG	CC	AA
P5b	P5b_10	GG	AA	AA	GG	CA	GG	CA	AA	GG	AG	GG	AC	AA	GG	GG	GA	AT	CC	AA	GG	AA	GG	CC	AG	AA	GG	AA	AA	GG	GG	CC	GG	GC	AA	TT	GG	AG	GG	GG	GG	AA	AA	GG	AA	CC	NA	AC	CA
P5b	P5b_12	GG	AA	AA	GG	AA	GG	CC	AA	GG	AA	GG	AA	AA	GG	GC	GA	AA	AA	AA	GG	AA	GG	CC	NA	AG	GG	AA	AC	GG	GG	GC	AA	GG	NA	TA	AA	AA	AA	GA	NA	AA	AG	GG	AA	CG	GG	CC	CC
P5b	P5b_15	GG	AA	AA	GG	NA	GG	CC	AA	GG	AA	GG	AA	AA	AA	GG	GA	AA	CA	AA	GG	AG	NA	CC	AG	AG	GG	AA	NA	GG	GG	CC	GA	GG	AA	TA	NA	AA	AG	GA	NA	AA	AG	GA	AA	CC	GG	AC	NA
P5b	P5b_17	GG	AA	AA	GG	AA	GG	CC	AA	GG	AA	GG	AA	AA	GG	GC	GA	AA	AA	AA	GG	AA	GG	CC	NA	AG	GG	AA	AC	GG	GG	GC	AA	GG	NA	TA	AA	AA	AA	GA	NA	AA	AG	GG	AA	CG	GG	CC	CC
P5b	P5b_21	GG	AA	AA	GG	AA	GG	CC	AA	GA	GG	GG	AA	AA	AA	GG	GA	AA	CC	AA	GA	AA	GG	CG	AG	AG	GG	AA	AA	GG	GG	CC	AA	GG	CA	TT	GG	GG	GG	GA	GG	AA	AA	GG	AA	CC	GG	AA	CC
P5b	P5b_23	GG	AA	AA	GG	CA	GG	CC	AA	GA	GG	GG	AA	AA	GA	GG	GA	AA	CC	AA	GG	AA	AA	CG	GG	AA	GG	AA	AA	GG	GG	CC	AA	GC	CA	TT	GG	AA	AG	GA	GG	AA	AA	AA	AA	CC	GG	AC	CC
P5b	P5b_24	GG	AA	AA	GG	AA	GG	CC	AA	GG	AA	GG	AA	AA	GA	GG	GA	AT	CC	AA	GG	AA	AG	CG	AG	AA	GG	AA	AA	GG	GG	CC	AA	GG	AA	TT	GG	AA	AG	GA	GG	AA	AA	GG	AA	CG	GG	AC	CA
P5b	P5b_26	GG	AA	AA	GG	AA	GG	CC	AA	GA	AA	GG	AA	GG	GA	GG	GG	AT	CC	AA	AA	AA	GG	GG	GG	AA	GG	AA	AA	GG	GG	CC	GG	GG	CA	TT	GA	AA	AA	GG	GG	AA	GG	GA	AA	CC	NA	CC	CC
P5b	P5b_27	GG	AA	AA	GA	CA	GG	CC	AA	GA	AA	GG	AA	AA	GA	GG	GA	AA	CC	AA	GG	AA	AA	CG	GG	AA	GG	AA	AA	GA	GG	GC	GG	GG	CA	TA	GG	AA	AG	GA	GG	AA	GG	GG	AA	CC	GG	AC	CA
P5b	P5b_29	GG	AA	AA	GA	AA	GG	CC	AA	GG	AA	GG	AA	AA	GG	GG	GG	AA	CA	AA	GG	AA	AA	CG	GG	AG	GG	AA	AC	GG	GG	CC	AA	GG	AA	TT	GG	AA	AA	GA	GG	AA	AA	GG	AA	CC	NA	AC	CA
P5b	P5b_30	GG	AG	AA	GG	AA	GG	CC	AA	GG	AA	GG	AC	AA	GA	GG	AA	AA	CC	AA	GG	AG	AA	CC	GG	AG	GG	AA	CC	GG	GG	CC	AA	GG	CA	TT	GG	GG	AA	GA	GG	AA	AG	GG	CA	CC	AG	CC	AA
P5b	P5b_31	GG	AG	AA	GA	AA	GG	CC	AA	GG	AA	GG	AA	AA	GA	GG	GG	AA	CC	AA	GG	AA	AG	CG	AG	AA	GG	AA	CC	GG	GG	CC	GA	GG	AA	TT	GA	AA	AA	GA	GG	AA	AA	GA	AA	CC	GG	AC	CA
P5b	P5b_32	GG	AG	AA	GG	AA	GG	CC	AA	GG	AA	GG	AA	AA	GA	GG	GG	AA	CC	AA	GG	AG	GG	CG	AA	AG	GG	AA	AA	GA	GG	CC	GA	GG	CA	TT	GA	AG	GG	GA	GA	AA	AA	GG	AA	CC	GG	AC	AA
P5b	P5b_34	GG	AA	AA	GA	AA	GG	CC	AA	GG	AA	GG	AA	AA	GA	GG	GA	AA	CC	AA	GG	AA	GG	CC	AA	AA	GG	AA	AA	GG	GG	CC	AA	GC	CA	TT	GG	AG	AG	GA	GA	AA	AA	GG	AA	CC	AA	NA	CC
P5b	P5b_35	GG	AA	AG	GA	AA	GG	CC	AA	GA	AA	GG	AA	AA	GG	GG	GA	AA	CA	AA	GG	AA	GG	CC	GG	AA	GG	AA	AA	GG	GG	CC	AA	GG	AA	TA	GG	AA	AG	GA	GG	AA	AA	GG	AA	CC	GG	AC	CA
P7b	P7b_1	GA	AA	AA	GG	CA	AG	CC	AA	GG	AA	GG	AA	AA	AA	GC	GG	AA	CC	AA	GA	GG	AG	GG	AG	AA	GG	AA	AA	GA	GG	CC	GG	GG	AA	AA	GG	AG	AA	GA	GG	AA	AG	GA	AA	CC	GG	CC	AA
P7b	P7b_11	GG	AA	AA	GG	CA	GG	CC	AA	GG	AG	GG	AA	AA	AA	GC	GG	AA	CC	AA	GG	AA	AA	CC	AA	AA	GG	AA	AA	GA	GG	CC	GG	CC	CC	AA	GA	AA	AG	GA	AA	AA	AA	GG	AA	CC	GG	CC	CA
P7b	P7b_12	GG	AA	AA	GG	CA	GG	CC	AA	GG	AA	GG	AA	AA	AA	GG	GG	TT	CC	AA	GG	AA	AG	GG	AA	GG	GG	AA	AA	GG	GG	CC	GA	GC	CC	AA	GA	AA	AA	GA	GG	AA	AA	AA	AA	CC	GG	CC	AA
P7b	P7b_13	GA	AA	AA	GG	CA	GG	CC	AA	GG	AG	GG	AA	AA	AA	GG	GG	AT	CC	AA	GG	AG	GG	CC	GG	AA	GG	AA	AA	GG	GG	CC	GG	GG	AA	AA	GG	AG	AA	GA	GG	AA	AA	GA	AA	CC	GG	AC	CC
P7b	P7b_14	GG	AG	AA	GG	CC	GG	CC	AA	GA	AG	GG	AA	AG	AA	GC	GA	AA	CC	AA	GA	AA	AA	CG	AG	GG	GG	AA	AC	GA	GG	CC	GA	GC	CA	AA	GA	AA	AA	GA	GG	AA	AA	AA	AA	CC	GG	AA	AA
P7b	P7b_15	GG	AA	AA	GG	AA	GG	CC	AA	GG	AG	GG	AA	AG	AA	GC	GA	AT	CC	AA	GG	AG	AA	CC	AG	AA	GG	AA	AA	GG	GG	CC	GG	GC	AA	AA	GA	AA	AA	GA	GA	AA	AA	AA	AA	CC	GG	CC	CA
P7b	P7b_16	GA	AA	AA	GG	CA	GG	CC	AA	GG	AA	GG	AA	AA	AA	GC	AA	AA	CC	AA	GG	AA	AG	GG	AG	AG	GG	AA	AA	GA	GG	CC	GG	GC	AA	AA	AA	AA	AA	GA	GG	AA	AA	GA	AA	CC	GG	CC	CA
P7b	P7b_17	GG	AA	AA	GG	CA	GG	CC	AA	GG	AG	GG	AA	AA	AA	GG	GG	AA	CC	AA	GA	AA	AG	GG	AG	AA	GG	AA	AA	GA	GG	CC	GA	GG	AA	AA	GA	AG	AG	GA	AA	AA	AA	AA	AA	CC	GG	AC	CA
P7b	P7b_18	GG	AA	AA	GG	AA	GG	CC	AA	GA	AG	GG	AA	AG	AA	GG	GG	AA	CA	AA	GA	AA	AA	CG	AA	NA	GG	AA	AA	GG	GG	CC	GA	GG	CA	TA	GG	AA	AG	GA	GG	AA	AA	AA	AA	CC	GG	CC	CA
P7b	P7b_2	GG	AA	AA	GG	CC	GG	CC	AA	GG	AA	GG	AA	AG	AA	GG	GG	AT	CA	AA	GG	AG	NA	CG	AG	NA	GG	AA	AA	GA	GG	CC	GA	GG	CA	AA	GA	NA	AG	GA	GA	AA	AG	GA	AA	CC	GG	AA	CA
P7b	P7b_20	GG	AA	AA	GG	CA	GG	CC	AA	GG	AA	GG	AA	AA	AA	GC	GA	AA	CC	AA	GG	AA	GG	CC	AG	AG	GG	AA	AA	GA	GG	CC	GG	GG	AA	AA	GA	AG	AA	GA	GG	AA	AG	GA	AA	CC	GG	CC	AA
P7b	P7b_3	GG	AA	AA	GG	CA	GG	CC	AA	GA	AA	GG	AA	AA	AA	GG	GG	AA	NA	AA	GG	AA	AG	CG	NA	AG	GG	AA	AA	GA	GG	CC	NA	GG	CA	AA	NA	NA	AA	NA	GG	AA	AG	AA	AA	CC	GG	AA	AA
P7b	P7b_4	GG	AA	AG	GG	CC	GG	CC	AA	GG	GG	GG	AA	AA	AA	GG	GA	AA	CC	AA	GG	AA	AG	CC	AA	AA	GG	AA	AA	GG	GG	GC	GG	CC	CC	TA	AA	AG	AA	GA	GG	AA	AA	AA	AA	CC	GG	AC	CC
P7b	P7b_8	GG	AA	AA	GG	CA	GG	CC	AA	GA	AA	GG	AA	AG	AA	GC	GG	AA	CC	AA	GG	AA	GG	CG	AA	AG	GG	AA	AA	GG	GG	CC	GA	GG	CA	AA	GA	GG	AA	GA	GG	AC	AA	GG	AA	CC	GG	AC	CC
P7b	P7b_9	GG	AA	AA	GG	CC	GG	CC	AA	GG	AA	GG	AA	AA	AA	CC	GA	AA	CC	AA	GG	AA	AA	GG	AG	AG	GG	AA	AA	GG	GG	GC	GG	GC	AA	AA	GG	AG	AG	GA	GG	AA	AA	GG	AA	CC	GG	AA	CA
P8b	P8b_1	GG	AA	AG	GG	CA	GG	CC	AA	GG	AA	GG	AA	AG	GG	GG	AA	AA	CA	AA	GG	AA	AG	CC	AG	AA	GG	AA	AA	GG	GG	GG	GA	GG	AA	TA	GG	AG	AA	GA	GA	AA	AA	GG	AA	CC	GG	AC	CC
P8b	P8b_10	GG	AA	AA	GG	AA	GG	CA	AA	GA	AA	GG	AA	GG	GA	GG	GG	AA	CC	AA	GG	AA	AA	CC	GG	AA	GG	AA	AA	GG	GG	GC	AA	GG	CA	TA	GG	AA	AG	GA	GG	AC	AA	GA	AA	CC	GG	CC	AA
P8b	P8b_11	GG	AA	AA	GG	CA	AG	CC	AA	GG	AG	GG	AA	AG	AA	GG	GA	AA	CC	AA	GG	AA	AG	CC	GG	AA	GG	AA	AA	GA	GG	GC	GA	GG	CA	TT	GA	AA	AA	GG	GG	AA	AA	GG	AA	CC	GG	AC	CA
P8b	P8b_12	GG	AA	AA	GG	AA	GG	CC	AA	GG	AA	GG	AA	AA	AA	GG	GG	AA	CC	AA	GG	AA	GG	GG	AG	AA	GG	AA	AC	GG	GG	GG	AA	GC	AA	TT	AA	AA	AA	GA	GG	CC	AA	GG	AA	CC	GG	AC	CC
P8b	P8b_14	GG	AA	AA	GG	CA	GG	CC	AA	GA	AA	GG	AA	AA	GG	GG	GG	AT	CC	AA	GG	AA	AA	CC	AG	AA	GG	AA	AA	GG	GG	GC	GA	GC	CA	TA	GG	AG	AA	GG	GA	AA	NA	GG	AA	CG	GG	AC	CC
P8b	P8b_15	GG	AA	AA	GG	CA	GG	CC	AA	GG	AA	GG	AA	GG	AA	GG	GA	AA	CC	AA	GG	AA	GG	CC	AG	AG	GG	GG	AA	GG	GG	CC	AA	GG	AA	AA	GG	AA	AA	GG	GG	AA	AA	GA	AA	CC	AA	CC	AA
P8b	P8b_16	GG	AA	AA	GG	CA	GG	CC	AA	GA	AA	GG	AA	AA	GG	GG	GA	AT	CA	AA	GA	AA	AG	CG	AA	AA	GA	AA	AA	GG	GG	CC	AA	GC	AA	AA	GG	AA	AA	GA	GA	AA	AG	GG	AA	CC	GG	CC	CA
P8b	P8b_2	GG	AA	AG	GG	AA	GG	CC	AA	GG	AA	GG	AA	AA	GG	GG	AA	AA	CC	AA	GG	AA	AG	CG	AG	AA	GG	AA	AA	GG	GG	CC	AA	GG	AA	TA	GA	AG	AA	GA	GG	AC	AA	GA	AA	CC	AG	CC	CA
P8b	P8b_21	GG	AA	AA	GG	AA	GG	CC	AA	GG	AA	GG	AC	AA	AA	GG	GA	AT	CC	AA	GG	AA	AA	CC	GG	AA	GG	AA	AA	GG	GG	GG	AA	GG	CC	AA	GG	AA	AA	GA	GA	AA	AG	GG	AA	CC	NA	AC	AA
P8b	P8b_3	GG	AA	AG	GG	AA	GG	AA	AA	GA	AA	GG	AA	AA	GA	GG	GG	AA	AA	AA	AA	AA	GG	CC	AG	AA	GG	AA	AA	GG	GG	CC	AA	GG	AA	TT	GA	AA	AA	GA	GG	AA	AA	GG	AA	CC	GG	AC	CA
P8b	P8b_4	GG	AG	AA	GG	AA	GG	CC	AA	GG	AA	GG	AA	AG	GA	GG	GA	AA	CA	AA	GA	AA	AG	CG	GG	AA	GG	AA	AA	GG	GG	GG	AA	GC	AA	TA	GG	AA	AA	GG	GG	AC	AA	GG	AA	CC	GG	CC	CA
P8b	P8b_5	GG	AA	AA	GG	AA	GG	CC	AA	GG	AA	GA	AA	AA	GA	GG	GG	AA	CA	AA	GA	AA	GG	CG	AG	AA	GG	AA	AA	GG	GG	GG	AA	GC	AA	TA	GA	AA	AA	GG	GG	AA	GG	GG	AA	CC	NA	CC	CC
P8b	P8b_6	GG	AA	AA	GG	CA	GG	CC	AA	GG	AA	GG	AA	AG	GA	GG	GA	AT	CC	AA	GG	AA	AA	GG	GG	AA	GG	AA	AA	GG	GG	GC	AA	GG	CA	TT	AA	AA	AA	GA	GG	AA	AA	GA	AA	CC	GG	AA	CA
P8b	P8b_7	GG	AA	AA	GG	AA	GG	CC	AA	GG	AA	GG	AA	AA	GG	GG	AA	AA	CA	AA	GG	AA	AG	CC	AA	AA	GG	AA	AA	GA	GG	GC	AA	GC	CA	TA	GA	AA	AA	GA	GG	AC	AG	GG	AA	CC	GG	CC	CC
P8b	P8b_9	GG	AA	AA	GG	AA	AG	CC	AA	GG	AA	GG	AA	AA	GG	GG	GG	AA	CC	AA	GG	AA	AA	CG	GG	AA	GG	AA	AA	GG	GG	GC	AA	GG	AA	TA	GG	AG	AA	NA	GG	AA	AA	GG	AA	CC	GG	AC	CA
P9a	P9a_1	GG	AA	AA	GG	AA	GG	CC	AA	GG	AA	GG	AA	AG	GA	GC	AA	AA	CC	AA	GG	AA	GG	CC	AG	AA	GG	AA	AA	GG	GG	CC	AA	GG	CA	TA	GA	AG	AA	GA	GG	AC	AA	GA	AA	CC	GG	CC	AA
P9a	P9a_10	GG	AA	AA	GA	AA	GG	CC	GG	GG	AA	GG	AA	AA	GA	GG	AA	AA	CC	AA	GG	AA	AA	GG	AA	AA	GG	AA	AA	GG	GG	CC	GG	GG	AA	AA	GA	AA	AA	GA	GG	AA	AA	AA	AA	CC	GG	CC	AA
P9a	P9a_11	GG	AA	AG	GG	AA	GG	CC	AG	GG	AA	GG	AA	GG	GA	GC	AA	AA	CC	AA	GG	AA	AA	CC	AG	AA	GG	AA	AC	GG	GG	CC	GA	GG	CA	AA	AA	AA	AG	GA	GG	AA	AA	GA	AA	CG	GG	CC	AA
P9a	P9a_12	GG	AA	GG	GG	CA	GG	CC	AA	GG	AA	GG	AA	AA	AA	GG	GA	AA	CA	AA	GG	AA	GG	CG	GG	AA	GG	AA	AA	GG	GG	CC	GA	GC	CA	TT	GA	AA	AA	GA	GG	AA	AA	GA	AA	CC	GG	CC	AA
P9a	P9a_13	GG	AA	AA	GG	AA	GG	CA	GG	GG	AA	GG	AA	AA	AA	GG	AA	AA	CA	AA	GG	AG	AG	CG	AA	AA	GA	AA	AA	GG	GG	CC	AA	GG	CC	TA	GG	GG	AA	GA	GG	AA	AA	GA	AA	CC	GG	CC	AA
P9a	P9a_15	GG	AA	AG	GG	AA	GG	CC	AG	GG	AA	GG	AA	AG	GA	GG	AA	AA	CA	AA	GG	AA	GG	CC	AG	AA	GG	AA	AA	GG	GG	CC	GA	GG	CA	AA	GG	AG	AA	GA	GG	AA	AA	GG	CA	CG	GG	CC	AA
P9a	P9a_16	GG	AA	AG	GG	AA	GG	CC	GG	GG	AA	GG	AA	AA	AA	GG	AA	AA	CA	AA	GG	AG	GG	CG	AG	AA	GG	AA	AA	GG	GG	CC	GG	GC	CA	TA	GG	GG	AA	GA	GG	AC	AA	GG	CA	CG	GG	AC	AA
P9a	P9a_2	GG	AA	AA	GG	AA	GG	CC	AA	GG	AA	GG	AA	AA	AA	GG	AA	AA	CA	AA	GG	AA	GG	CG	AG	AA	GA	AA	AC	GG	GG	CC	GA	GG	CA	TT	GG	AG	AA	GA	GG	AA	AA	AA	AA	CC	GG	CC	AA
P9a	P9a_3	GG	AA	GG	GG	AA	GG	CC	AG	GG	AA	GG	AA	AG	AA	GG	GA	AA	CA	AA	GG	AG	GG	CG	AA	AA	GG	AA	AA	GG	GG	CC	GA	GG	AA	AA	GA	AG	AG	GA	GG	AA	AA	GG	AA	CG	GG	CC	AA
P9a	P9a_5	GG	AA	AA	GG	CA	GG	CC	GG	GG	AG	GG	AA	GG	GA	GG	AA	AA	CA	AA	GG	AA	AG	CC	AG	AG	GG	AA	AC	GG	GG	CC	GA	GG	CA	AA	GA	AG	AA	GA	NA	AA	AA	GA	CC	CG	GG	CC	AA
P9a	P9a_6	GG	AA	AA	GG	CA	GG	CC	AA	GG	AG	GG	AA	AA	GA	GG	AA	AT	CA	AA	GG	AA	AA	GG	AA	AA	GG	AA	AC	GG	GG	CC	GG	GG	CA	TA	GG	GG	AA	GA	GG	AA	AA	GA	CC	CC	GG	CC	AA
P9a	P9a_7	GG	AA	AG	GG	AA	GG	CC	AG	GG	AA	GG	AA	GG	AA	GG	AA	AT	CA	AA	GG	AA	GG	CC	AG	AA	GA	AA	AA	GG	GG	CC	GG	GG	CA	TA	GA	AA	AA	GA	GG	AC	AA	GG	AA	CC	GG	CC	AA
P9a	P9a_8	GG	AA	AG	GG	AA	GG	CC	AA	GG	AA	GG	AA	AG	GA	GG	AA	AA	CC	AA	GG	GG	AG	CC	AG	AA	GA	AA	AC	GG	GG	CC	GA	GG	AA	AA	GA	AA	AA	GG	GG	AA	AG	GA	AA	CC	GG	CC	AA
P9a	P9a_9	GG	AA	AA	GG	AA	GG	CC	AA	GG	AA	GG	AA	AG	AA	GG	GA	AA	CA	AA	GG	AA	AG	CC	GG	AA	GG	AA	AA	GG	GG	CC	AA	GG	AA	TT	GA	AG	AA	GA	GG	AA	AA	GA	CA	CC	GG	CC	AA
P9b	P9b_1	GG	AA	AA	GG	AA	GG	CC	AA	GG	AA	GG	AA	GG	GA	GG	GA	AA	AA	AA	GA	AA	AA	GG	GG	AA	GG	AA	AA	GG	GG	GC	GA	GG	CA	AA	GG	AA	AA	GA	GA	AC	AA	GG	AA	CG	AG	AC	AA
P9b	P9b_12	GG	GG	AG	GG	AA	GG	CC	AA	GA	AG	GG	AA	AG	GG	GG	GA	AA	CC	AA	GG	AA	AG	CC	GG	AG	GA	AA	AC	GG	GG	CC	AA	GG	AA	TA	GG	AA	AA	GA	AA	AA	AA	GG	AA	CC	GG	AA	CA
P9b	P9b_13	GG	AA	AG	GG	AA	GG	CA	AA	GA	AA	GG	AA	AA	GA	GG	GG	AA	CA	AA	GG	AA	AA	CG	AG	AA	GG	AA	AA	GG	GG	GG	GA	GG	CA	AA	GG	NA	AA	GA	GG	AA	AA	GG	AA	CC	GG	AC	CC
P9b	P9b_15	GG	AG	AA	GG	AA	AG	CC	AA	GG	AA	GG	AA	AG	GG	GG	AA	AA	CA	AA	GA	AA	AA	GG	GG	AG	GG	AA	AA	GG	GG	GC	AA	GG	CC	TA	GG	AA	AA	GG	GG	AA	AA	GA	AA	CC	GG	AC	CA
P9b	P9b_16	GG	AG	AA	GG	AA	GG	CC	AA	GG	AA	GG	AA	AA	GA	GG	GA	AA	CC	AA	GA	AA	AG	GG	GG	AA	GG	AA	AC	GG	GG	CC	GA	GG	CC	AA	GG	AA	AA	GA	GA	AA	AA	GA	AA	CC	GG	AC	CC
P9b	P9b_17	GG	AA	GG	GG	CA	GG	CC	AA	GA	AA	GG	AA	AA	AA	GG	AA	AA	CA	AA	GG	AA	GG	GG	GG	AA	GG	AA	AA	GG	GG	CC	AA	GG	AA	AA	GG	AA	AA	GA	AA	AA	AA	GG	AA	CC	GG	AC	CC
P9b	P9b_2	GG	GG	AG	GG	AA	AG	CA	AA	GG	AA	GG	AA	AA	GG	GG	GG	AA	CA	AA	AA	AA	AG	CC	GG	AA	GG	AA	AC	GA	GG	GC	GA	GG	CC	TT	GG	AA	AA	GA	AA	AC	AA	GA	AA	CG	GG	AC	CA
P9b	P9b_3	GG	AA	AA	GG	AA	GG	CC	AA	GG	AA	GG	AA	GG	GG	GG	GG	AA	CA	AA	GG	AA	AA	CG	GG	AG	GG	AA	AA	GA	GG	GC	AA	GG	CA	TA	GA	AA	AA	GA	AA	AA	AA	GG	AA	CG	GG	CC	CA
P9b	P9b_4	GG	AA	AA	GG	AA	GG	CC	AA	GG	AA	GG	AA	AA	GG	GG	GG	AA	CA	AA	GG	AA	GG	CG	GG	AG	NA	AA	AA	GG	GG	GC	AA	GG	CA	TA	GG	AA	AA	NA	GA	AA	AA	GA	AA	CG	GG	AA	CA
P9b	P9b_5	GG	AA	AG	GG	CC	GG	CC	AA	GG	AA	GG	AA	AA	GG	GG	AA	AA	CC	AA	GG	AA	AG	GG	AG	AA	GG	AA	AA	GG	GG	GC	GG	GC	CC	TA	GG	AA	AA	GA	AA	AA	AG	GG	AA	CG	GG	CC	AA
P9b	P9b_6	GG	AA	AG	GG	AA	AA	CC	AA	GG	AA	GG	AA	AG	GG	GG	GA	AA	CA	AA	GG	AA	GG	CG	AG	AG	GA	AA	AA	GG	GG	GC	GA	GG	CC	AA	GG	AA	AA	NA	GA	AA	AA	GG	AA	CG	AG	CC	CC
P9b	P9b_7	GG	AA	AG	GG	AA	GG	CC	AA	GA	AA	GG	AA	AA	GG	GG	GA	AA	CC	AG	GG	AA	GG	CG	GG	AA	GG	AA	AA	GA	GG	GC	GG	GC	CA	TT	GG	AA	AA	GA	GA	AA	AG	GG	AA	CC	GG	AC	CC
P9b	P9b_8	GG	GG	AA	GG	AA	GG	CC	AA	AA	AA	GG	AA	AA	GG	GG	AA	AA	CC	AA	NA	AA	GG	GG	GG	AA	GG	AA	AA	GG	GG	GG	GA	GG	CC	TT	GG	AA	AA	GG	NA	AA	AA	GG	AA	CC	GG	AA	AA
P9b	P9b_9	GA	AA	AG	GG	CC	GG	CC	AA	GA	AG	GG	AA	AA	GG	GG	GG	AA	AA	AG	GG	AA	NA	CC	AG	GG	GG	AA	AA	GG	GG	CC	AA	GG	AA	AA	GA	NA	AA	GA	AA	CC	AG	GG	AA	CC	NA	AA	CC
[truncated: 952 more columns]
