# Supplementary material for: Common gardens in teosintes reveal the establishment of a syndrome of adaptation to altitude
Source: PLoS Genet. 2019 Dec 20;15(12):e1008512. doi: 10.1371/journal.pgen.1008512 (PMC6944379; doi:10.1371/journal.pgen.1008512)
Supplement: S3 Data — (XLSX) [file pgen.1008512.s023.xlsx]

## Sheet: Data_S3
Data_S3: Phenotypic data. Columns include PlantID, Field, Year of recording, Mother Plant number, Block of evaluation, Population of origin and its altitude along with the values for the 18 traits.
FFT: Female Flowering Time; MFT: Male Flowering Time; PL: Plant Height; HLE:Height of the Lowest Ear; HHE:Height of the Highest Ear; LBr:number of Lateral Branches; LeL:Leaf Length; LeW:Leaf Width; LeC:Leaf Colour; NoE:number of Nodes with Ears; Til: number of Tillers; TBr:Tassel Branching; Gr:number of Grains per ear; GrWe:Grain Weight; GrL:Grain Length; GrWi:Grain Width; StD: Stomata density; G…
PlantID	Field	Year	MotherPlant	Block	Population	Altitude	FFT	MFT	PL	HLE	HHE	LBr	LeL	LeW	LeC	NoE	Til	TBr	Gr	GrWe	GrL	GrWi	StD	GrC
C13_M7b_1_1	CEBAJ	2013	1	1	M7b	2581	110	98	2.9	1.8	2.5	10	0.85	0.06	4	4	4	5	NA	6	7.2	4	NA	4
C13_M7b_1_2	CEBAJ	2013	1	2	M7b	2581	110	96	2.45	1.5	1.8	6	0.82	0.08	3	3	3	19	NA	5	7.5	3.85	100	2
C13_M7b_12_1	CEBAJ	2013	12	1	M7b	2581	103	93	2.2	1.8	2.1	7	0.7	0.08	2	3	7	8	NA	4	6.7	3.65	NA	5
C13_M7b_12_2	CEBAJ	2013	12	2	M7b	2581	111	95	3.1	0.7	2.3	6	0.9	0.09	3	4	5	6	8	3	6.575	3.55	73.3333333333	3
C13_M7b_1_4	CEBAJ	2013	1	4	M7b	2581	109	95	2.7	2	2.4	5	0.7	0.08	2	3	6	9	NA	NA	7.6	3.7	90	NA
C13_M7b_18_1	CEBAJ	2013	18	1	M7b	2581	102	96	3	1.9	2.8	4	0.8	0.1	2	4	6	7	NA	5	7.6	4.85	73.3333333333	4
C13_M7b_19_2	CEBAJ	2013	19	2	M7b	2581	108	97	1.82	1.23	2.1	8	0.8	0.09	2	5	9	14	NA	5	7.67	6.49	NA	5
C13_M7b_19B_3	CEBAJ	2013	19B	3	M7b	2581	129	122	3.3	1.5	2.3	4	0.93	0.07	2	4	1	9	7	4	6.7	4.475	NA	2
C13_M7b_2_1	CEBAJ	2013	2	1	M7b	2581	119	108	3.45	2	2.5	5	0.9	0.08	2	3	0	9	NA	NA	6.7	4.5	66.6666666667	1
C13_M7b_22_1	CEBAJ	2013	22	1	M7b	2581	102	99	2.55	1.8	2.7	8	0.87	0.09	4	7	5	5	NA	3	5.9	3.75	86.6666666667	4
C13_M7b_2_4	CEBAJ	2013	2	4	M7b	2581	116	108	3.1	2	2.3	5	0.7	0.05	3	3	4	12	NA	NA	7.25	4.4	73.3333333333	NA
C13_M7b_26_1	CEBAJ	2013	26	1	M7b	2581	105	101	2.1	1.3	1.47	7	0.3	0.09	2	2	6	16	NA	5	7.35	4.8	NA	5
C13_M7b_26_2	CEBAJ	2013	26	2	M7b	2581	102	94	2	1.2	1.45	3	0.63	0.07	3	3	3	9	NA	4	7.05	3.9	NA	4
C13_M7b_28_1	CEBAJ	2013	28	1	M7b	2581	110	106	1.7	1.8	2.3	4	0.57	0.09	2	4	6	6	NA	5	7.25	4.275	66.6666666667	4
C13_M7b_3_1	CEBAJ	2013	3	1	M7b	2581	102	92	2.5	2.3	2.6	7	0.85	0.09	2	3	3	5	8.4	5	7.68	6.32	NA	4
C13_M7b_3_2	CEBAJ	2013	3	2	M7b	2581	107	96	2.8	1	1.82	3	0.74	0.1	2	3	11	9	NA	4	6.15	4.15	66.6666666667	1
C13_M7b_4_1	CEBAJ	2013	4	1	M7b	2581	102	97	3	2	3	5	0.88	0.07	2	4	5	11	NA	7	7.4	4.7	83.3333333333	3
C13_M7b_4_2	CEBAJ	2013	4	2	M7b	2581	102	96	2.9	1.5	1.9	9	0.76	0.09	2	3	4	6	NA	8	7.8	5.25	80	3
C13_M7b_5_1	CEBAJ	2013	5	1	M7b	2581	110	99	3	2	3	6	0.7	0.07	4	4	1	7	NA	10	7.85	4.75	96.6666666667	1
C13_M7b_5_2	CEBAJ	2013	5	2	M7b	2581	112	102	2.5	1.8	2	8	0.45	0.06	2	2	1	6	NA	5	7.55	4.7	93.3333333333	1
C13_M7b_5_4	CEBAJ	2013	5	4	M7b	2581	108	93	2.5	1.6	1.9	3	0.59	0.05	3	2	2	8	NA	NA	6.55	4.25	NA	NA
C13_M7b_6_1	CEBAJ	2013	6	1	M7b	2581	96	92	2.25	1.7	1.9	9	0.7	0.06	4	3	1	6	NA	6	6.95	4.85	90	2
C13_M7b_6_2	CEBAJ	2013	6	2	M7b	2581	105	95	2.4	1.1	1.75	7	0.64	0.06	2	3	1	5	NA	8	7.95	5.55	90	2
C13_M7b_7_1	CEBAJ	2013	7	1	M7b	2581	114	110	2.8	NA	NA	0	0.96	0.06	NA	0	2	11	NA	NA	7	4.8	NA	1
C13_M7b_8_1	CEBAJ	2013	8	1	M7b	2581	119	111	2.7	2.1	2.1	2	0.8	0.08	4	1	6	5	NA	NA	6.95	4.95	NA	2
C13_M7b_8_2	CEBAJ	2013	8	2	M7b	2581	118	12	3	1.7	NA	7	0.86	0.06	NA	1	13	6	NA	3	6.45	4.05	NA	2
C13_P9b_10_1	CEBAJ	2013	10	1	P9b	1649	146	141	2.35	2.2	3	0	1.08	0.05	4	6	2	8	6.6	2	7.02	5.44	NA	2
C13_P9b_10_2	CEBAJ	2013	10	2	P9b	1649	147	144	2.2	1.7	NA	2	0.91	0.1	2	1	2	11	8.6	1	6.96666666666667	5.26666666666667	100	1
C13_P9b_10_3	CEBAJ	2013	10	3	P9b	1649	148	145	3	2	2.3	0	1.05	0.04	3	2	7	12	8.6	3	6.075	2.875	93.3333333333	1
C13_P9b_1_1	CEBAJ	2013	1	1	P9b	1649	122	116	3.35	2	3	6	1.21	0.09	2	6	12	10	4.4	4	7.625	3.45	NA	5
C13_P9b_11_2	CEBAJ	2013	11	2	P9b	1649	149	146	3.34	1.76	2.7	8	1	0.07	3	4	17	13	7	2	6.625	2.95	106.6666666667	4
C13_P9b_11A_1	CEBAJ	2013	11A	1	P9b	1649	141	137	2.8	2	2.6	4	0.97	0.09	2	4	12	15	7.8	3	7.15	5.76	NA	4
C13_P9b_11B_4	CEBAJ	2013	11B	4	P9b	1649	144	141	3.4	2	2.9	6	1.07	0.05	2	4	6	12	7.2	4	7.89	6.27	96.6666666667	6
C13_P9b_1_2	CEBAJ	2013	1	2	P9b	1649	139	134	2.95	1.3	2.5	8	1.14	0.07	3	7	15	15	6.8	4	7	3.225	80	4
C13_P9b_12_1	CEBAJ	2013	12	1	P9b	1649	142	138	3.23	2.4	2.6	8	1.02	0.07	2	2	11	11	11.4	4	6.96	5.59	113.3333333333	5
C13_P9b_12_2	CEBAJ	2013	12	2	P9b	1649	144	137	3.7	2.87	3.15	6	0.95	0.07	3	4	18	17	6.8	4	6.775	3.325	NA	3
C13_P9b_12_3	CEBAJ	2013	12	3	P9b	1649	140	133	3.93	2.2	3.1	0	1.12	0.07	2	8	19	16	9	2	6.79	5.38	NA	4
C13_P9b_12_4	CEBAJ	2013	12	4	P9b	1649	140	137	3.7	1.6	2.9	4	0.96	0.07	2	9	13	15	10.6	4	7.61	6.46	80	5
C13_P9b_1_3	CEBAJ	2013	1	3	P9b	1649	140	134	3.1	0.8	1.8	11	0.99	0.07	3	7	11	11	6.2	4	6.925	3.025	NA	4
C13_P9b_13_1	CEBAJ	2013	13	1	P9b	1649	142	135	3	2.1	3	10	1.26	0.04	7	5	17	12	6.4	3	7.29	5.45	NA	3
C13_P9b_13_2	CEBAJ	2013	13	2	P9b	1649	141	135	3.05	1.8	2.4	8	1.19	0.07	3	4	10	12	8.8	3	8.04	6.28	73.3333333333	1
C13_P9b_13_4	CEBAJ	2013	13	4	P9b	1649	147	140	3.1	1.5	2.7	3	1.05	0.07	3	8	9	10	7.2	3	7.63	5.5	113.3333333333	4
C13_P9b_1_4	CEBAJ	2013	1	4	P9b	1649	138	132	3.25	1.5	2.6	10	1.06	0.06	3	6	18	16	7.8	2	8.06	5.91	NA	5
C13_P9b_14_1	CEBAJ	2013	14	1	P9b	1649	144	140	3.7	2.7	3.6	4	1.1	0.05	2	7	12	10	7.8	4	8.02	5.5	73.3333333333	5
C13_P9b_14_2	CEBAJ	2013	14	2	P9b	1649	144	138	3.9	2.2	3.4	0	0.96	0.08	3	6	5	14	10.4	2	6.6	5.48	93.3333333333	5
C13_P9b_14_3	CEBAJ	2013	14	3	P9b	1649	144	139	3.8	1.5	2.9	7	1.18	0.05	3	8	12	12	10.4	5	8.21	6.72	100	4
C13_P9b_14_4	CEBAJ	2013	14	4	P9b	1649	146	142	3.7	1.8	1.8	2	0.96	0.05	3	9	5	14	6.2	2	6.30555555555556	3.4	113.3333333333	2
C13_P9b_16_1	CEBAJ	2013	16	1	P9b	1649	145	141	3.3	1.7	3.2	9	0.99	0.05	2	8	9	10	NA	3	6.475	2.925	80	4
C13_P9b_16_2	CEBAJ	2013	16	2	P9b	1649	143	137	4.45	2.7	4.2	6	1.16	0.07	3	7	24	12	6.6	3	7.25	3.9	NA	4
C13_P9b_16_3	CEBAJ	2013	16	3	P9b	1649	71	87	3.5	2.5	3.2	4	0.7	0.05	3	5	4	18	7.6	3	7.62	5.8	NA	2
C13_P9b_18_1	CEBAJ	2013	18	1	P9b	1649	146	140	2.5	1.9	3	3	1.07	0.06	1	6	9	10	8.2	2	5.8	2.425	93.3333333333	3
C13_P9b_18_2	CEBAJ	2013	18	2	P9b	1649	146	140	3	1.6	3	2	0.9	0.05	NA	8	2	5	6	2	7.64	5.2	103.3333333333	4
C13_P9b_18_3	CEBAJ	2013	18	3	P9b	1649	148	145	3.7	2.6	3.2	6	1.04	0.07	3	3	9	15	8	4	7.58888888888889	6.57777777777778	100	5
C13_P9b_18_4	CEBAJ	2013	18	4	P9b	1649	148	146	3.5	1.8	3	5	0.89	0.06	3	7	2	12	7	2	6.9	5.82	96.6666666667	3
C13_P9b_19_1	CEBAJ	2013	19	1	P9b	1649	146	142	3.4	2.25	3.2	3	0.7	0.07	2	6	13	9	8.8	4	7.3	5.71	86.6666666667	4
C13_P9b_19_3	CEBAJ	2013	19	3	P9b	1649	144	140	3.55	2	3.1	6	0.99	0.04	3	5	24	15	5.6	3	7.025	2.55	86.6666666667	4
C13_P9b_19_4	CEBAJ	2013	19	4	P9b	1649	142	137	3.37	1.7	3.05	0	1.156	0.07	2	8	8	0	6.4	4	7.4	3.5	93.3333333333	3
C13_P9b_23_1	CEBAJ	2013	23	1	P9b	1649	140	135	2.95	2.1	2.9	7	0.9	0.06	2	5	19	14	7.4	2	7.62	5.55	NA	4
C13_P9b_23_2	CEBAJ	2013	23	2	P9b	1649	145	139	3.85	2.1	3.1	6	0.9	0.06	2	5	12	13	7.8	5	7.725	3.15	126.6666666667	3
C13_P9b_23_3	CEBAJ	2013	23	3	P9b	1649	146	142	3.3	1.9	2.8	4	1.18	0.05	2	3	10	14	8.2	3	7.35	5.99	80	4
C13_P9b_24_1	CEBAJ	2013	24	1	P9b	1649	141	135	2.9	2	3.2	9	1.1	0.07	2	7	9	7	7.6	5	7.5	6.77	80	4
C13_P9b_24_2	CEBAJ	2013	24	2	P9b	1649	143	138	3.6	2.5	3.2	5	1.07	0.05	2	5	11	9	7.8	1	7.31	4.8	76.6666666667	5
C13_P9b_24_3	CEBAJ	2013	24	3	P9b	1649	140	36	3.15	1.7	2.85	8	1.17	0.07	3	10	18	15	6.8	3	7.88	6.21	86.6666666667	3
C13_P9b_24_4	CEBAJ	2013	24	4	P9b	1649	141	137	3.7	2.7	2.7	9	1.1	0.06	3	3	28	10	8	NA	7.12	6.06	73.3333333333	3
C13_P9b_25_1	CEBAJ	2013	25	1	P9b	1649	142	138	3.7	2.4	3	4	1.2	0.06	1	4	18	14	NA	4	6.875	3.525	NA	2
C13_P9b_25_2	CEBAJ	2013	25	2	P9b	1649	149	146	3.2	1.8	2.6	8	0.99	0.06	2	5	9	10	4.8	3	6.825	2.975	86.6666666667	2
C13_P9b_25_3	CEBAJ	2013	25	3	P9b	1649	142	137	3.9	2.5	3.3	6	1.1	0.08	2	3	6	14	8.2	5	8.09	6.12	93.3333333333	5
C13_P9b_26_1	CEBAJ	2013	26	1	P9b	1649	142	137	1.9	2	3	6	0.8	0.04	2	7	10	8	10.3333333333333	3	5.925	3.675	120	2
C13_P9b_26_2	CEBAJ	2013	26	2	P9b	1649	122	125	3.4	2.1	2.9	8	1.01	0.07	2	3	15	18	7.2	4	7.225	3.35	133.3333333333	3
C13_P9b_26_3	CEBAJ	2013	26	3	P9b	1649	142	138	3.55	2.1	3.3	8	1.1	0.08	3	5	9	12	6.6	3	6.65	2.95	83.3333333333	4
C13_P9b_26_4	CEBAJ	2013	26	4	P9b	1649	146	140	3.2	1.8	2.85	10	0.99	0.06	3	6	12	16	6.4	2	8.14	5.53	100	5
C13_P9b_28_1	CEBAJ	2013	28	1	P9b	1649	133	127	3	1.9	3.55	6	1.18	0.06	2	8	12	10	8.2	4	7.93333333333333	5.51111111111111	NA	5
C13_P9b_28_2	CEBAJ	2013	28	2	P9b	1649	142	138	3.75	2.1	3.25	6	1.052	0.06	2	7	17	9	4.6	4	7.075	3.35	NA	2
C13_P9b_28_3	CEBAJ	2013	28	3	P9b	1649	142	140	4.2	2.7	3.3	4	1	0.07	2	6	10	17	6.6	2	7.25	6	NA	3
C13_P9b_28_4	CEBAJ	2013	28	4	P9b	1649	145	138	3.7	1.8	3.3	5	1.16	0.06	3	9	8	14	7.4	3	5.8	3.1	NA	2
C13_P9b_29_1	CEBAJ	2013	29	1	P9b	1649	145	139	1.3	1.8	2.3	3	1.05	0.08	2	4	11	10	NA	4	7.65	4.35	93.3333333333	2
C13_P9b_29_2	CEBAJ	2013	29	2	P9b	1649	139	133	4.2	1.9	3.4	9	1.1	0.06	3	8	7	14	10.6	2	7.25	5.62	113.3333333333	4
C13_P9b_29_3	CEBAJ	2013	29	3	P9b	1649	141	137	3.3	2	2.7	5	1.1	0.07	2	4	8	12	6.4	4	7.99	6.5	86.6666666667	5
C13_P9b_29_4	CEBAJ	2013	29	4	P9b	1649	141	133	4	2	0.7	6	0.95	0.08	3	9	8	9	8.8	4	6.775	3.425	NA	4
C13_P1a_12_1	CEBAJ	2013	12	1	P1a	504	NA	NA	2.8	1.4	1.9	0	1.17	0.05	NA	4	25	14	6.4	2	7.46	5.61	NA	3
C13_P1a_12_2	CEBAJ	2013	12	2	P1a	504	NA	NA	2.7	1.7	2.1	3	1.05	0.05	NA	6	20	12	6	2	7.31	4.67	93.3333333333	4
C13_P1a_12_3	CEBAJ	2013	12	3	P1a	504	NA	NA	2.4	NA	NA	0	0.67	0.05	NA	0	12	13	6	2	7.51	5.66	80	5
C13_P1a_13_2	CEBAJ	2013	13	2	P1a	504	NA	NA	2.2	1	2	4	0.8	0.05	NA	7	23	12	5.66666666666667	1	7.41	5.93	NA	1
C13_P1a_15_2	CEBAJ	2013	15	2	P1a	504	NA	NA	2.8	1.9	2.4	0	0.95	0.04	NA	4	6	5	4.8	2	5.35	2.575	NA	2
C13_P1a_15_3	CEBAJ	2013	15	3	P1a	504	NA	NA	3	1.9	2.3	2	1.23	0.04	NA	4	27	14	5.6	2	7.68	5.21	133.3333333333	3
C13_P1a_16_4	CEBAJ	2013	16	4	P1a	504	NA	NA	2.3	1.4	2	2	0.5	0.05	3	6	2	14	5.2	2	6.75	2.775	NA	3
C13_P1a_17_2	CEBAJ	2013	17	2	P1a	504	NA	NA	2.2	1.5	2	0	0.78	0.04	NA	4	25	12	6.2	2	6.15	3.1	NA	4
C13_P1a_18_1	CEBAJ	2013	18	1	P1a	504	NA	NA	2.5	1.4	1.8	0	0.99	0.03	NA	4	15	10	7	2	5.65	2.7	133.3333333333	3
C13_P1a_25_1	CEBAJ	2013	25	1	P1a	504	NA	NA	2.6	1.9	2.2	0	1.2	0.07	2	3	20	14	7.2	2	6.45	2.9	NA	2
C13_P1a_25_4	CEBAJ	2013	25	4	P1a	504	NA	NA	2	1	1.6	6	0.63	0.03	3	5	10	12	6.6	2	6.76	4.8	113.3333333333	1
C13_P1a_27_3	CEBAJ	2013	27	3	P1a	504	NA	NA	2.2	1.6	1.9	0	1.15	0.05	2	3	28	12	4.8	2	6.35	2.575	NA	5
C13_P1a_30_3	CEBAJ	2013	30	3	P1a	504	NA	NA	2.7	1.7	2.4	6	0.67	0.04	NA	4	25	14	6.8	2	7.24444444444444	5.12222222222222	123.3333333333	3
C13_P1a_31_2	CEBAJ	2013	31	2	P1a	504	NA	NA	2	1.4	1.45	0	0.96	0.03	NA	2	15	14	7	2	6.83	5.03	NA	4
C13_P1a_35_1	CEBAJ	2013	35	1	P1a	504	NA	NA	2.4	1.6	2.4	0	1.06	0.05	NA	7	21	9	6.2	1	6.9	5.05	NA	3
C13_P1a_35_3	CEBAJ	2013	35	3	P1a	504	NA	NA	2.15	1.6	2	0	0.94	0.04	3	4	10	12	6	2	6.93	4.7	NA	4
C13_P1a_35_4	CEBAJ	2013	35	4	P1a	504	NA	NA	2.7	1.6	2.1	0	0.52	0.03	2	6	20	18	6.4	3	6.48	5.11	NA	5
C13_P1a_4_1	CEBAJ	2013	4	1	P1a	504	NA	NA	2.9	1.9	2.4	0	1.2	0.04	2	4	20	12	5.6	2	7	2.775	NA	2
C13_P1a_4_2	CEBAJ	2013	4	2	P1a	504	NA	NA	2	1.7	1.9	0	0.75	0.08	NA	3	20	8	4.8	NA	7.025	3.1	80	3
C13_P1a_4_3	CEBAJ	2013	4	3	P1a	504	NA	NA	3.45	1.9	3	2	0.99	0.04	NA	6	16	14	4.8	2	6.4	2.625	116.6666666667	2
C13_P1a_4A_4	CEBAJ	2013	4A	4	P1a	504	NA	NA	1.9	1.1	1.1	2	0.85	0.05	2	6	7	13	6.6	3	8.13	5.48	133.3333333333	2
C13_P1a_4B_4	CEBAJ	2013	4B	4	P1a	504	NA	NA	2.2	1.6	1.9	0	0.72	0.06	3	4	18	11	7	2	7.4	5.04	103.3333333333	4
C13_P1a_5_3	CEBAJ	2013	5	3	P1a	504	NA	NA	3	1.9	2.6	0	1.04	0.03	3	7	5	14	5.6	4	7.7	3.375	113.3333333333	3
C13_P1a_7_1	CEBAJ	2013	7	1	P1a	504	NA	NA	2	2	NA	0	1	0.03	NA	1	12	8	6.6	2	6.55	3.15	NA	2
C13_P9a_10_1	CEBAJ	2013	10	1	P9a	1317	141	137	3.3	1.6	2.7	6	0.98	0.05	2	5	9	10	NA	2	5.525	3.075	113.3333333333	4
C13_P9a_10_2	CEBAJ	2013	10	2	P9a	1317	146	139	3.15	1.82	2.6	6	1.14	0.06	2	2	25	15	5.2	1	5.1	2.9	NA	2
C13_P9a_10_3	CEBAJ	2013	10	3	P9a	1317	148	143	3.25	0.6	2.4	8	1.03	0.04	1	7	3	17	8.2	2	6.18	5.13	NA	4
C13_P9a_10_4	CEBAJ	2013	10	4	P9a	1317	151	146	3.1	2.1	2.1	9	1.08	0.05	2	4	23	12	8.2	2	5.425	2.8	90	2
C13_P9a_11_1	CEBAJ	2013	11	1	P9a	1317	150	145	2.7	2.1	3.3	5	1.08	0.65	2	7	16	9	8.6	2	5.9	2.6	86.6666666667	2
C13_P9a_11_2	CEBAJ	2013	11	2	P9a	1317	148	142	2.9	1.5	2.3	8	0.95	0.08	1	5	9	14	8	2	6.26	5.22	NA	3
C13_P9a_11_3	CEBAJ	2013	11	3	P9a	1317	143	139	2.6	1.7	2.4	6	1.15	0.06	3	5	19	20	8.6	3	6.925	3.4	NA	3
C13_P9a_11_4	CEBAJ	2013	11	4	P9a	1317	148	146	3.5	1.5	2.8	8	1.1	0.06	2	6	18	15	6	2	6.075	2.775	116.6666666667	2
C13_P9a_16_2	CEBAJ	2013	16	2	P9a	1317	148	145	3.4	2.2	NA	14	0.98	0.04	3	1	20	15	4.2	2	6.475	2.975	NA	4
C13_P9a_16_3	CEBAJ	2013	16	3	P9a	1317	149	151	3.1	1.5	2.7	0	1.03	0.05	2	6	22	14	7.66666666666667	2	6.2	4.69	93.3333333333	5
C13_P9a_20_1	CEBAJ	2013	20	1	P9a	1317	150	143	1.6	2	3	6	0.77	0.06	2	2	11	11	7.2	4	6.68	5.48	NA	1
C13_P9a_20_2	CEBAJ	2013	20	2	P9a	1317	143	36	2.83	2.1	2.42	6	0.8	0.07	3	3	12	18	6.2	2	6.79	5.27	93.3333333333	2
C13_P9a_20_3	CEBAJ	2013	20	3	P9a	1317	143	138	3.15	1.7	2.65	3	1.19	0.06	3	7	29	15	5.4	2	6.68	4.93	96.6666666667	3
C13_P9a_20_4	CEBAJ	2013	20	4	P9a	1317	144	140	2.7	1.3	2.3	7	0.75	0.06	2	5	4	10	7.8	1	6.24	5.39	93.3333333333	4
C13_P9a_29_1	CEBAJ	2013	29	1	P9a	1317	144	139	3	2.2	3	1	1.02	0.05	2	8	18	13	8	3	7.28888888888889	5.45555555555556	96.6666666667	3
C13_P9a_29_3	CEBAJ	2013	29	3	P9a	1317	148	147	2.5	1.4	2	0	1.09	0.06	2	6	12	10	7.6	3	7.53	5.8	120	3
C13_P9a_30_1	CEBAJ	2013	30	1	P9a	1317	145	137	2.2	1.8	2.8	8	0.97	0.06	4	8	11	8	6.6	NA	6.15	3.225	113.3333333333	NA
C13_P9a_30_2	CEBAJ	2013	30	2	P9a	1317	142	137	3.55	2.3	2.4	14	0.9	0.05	2	2	20	17	6.2	1	5.65	2.5	106.6666666667	3
C13_P9a_30_3	CEBAJ	2013	30	3	P9a	1317	142	137	2.7	1.5	2.1	4	0.8	0.07	2	5	4	13	6.2	3	7.93	6.01	100	2
C13_P9a_30_4	CEBAJ	2013	30	4	P9a	1317	145	141	3.2	1.65	2.7	4	0.93	0.06	2	7	24	15	8	2	6.5	5.22	140	4
C13_P9a_38_1	CEBAJ	2013	38	1	P9a	1317	139	131	2.7	2	2.6	6	0.99	0.06	2	4	23	10	8.4	2	7.06	5.44	120	4
C13_P9a_38_2	CEBAJ	2013	38	2	P9a	1317	145	141	3.5	1.85	2.7	5	1	0.07	3	6	17	15	5	1	6.525	2.875	120	2
C13_P9a_38_3	CEBAJ	2013	38	3	P9a	1317	131	125	2.8	1.6	2.3	3	0.82	0.07	3	4	15	14	6	3	6.175	2.725	113.3333333333	2
C13_P9a_40_2	CEBAJ	2013	40	2	P9a	1317	144	141	2.75	0.9	1.95	3	0.65	0.08	3	5	12	14	8.6	3	6.45	5.25	93.3333333333	5
C13_P9a_4_2	CEBAJ	2013	4	2	P9a	1317	149	146	3.1	2	2.9	4	1.1	0.041	3	5	24	16	6.8	3	6.84	4.64	NA	5
C13_P9a_42_1	CEBAJ	2013	42	1	P9a	1317	132	125	2.6	1.6	2.5	12	0.9	0.09	1	6	16	11	7	2	6.94	5.44	106.6666666667	6
C13_P9a_42_2	CEBAJ	2013	42	2	P9a	1317	132	126	2.5	1.8	2.3	7	0.96	0.07	2	4	12	15	7	2	5.4	2.75	66.6666666667	4
C13_P9a_42_4	CEBAJ	2013	42	4	P9a	1317	140	135	2.3	1.3	1.3	0	1	0.05	3	5	16	9	7.2	3	6.85	5.79	106.6666666667	5
C13_P9a_4_3	CEBAJ	2013	4	3	P9a	1317	149	142	3.15	1.7	2.15	9	0.97	0.07	1	5	20	20	7	1	6.52	5.16	NA	3
C13_P9a_43_1	CEBAJ	2013	43	1	P9a	1317	149	141	2	1.6	2.4	5	1.05	0.06	2	5	5	9	8.6	2	5.6	3.075	NA	4
C13_P9a_43_4	CEBAJ	2013	43	4	P9a	1317	147	140	3.5	1.7	2.65	9	1.19	0.05	2	4	20	15	NA	NA	6.25	4.9	NA	NA
C13_P9a_4_4	CEBAJ	2013	4	4	P9a	1317	149	148	3	1.8	2.9	10	0.98	0.07	3	7	20	14	7	1	5.825	2.2	NA	1
C13_P9a_5_1	CEBAJ	2013	5	1	P9a	1317	142	138	1.3	1.9	3.2	9	0.92	0.05	1	7	7	12	7.8	2	6.775	4.85555555555556	106.6666666667	4
C13_P9a_5_2	CEBAJ	2013	5	2	P9a	1317	143	140	3.1	1.6	2.6	0	1.05	0.06	3	6	14	18	8.2	3	6.8	3	103.3333333333	1
C13_P9a_5_3	CEBAJ	2013	5	3	P9a	1317	146	142	1.74	1.8	2.1	9	1	0.06	2	3	20	16	7.2	2	7.61	5.32	NA	2
C13_P9a_6_1	CEBAJ	2013	6	1	P9a	1317	147	140	3.2	2.1	3.1	5	0.84	0.04	2	5	7	15	6	2	6.225	2.975	93.3333333333	2
C13_P9a_6_2	CEBAJ	2013	6	2	P9a	1317	149	146	3.24	2.1	3.1	7	1.02	0.08	1	5	17	17	7.2	2	6.96	4.86	NA	3
C13_P9a_6_3	CEBAJ	2013	6	3	P9a	1317	145	141	3.55	2.2	3	8	1.15	0.06	2	6	26	15	7.2	2	6.1	2.725	126.6666666667	2
C13_P9a_6_4	CEBAJ	2013	6	4	P9a	1317	148	140	3.1	1.8	2.9	3	1.08	0.07	2	5	17	15	7	3	6.36	5.66	86.6666666667	4
C13_P9a_7_1	CEBAJ	2013	7	1	P9a	1317	149	148	3.8	2.2	3.3	3	0.9	0.06	2	6	21	10	8.4	2	6.48	4.97	NA	4
C13_P9a_7_3	CEBAJ	2013	7	3	P9a	1317	NA	NA	NA	NA	NA	NA	NA	NA	NA	NA	NA	NA	7.4	3	5.875	2.475	NA	2
C13_P9a_7_4	CEBAJ	2013	7	4	P9a	1317	152	147	3.1	2	3	8	1.08	0.06	1	9	40	12	8.2	4	6.72	5.12	NA	2
C13_P9a_9_1	CEBAJ	2013	9	1	P9a	1317	146	141	3.6	1.8	3	0	1.14	0.05	1	8	9	12	8.4	3	6.69	5.51	NA	4
C13_P9a_9_2	CEBAJ	2013	9	2	P9a	1317	148	145	3.35	2.2	2.65	4	1.1	0.06	3	3	30	16	5.2	4	6.35	3.125	NA	2
C13_P9a_9_3	CEBAJ	2013	9	3	P9a	1317	146	141	3.3	2	3	3	1.04	0.05	2	4	8	22	5.6	4	7.05	3.375	100	2
C13_P9a_9_4	CEBAJ	2013	9	4	P9a	1317	148	145	3.3	1.7	3.2	0	1.03	0.05	2	9	17	15	7.8	2	6.45	2.975	86.6666666667	1
C13_M6a_10_1	CEBAJ	2013	10	1	M6a	1861	125	116	2.1	1.9	2.7	6	1.03	0.07	2	3	8	9	7.6	5	7.13	5.81	76.6666666667	4
C13_M6a_10_2	CEBAJ	2013	10	2	M6a	1861	136	128	3.6	1.5	2	8	0.83	0.05	3	3	9	14	NA	3	6.75	5.31	93.3333333333	4
C13_M6a_10_4	CEBAJ	2013	10	4	M6a	1861	136	131	2.8	0.7	2.4	4	1.07	0.09	3	7	4	9	5.33333333333333	4	6.5	3.525	NA	2
C13_M6a_1_1	CEBAJ	2013	1	1	M6a	1861	133	123	3.8	2.4	3	3	0.88	0.06	2	5	4	17	8.4	2	7.13	5.39	106.6666666667	2
C13_M6a_11_1	CEBAJ	2013	11	1	M6a	1861	132	125	2.8	2.25	3	10	0.96	0.07	2	7	5	11	NA	2	6.2	2.75	90	2
C13_M6a_11_2	CEBAJ	2013	11	2	M6a	1861	132	124	3.05	1.55	2.5	7	0.82	0.07	3	7	8	14	NA	8	6.45	3.15	86.6666666667	4
C13_M6a_11_3	CEBAJ	2013	11	3	M6a	1861	131	123	3.65	1.9	2.6	8	0.8	0.08	2	3	5	10	7.2	3	5.475	2.55	93.3333333333	3
C13_M6a_11_4	CEBAJ	2013	11	4	M6a	1861	131	125	3.5	2	3.1	7	0.86	0.08	3	6	7	12	8.2	1	5.925	3.16666666666667	70	3
C13_M6a_12_1	CEBAJ	2013	12	1	M6a	1861	130	123	3.4	0.8	1.9	4	1.15	0.09	2	7	4	10	8.8	3	6.75	5.2	100	3
C13_M6a_12_2	CEBAJ	2013	12	2	M6a	1861	128	123	4.2	2.2	3.7	10	1.07	0.06	3	9	8	11	8	3	6.825	3.475	83.3333333333	2
C13_M6a_12_3	CEBAJ	2013	12	3	M6a	1861	130	125	4.1	3	3.6	10	0.88	0.06	1	3	5	17	6.6	3	7.72	5.45	93.3333333333	3
C13_M6a_13_1	CEBAJ	2013	13	1	M6a	1861	127	115	3.75	1.1	2.1	5	0.77	0.05	2	3	3	12	NA	2	5.75	2.85	113.3333333333	4
C13_M6a_14_1	CEBAJ	2013	14	1	M6a	1861	126	118	0.9	1.2	1.9	5	0.42	0.03	2	5	9	6	NA	1	6.05	2.55	93.3333333333	4
C13_M6a_14_2	CEBAJ	2013	14	2	M6a	1861	142	138	2.8	1.5	2.2	0	0.87	0.05	3	5	4	8	5.6	5	7.41	6.4	66.6666666667	4
C13_M6a_14_3	CEBAJ	2013	14	3	M6a	1861	124	118	3.2	1.9	2.1	2	0.99	0.06	2	3	11	10	6.6	2	6.15	3.05	NA	4
C13_M6a_14_4	CEBAJ	2013	14	4	M6a	1861	143	140	2.2	1.5	1.5	4	0.9	0.05	3	4	3	12	6	3	6.89	5.34	90	2
C13_M6a_15_1	CEBAJ	2013	15	1	M6a	1861	109	102	2.5	2	2.9	6	0.83	0.07	4	6	6	6	NA	3	7.34	5.75	96.6666666667	4
C13_M6a_2_1	CEBAJ	2013	2	1	M6a	1861	127	120	3.4	2	3	9	0.8	0.07	2	6	9	12	8.6	4	7.87	6.3	113.3333333333	2
C13_M6a_2_2	CEBAJ	2013	2	2	M6a	1861	139	127	2.3	NA	NA	2	0.65	0.05	NA	0	0	8	6	NA	6.25	3	80	NA
C13_M6a_2_4	CEBAJ	2013	2	4	M6a	1861	142	36	3.3	1.8	2.8	2	0.8	0.07	3	6	8	14	8	3	6.85	3.225	80	1
C13_M6a_3_1	CEBAJ	2013	3	1	M6a	1861	130	124	3.7	2.5	3.35	5	0.83	0.06	2	6	11	10	6.2	4	7.63	6.17	NA	3
C13_M6a_3_3	CEBAJ	2013	3	3	M6a	1861	132	126	4	2.5	3.7	13	0.76	0.5	3	8	6	12	8	3	6.39	5.44	NA	5
C13_M6a_4_1	CEBAJ	2013	4	1	M6a	1861	129	122	3.15	2	2.5	7	0.7	0.07	NA	3	14	10	NA	3	6.9	3.55	60	6
C13_M6a_4_4	CEBAJ	2013	4	4	M6a	1861	132	125	3.12	1.3	2.6	7	0.85	0.09	2	6	6	12	9.2	2	7.52	5.99	60	2
C13_M6a_5_1	CEBAJ	2013	5	1	M6a	1861	129	123	4.2	2	3.6	10	0.85	0.05	2	10	6	9	8.8	3	6.65	3.55	93.3333333333	2
C13_M6a_5_2	CEBAJ	2013	5	2	M6a	1861	123	116	2.5	1.7	2	5	0.89	0.07	2	2	8	9	NA	NA	6.6	3.35	NA	4
C13_M6a_5_3	CEBAJ	2013	5	3	M6a	1861	124	118	3.15	0.8	2.6	4	0.9	0.05	2	3	8	9	7.6	3	7.11	6.07	106.6666666667	4
C13_M6a_5_4	CEBAJ	2013	5	4	M6a	1861	128	124	3.5	2	2	7	0.93	0.07	3	7	5	14	NA	NA	7	4.45	NA	NA
C13_M6a_6_1	CEBAJ	2013	6	1	M6a	1861	111	108	1.8	1.8	2.8	10	0.59	0.04	4	5	3	5	NA	2	7.23	5.46	100	3
C13_M6a_6_2	CEBAJ	2013	6	2	M6a	1861	135	125	2.95	1.32	2.4	5	0.84	0.07	2	7	10	12	NA	3	6.75	3.1	96.6666666667	2
C13_M6a_6_4	CEBAJ	2013	6	4	M6a	1861	130	126	3	1.9	2.6	8	0.92	0.09	3	5	11	11	8	3	7.69	5.91	NA	6
C13_M6a_7_1	CEBAJ	2013	7	1	M6a	1861	132	127	2.6	1.2	2	7	1.04	0.08	2	3	7	8	8.8	6	6.975	4.475	93.3333333333	5
C13_M6a_8_1	CEBAJ	2013	8	1	M6a	1861	124	117	1.6	1.5	2.3	2	0.61	0.04	2	4	6	6	NA	3	6.875	3.45	NA	2
C13_M6a_8_4	CEBAJ	2013	8	4	M6a	1861	123	118	2.45	1.6	2	4	0.6	0.07	1	2	0	6	NA	NA	7.45	4.25	93.3333333333	NA
C13_M6a_9_1	CEBAJ	2013	9	1	M6a	1861	132	125	2.4	2	2.8	5	0.75	0.07	NA	5	2	5	11	3	6.425	3.8	NA	1
C13_P10a_10_1	CEBAJ	2013	10	1	P10a	1369	130	123	3.2	2.2	2.7	10	0.77	0.05	4	5	7	9	NA	2	6.2	3.15	106.6666666667	1
C13_P10a_10_2	CEBAJ	2013	10	2	P10a	1369	147	142	3.1	2	2.7	9	0.8	0.06	3	8	20	16	6.4	5	5.9	2.85	100	2
C13_P10a_10_4	CEBAJ	2013	10	4	P10a	1369	142	139	3.1	1.6	1.6	3	0.99	0.05	3	6	22	12	9.4	2	6.93	5.73	73.3333333333	5
C13_P10a_11_1	CEBAJ	2013	11	1	P10a	1369	148	146	3.7	2.2	2.8	0	1.01	0.06	2	6	10	16	8.2	4	8.03	6.33	80	4
C13_P10a_11_2	CEBAJ	2013	11	2	P10a	1369	148	143	3.48	2.3	3.1	7	0.92	0.07	3	7	13	16	10.4	4	7.67	6.53	NA	4
C13_P10a_11_3	CEBAJ	2013	11	3	P10a	1369	145	140	3.45	2	3.2	6	0.99	0.07	3	7	19	17	8.4	3	6.25	3.775	NA	1
C13_P10a_12_1	CEBAJ	2013	12	1	P10a	1369	153	155	3.9	2.1	3.05	3	1.26	0.07	NA	8	15	15	8.4	NA	6.55	3.75	86.6666666667	NA
C13_P10a_12_2	CEBAJ	2013	12	2	P10a	1369	149	151	3.4	2.1	3.1	0	1	0.05	NA	7	2	14	6.6	4	7.44	6.26	100	4
C13_P10a_12_3	CEBAJ	2013	12	3	P10a	1369	151	153	3.95	2	2.4	3	1.3	0.07	2	3	12	16	7	4	6.975	3.85	83.3333333333	3
C13_P10a_12_4	CEBAJ	2013	12	4	P10a	1369	148	146	3.1	1.9	1.9	8	1	0.06	3	5	25	10	7.6	4	6.875	3.65	NA	2
C13_P10a_13_1	CEBAJ	2013	13	1	P10a	1369	131	124	1.9	1.4	2.7	7	0.7	0.05	2	7	16	8	10.2	5	6.19	5.55	NA	1
C13_P10a_13_2	CEBAJ	2013	13	2	P10a	1369	149	145	2.6	1.7	2	4	1.05	0.07	2	3	5	14	7.5	3	6.84	5.47	93.3333333333	5
C13_P10a_13_3	CEBAJ	2013	13	3	P10a	1369	141	133	2.5	1.8	2.6	7	0.85	0.04	2	6	23	22	7.6	3	6.57	5.2	NA	4
C13_P10a_13_4	CEBAJ	2013	13	4	P10a	1369	142	137	2.5	1.5	2.2	0	0.7	0.05	3	5	31	12	9	2	5.575	3.325	NA	2
C13_P10a_14_1	CEBAJ	2013	14	1	P10a	1369	149	143	2.7	2.2	2.4	0	0.83	0.07	2	2	7	12	8.2	4	7.87	6.29	NA	5
C13_P10a_14_2	CEBAJ	2013	14	2	P10a	1369	147	141	3.53	2	2.9	2	1.14	0.05	3	4	15	60	8.6	3	6.7	3.075	66.6666666667	2
C13_P10a_14_3	CEBAJ	2013	14	3	P10a	1369	148	142	2.75	1.7	2.4	3	1.06	0.06	2	6	22	14	6.4	2	7.2	5.72	NA	4
C13_P10a_2_1	CEBAJ	2013	2	1	P10a	1369	143	137	2.35	2	2.8	0	1.25	0.055	1	6	21	14	6.2	4	6.275	4.2	120	2
C13_P10a_21_1	CEBAJ	2013	21	1	P10a	1369	148	140	2.3	1.8	2.3	4	0.8	0.06	NA	5	7	9	NA	4	6.7	2.85	86.6666666667	2
C13_P10a_22_1	CEBAJ	2013	22	1	P10a	1369	146	144	3.25	1.5	1.8	0	1.06	0.07	3	8	4	14	7.6	4	7.89	5.75	76.6666666667	5
C13_P10a_22_3	CEBAJ	2013	22	3	P10a	1369	154	150	3.5	2.1	3.1	5	0.92	0.04	6	0	9	15	5.4	2	5.99	4.71	NA	4
C13_P10a_22_4	CEBAJ	2013	22	4	P10a	1369	144	141	3.7	2.3	3.2	5	0.97	0.06	2	5	20	18	5.2	3	7.49	6.07	80	3
C13_P10a_2_3	CEBAJ	2013	2	3	P10a	1369	145	142	3.4	2.1	2.8	6	1.23	0.06	2	4	20	23	7.2	6	8.02	6.18	146.6666666667	6
C13_P10a_2_4	CEBAJ	2013	2	4	P10a	1369	147	144	2.5	1.4	2.2	0	1.23	0.06	2	5	10	12	7.4	2	6.4	3.55	NA	2
C13_P10a_25_1	CEBAJ	2013	25	1	P10a	1369	NA	NA	3.55	2.45	3.3	0	1.2	0.04	NA	6	11	14	NA	3	6.96666666666667	5.2125	NA	2
C13_P10a_25_3	CEBAJ	2013	25	3	P10a	1369	NA	NA	2.8	1.7	2.6	0	1.3	0.06	2	5	6	10	8.2	4	8.98	5.99	NA	3
C13_P10a_25_4	CEBAJ	2013	25	4	P10a	1369	NA	NA	3	2	2.6	5	1.2	0.05	2	3	4	15	12.4	4	6.875	3.525	120	1
C13_P10a_28_1	CEBAJ	2013	28	1	P10a	1369	148	141	2.9	2.2	2.3	0	1.06	0.07	2	2	12	9	7.2	NA	6.47	5.02	86.6666666667	3
C13_P10a_28_2	CEBAJ	2013	28	2	P10a	1369	146	137	2.9	1.6	0.24	4	0.98	0.06	NA	7	10	16	5	3	6.775	3.775	86.6666666667	1
C13_P10a_28_3	CEBAJ	2013	28	3	P10a	1369	143	138	3.23	2.2	2.9	3	1.1	0.09	2	7	15	15	8.6	2	6.12	5.06	113.3333333333	5
C13_P10a_37_1	CEBAJ	2013	37	1	P10a	1369	149	145	3.47	2.3	3.1	4	0.98	0.06	2	5	17	10	8.4	2	5.4	3.35	NA	2
C13_P10a_37_2	CEBAJ	2013	37	2	P10a	1369	148	142	3.1	1.8	2.3	7	0.855	0.06	3	5	19	17	8.8	2	6.15	2.95	NA	1
C13_P10a_37_3	CEBAJ	2013	37	3	P10a	1369	148	142	3.15	1.5	2	5	0.92	0.03	3	5	7	7	6.6	3	6.92	5.82	80	4
C13_P10a_39_1	CEBAJ	2013	39	1	P10a	1369	148	146	3	1.8	2.6	0	1.18	0.05	3	4	15	16	8.6	4	6.55	3.775	106.6666666667	1
C13_P10a_39_2	CEBAJ	2013	39	2	P10a	1369	152	148	4.35	0.9	3.9	6	1.05	0.05	7	0	17	14	6	3	6.775	3.275	NA	2
C13_P10a_39_3	CEBAJ	2013	39	3	P10a	1369	148	146	3.7	2.2	3.2	4	1.03	0.05	2	5	14	12	7	4	7.48	5.85	106.6666666667	4
C13_P10a_39_4	CEBAJ	2013	39	4	P10a	1369	152	148	2.3	1.5	1.6	0	0.93	0.06	2	2	4	18	5.2	3	5.375	2.875	103.3333333333	5
C13_P10a_43_2	CEBAJ	2013	43	2	P10a	1369	140	134	3.7	2.2	3.2	2	0.78	0.06	3	5	21	16	6.2	3	6.025	3.175	NA	2
C13_P10a_43_3	CEBAJ	2013	43	3	P10a	1369	147	138	2.2	0.7	0.9	0	1.06	0.05	3	3	10	12	7.8	NA	6.7	3.25	NA	2
C13_P10a_43_4	CEBAJ	2013	43	4	P10a	1369	147	142	3.15	2	2.85	3	0.98	0.07	3	4	38	12	6.4	4	5.9	3	NA	2
C13_P10a_6_1	CEBAJ	2013	6	1	P10a	1369	142	137	3.1	2.3	3.1	7	0.85	0.06	1	5	15	10	5.4	3	7.49	6.35	66.6666666667	2
C13_P10a_6_2	CEBAJ	2013	6	2	P10a	1369	147	141	3.35	2.3	2.9	0	1.15	0.06	2	5	18	14	5.6	5	6.4	4.1	86.6666666667	3
C13_P10a_6_3	CEBAJ	2013	6	3	P10a	1369	147	141	3.3	1.4	2.5	7	1.04	0.07	2	8	29	14	4.6	4	6.7	3.6	NA	2
C13_P10a_6_4	CEBAJ	2013	6	4	P10a	1369	142	138	3.2	1.85	2.5	6	0.85	0.05	2	6	28	12	6.2	6	7.675	3.775	NA	NA
C13_P10a_9_1	CEBAJ	2013	9	1	P10a	1369	142	137	3.3	2	2.8	8	1.04	0.06	2	6	17	12	8	5	6.96	5.77777777777778	100	6
C13_P10a_9_2	CEBAJ	2013	9	2	P10a	1369	145	141	3.35	2.1	2.75	8	1.2	0.05	3	3	28	15	8.2	3	5.65	3.225	113.3333333333	1
C13_P10a_9_3	CEBAJ	2013	9	3	P10a	1369	148	144	3.49	2.3	3	5	1.1	0.04	2	4	17	12	8	3	6.36	5.64	126.6666666667	1
C13_P10a_9_4	CEBAJ	2013	9	4	P10a	1369	148	143	3.45	2.15	2.98	10	0.91	0.04	2	4	14	14	8.4	3	6.24	5.55	123.3333333333	2
C13_M8a_11_1	CEBAJ	2013	11	1	M8a	2002	127	123	2.8	2	2.6	4	0.64	0.04	2	4	7	8	NA	4	7.65	4.1	90	4
C13_M8a_13_1	CEBAJ	2013	13	1	M8a	2002	110	108	2.3	1.1	2.1	4	0.72	0.05	2	7	3	9	NA	5	6.3	4.6	83.3333333333	6
C13_M8a_13_2	CEBAJ	2013	13	2	M8a	2002	132	125	3.28	1.67	2.63	4	0.84	0.06	2	5	3	10	NA	6	7.2	5.25	NA	4
C13_M8a_13_4	CEBAJ	2013	13	4	M8a	2002	112	115	3.2	1.6	2.8	6	0.91	0.07	2	5	11	7	NA	NA	6.9	4.1	60	NA
C13_M8a_16_1	CEBAJ	2013	16	1	M8a	2002	127	116	2.15	1.7	2.3	4	0.78	0.09	2	3	6	9	NA	4	7.45	3.325	93.3333333333	4
C13_M8a_16_2	CEBAJ	2013	16	2	M8a	2002	119	111	3	1.55	2.43	7	0.82	0.1	3	5	6	13	NA	4	7.98	6.35	80	4
C13_M8a_16_4	CEBAJ	2013	16	4	M8a	2002	126	118	2.2	1.3	1.8	4	0.63	0.05	3	3	0	8	NA	NA	7.45	3.95	93.3333333333	NA
C13_M8a_18_1	CEBAJ	2013	18	1	M8a	2002	119	111	2.4	1.7	2.6	4	0.65	0.07	2	5	11	9	NA	4	7.7	3.535	80	5
C13_M8a_18_2	CEBAJ	2013	18	2	M8a	2002	124	119	3.85	1.98	3.35	6	1	0.08	2	7	14	15	NA	4	7.98	6.312	NA	4
C13_M8a_19_1	CEBAJ	2013	19	1	M8a	2002	122	111	3.1	2.4	3.4	7	0.85	0.05	4	7	6	9	NA	4	8.325	3.6	66.6666666667	3
C13_M8a_19_3	CEBAJ	2013	19	3	M8a	2002	119	116	3.5	0.8	3.1	0	0.8	0.08	3	5	8	9	9	3	7.9	6.11	80	4
C13_M8a_21_1	CEBAJ	2013	21	1	M8a	2002	112	109	1.7	2	2.5	9	0.6	0.07	2	3	8	8	NA	4	6.65	4.1	73.3333333333	4
C13_M8a_21_2	CEBAJ	2013	21	2	M8a	2002	111	102	3.08	1.1	2.4	5	1.09	0.06	3	6	16	9	NA	4	7.18	5.91	NA	5
C13_M8a_29_1	CEBAJ	2013	29	1	M8a	2002	110	109	1.6	1.4	1.7	8	0.84	0.07	4	3	2	8	NA	NA	6.55	4.65	NA	4
C13_M8a_29_2	CEBAJ	2013	29	2	M8a	2002	110	103	3.1	1.45	2.55	1	0.82	0.07	3	5	3	8	NA	5	7.05555555555556	4.8	100	3
C13_M8a_29_4	CEBAJ	2013	29	4	M8a	2002	111	110	1.8	0.9	0.9	0	0.59	0.03	3	4	3	9	NA	NA	7	4.45	80	NA
C13_M8a_31_1	CEBAJ	2013	31	1	M8a	2002	131	125	2.5	2	2.4	4	0.88	0.07	NA	3	2	9	NA	4	6.55	3.85	NA	1
C13_M8a_31_2	CEBAJ	2013	31	2	M8a	2002	113	112	3.2	1.2	2.45	4	0.93	0.07	2	4	12	10	NA	5	6.25	3.8	NA	3
C13_M8a_35_2	CEBAJ	2013	35	2	M8a	2002	117	110	4	1.6	2.4	4	0.99	0.11	3	4	4	9	NA	8	8	6.91	NA	3
C13_M8a_35_3	CEBAJ	2013	35	3	M8a	2002	130	125	3.72	1.95	3.1	7	0.99	0.09	3	7	4	12	8.6	5	7.125	4.525	86.6666666667	1
C13_M8a_36_1	CEBAJ	2013	36	1	M8a	2002	108	110	3.6	2.3	2.9	5	0.81	0.06	2	4	7	11	NA	6	7.025	4.8	80	2
C13_M8a_36_2	CEBAJ	2013	36	2	M8a	2002	141	134	3.3	0.75	2.75	5	0.72	0.07	2	5	2	7	NA	5	7.7	4.5	86.6666666667	4
C13_M8a_36_3	CEBAJ	2013	36	3	M8a	2002	111	104	3.5	2	2.8	4	0.91	0.07	3	6	3	9	7.8	7	8.33	7.26	93.3333333333	6
C13_M8a_38_1	CEBAJ	2013	38	1	M8a	2002	115	109	2.3	1.7	1.7	7	0.84	0.07	2	1	8	11	NA	4	6.05	3.9	120	4
C13_M8a_43_1	CEBAJ	2013	43	1	M8a	2002	107	101	2.55	1.95	1.95	8	0.71	0.07	2	1	8	7	NA	3	6.6	3.5	93.3333333333	3
C13_M8a_43_2	CEBAJ	2013	43	2	M8a	2002	130	125	2.7	1.75	2.3	5	0.9	0.07	2	5	4	16	6.6	5	6.64	5.65	80	5
C13_M8a_9_2	CEBAJ	2013	9	2	M8a	2002	131	124	3.4	1.5	2.5	3	0.62	0.06	2	4	9	9	NA	1	7.65	4.55	76.6666666667	1
C13_P2b_10_1	CEBAJ	2013	10	1	P2b	581	NA	NA	2.4	NA	NA	3	0.89	0.08	2	0	1	10	6.2	3	7.775	3.75	NA	3
C13_P2b_25_1	CEBAJ	2013	25	1	P2b	581	NA	NA	3.5	1.7	3.1	8	1.28	0.03	NA	11	19	11	7.4	3	7.02222222222222	5.28888888888889	80	3
C13_P2b_25_3	CEBAJ	2013	25	3	P2b	581	NA	NA	2.9	1.5	2.5	5	0.46	0.04	2	6	16	15	NA	NA	NA	NA	80	NA
C13_P2b_28_1	CEBAJ	2013	28	1	P2b	581	NA	NA	3.3	2	3.2	0	1.2	0.03	4	7	20	7	6.6	4	8.45	5.77	123.3333333333	4
C13_P2b_33_1	CEBAJ	2013	33	1	P2b	581	NA	NA	3	1.8	2.9	0	0.01	0.04	NA	7	28	12	NA	4	7.75	3.75	103.3333333333	2
C13_P5b_1_1	CEBAJ	2013	1	1	P5b	1201	NA	NA	3.4	2.8	3	0	0.76	0.04	1	4	32	16	6.4	3	6.95	4.87	93.3333333333	3
C13_P5b_1_2	CEBAJ	2013	1	2	P5b	1201	NA	NA	2.9	1.5	2.7	3	1.1	0.04	1	7	31	12	7.6	3	5.625	2.85	120	2
C13_P5b_12_1	CEBAJ	2013	12	1	P5b	1201	NA	NA	3.5	2	2.5	4	1	0.04	1	9	8	16	7.8	2	7.09	5.38	110	1
C13_P5b_12_2	CEBAJ	2013	12	2	P5b	1201	NA	NA	3.4	2.3	3.2	4	1.14	0.05	2	6	18	13	8.4	2	5.5	2.525	106.6666666667	6
C13_P5b_12_3	CEBAJ	2013	12	3	P5b	1201	NA	NA	3.8	2.2	3.1	2	1.1	0.07	3	5	19	12	8.8	3	5.6	2.9	NA	2
C13_P5b_12_4	CEBAJ	2013	12	4	P5b	1201	NA	NA	2.3	1.4	0.9	4	0.92	0.05	1	4	13	16	10.8	3	6.51	4.68	NA	5
C13_P5b_13_1	CEBAJ	2013	13	1	P5b	1201	NA	NA	3.4	2.1	3.1	2	1.2	0.05	3	5	25	16	5.6	2	6.1	2.325	NA	2
C13_P5b_13_4	CEBAJ	2013	13	4	P5b	1201	NA	NA	3.45	2	3.2	8	0.96	0.04	2	6	11	12	6.6	3	6.4	4.97	100	5
C13_P5b_14_1	CEBAJ	2013	14	1	P5b	1201	NA	NA	2.8	1.6	2.4	0	1.1	0.06	2	6	22	14	5.2	2	5.9	3.125	86.6666666667	5
C13_P5b_14_3	CEBAJ	2013	14	3	P5b	1201	NA	NA	3.3	2.3	2.9	2	1.1	0.05	NA	8	38	16	5.25	1	6.45	5.07	NA	3
C13_P5b_14_4	CEBAJ	2013	14	4	P5b	1201	NA	NA	3.2	1.7	2.8	0	0.96	0.04	2	6	41	14	6.8	4	5.92	4.94	NA	5
C13_P5b_15_1	CEBAJ	2013	15	1	P5b	1201	NA	NA	3.7	2.3	3.3	6	0.99	0.05	NA	6	20	10	7	2	6.73	4.68	80	2
C13_P5b_15_2	CEBAJ	2013	15	2	P5b	1201	NA	NA	3.7	2	3.15	5	1	0.05	NA	6	25	12	7.2	3	6.41	4.7	70	5
C13_P5b_15_4	CEBAJ	2013	15	4	P5b	1201	NA	NA	2.7	1.8	2.5	0	1.21	0.04	NA	5	35	14	6.6	2	5.675	2.425	93.3333333333	4
C13_P5b_17_1	CEBAJ	2013	17	1	P5b	1201	NA	NA	3.3	2.3	2.8	0	2.25	0.06	1	5	14	12	8.4	2	6.39	4.98	83.3333333333	4
C13_P5b_17_3	CEBAJ	2013	17	3	P5b	1201	NA	NA	3.25	2.7	3.2	0	1.21	0.06	2	5	23	12	8	2	6.1	4.86	86.6666666667	4
C13_P5b_17_4	CEBAJ	2013	17	4	P5b	1201	NA	NA	3	2	2.6	0	1.1	0.03	2	4	38	16	6	1	5.8	2.72222222222222	126.6666666667	3
C13_P5b_19_1	CEBAJ	2013	19	1	P5b	1201	NA	NA	3.2	1.7	2.3	8	1.15	0.05	NA	5	21	12	6.2	1	5.975	2.7	NA	6
C13_P5b_19_3	CEBAJ	2013	19	3	P5b	1201	NA	NA	3	1.7	2.7	2	1	0.04	2	6	38	16	5.8	2	6.8	5.34	113.3333333333	6
C13_P5b_1A_4	CEBAJ	2013	1A	4	P5b	1201	NA	NA	2.7	1.6	2	3	1.05	0.05	2	3	35	16	7.8	1	6.275	3.875	106.6666666667	2
C13_P5b_1B_4	CEBAJ	2013	1B	4	P5b	1201	NA	NA	2.9	1.6	2.3	5	1	0.06	2	6	40	12	6.8	3	6.16	4.96	93.3333333333	4
C13_P5b_20_1	CEBAJ	2013	20	1	P5b	1201	NA	NA	3.6	2	3.3	8	1.2	0.06	3	6	20	9	6.4	2	5.9	2.625	96.6666666667	2
C13_P5b_20_2	CEBAJ	2013	20	2	P5b	1201	NA	NA	3.9	2.7	2.75	4	1.15	0.06	1	2	25	16	9	1	6.45	4.91	113.3333333333	3
C13_P5b_20_3	CEBAJ	2013	20	3	P5b	1201	NA	NA	3.1	1.9	2.85	3	1.21	0.06	2	6	20	14	8	2	6.48	4.88	100	4
C13_P5b_20_4	CEBAJ	2013	20	4	P5b	1201	NA	NA	3.45	1.9	3	0	0.99	0.04	3	8	23	14	7.8	2	5.82	4.87	80	2
C13_P5b_22_2	CEBAJ	2013	22	2	P5b	1201	NA	NA	3.28	2.5	2.8	0	1.18	0.05	1	3	23	16	6	1	5.79	4.22	73.3333333333	3
C13_P5b_22_3	CEBAJ	2013	22	3	P5b	1201	NA	NA	2.5	2	2.1	4	1.06	0.04	2	2	33	12	6.6	2	5.64	4.71	86.6666666667	4
C13_P5b_23_1	CEBAJ	2013	23	1	P5b	1201	NA	NA	3.4	2.5	2.95	0	1.1	0.04	1	3	44	14	5.6	1	5.15	2.55	76.6666666667	1
C13_P5b_23_3	CEBAJ	2013	23	3	P5b	1201	NA	NA	3.4	2	3	5	1.25	0.05	2	5	26	16	7.8	1	6.8	4.55	60	5
C13_P5b_23_4	CEBAJ	2013	23	4	P5b	1201	NA	NA	3.2	1.8	3	4	0.93	0.04	2	7	32	14	6.6	2	5.825	2.69444444444444	NA	2
C13_P5b_26_1	CEBAJ	2013	26	1	P5b	1201	NA	NA	3.2	2	3	0	1.36	0.06	1	6	14	14	6.4	3	6.88	5.35	NA	3
C13_P5b_26_2	CEBAJ	2013	26	2	P5b	1201	NA	NA	3.6	2	3	4	1.11	0.05	3	7	19	14	4.8	2	6.3	2.65	NA	2
C13_P5b_26_3	CEBAJ	2013	26	3	P5b	1201	NA	NA	3.4	1.8	3	0	1.01	0.04	4	7	42	14	4.5	1	5.625	2.4	100	2
C13_P5b_26_4	CEBAJ	2013	26	4	P5b	1201	NA	NA	2.7	1.5	2.4	3	1.1	0.04	1	8	36	14	9.2	2	6.72	4.87	126.6666666667	4
C13_P5b_32_1	CEBAJ	2013	32	1	P5b	1201	NA	NA	3.7	2.6	3.3	0	0.98	0.04	NA	6	24	11	8	3	6.72	4.55	66.6666666667	2
C13_P5b_32_3	CEBAJ	2013	32	3	P5b	1201	NA	NA	3.3	2.1	3	2	0.95	0.04	2	6	30	19	5.4	2	5.825	2.275	NA	2
C13_P5b_4_1	CEBAJ	2013	4	1	P5b	1201	NA	NA	3.5	2.7	3.2	5	0.9	0.07	NA	4	17	12	NA	3	5.625	3.25	NA	2
C13_P5b_4_3	CEBAJ	2013	4	3	P5b	1201	NA	NA	3.2	2.1	2.9	0	1.05	0.05	NA	6	5	15	7	3	5.825	2.675	86.6666666667	2
C13_P5b_5_4	CEBAJ	2013	5	4	P5b	1201	NA	NA	3.4	2	3	5	1.1	0.04	NA	10	16	19	7.2	2	4.75	2	80	NA
C13_P5b_8_1	CEBAJ	2013	8	1	P5b	1201	NA	NA	4	2.3	3.4	3	1.22	0.05	NA	6	33	14	6	2	5.3	2.45	103.3333333333	5
C13_P5b_8_2	CEBAJ	2013	8	2	P5b	1201	NA	NA	2.9	1.9	2.5	0	1.12	0.06	2	7	18	12	7.2	4	7.225	3.35	NA	3
C13_P5b_8_3	CEBAJ	2013	8	3	P5b	1201	NA	NA	3.45	2.1	2.9	0	1.2	0.06	NA	3	22	14	6.6	1	6.15	4.39	73.3333333333	3
C13_P5b_8_4	CEBAJ	2013	8	4	P5b	1201	NA	NA	3.3	2	2.3	0	0.94	0.04	2	5	24	16	8.33333333333333	2	7.08	5.04	NA	4
C13_P6b_1_1	CEBAJ	2013	1	1	P6b	1251	148	142	2.5	1.5	2.4	0	1.08	0.03	3	5	10	14	7	2	6.5	3.15	80	3
C13_P6b_11_1	CEBAJ	2013	11	1	P6b	1251	NA	NA	1.4	2.2	3.2	2	0.7	0.05	2	6	4	5	7.4	2	6.63	5.36	86.6666666667	4
C13_P6b_11_3	CEBAJ	2013	11	3	P6b	1251	NA	NA	3.55	1.8	2.65	0	0.86	0.04	2	5	30	14	7.8	NA	5.9	4.71	86.6666666667	4
C13_P6b_11_4	CEBAJ	2013	11	4	P6b	1251	NA	NA	3.3	2.3	2.45	5	1.1	0.05	2	2	26	14	7	1	5.25	2.08333333333333	NA	2
C13_P6b_1_2	CEBAJ	2013	1	2	P6b	1251	150	144	2.5	1.5	2.4	0	1.04	0.04	3	6	28	14	6.8	2	6.61	4.74	93.3333333333	4
C13_P6b_1_3	CEBAJ	2013	1	3	P6b	1251	147	141	2.95	1.9	2.6	2	1.1	0.04	3	6	37	15	4.8	3	6.15	2.625	130	3
C13_P6b_13_1	CEBAJ	2013	13	1	P6b	1251	150	155	4	2.7	3.7	4	1.25	0.03	3	7	23	15	NA	3	6.375	2.9225	NA	3
C13_P6b_13_2	CEBAJ	2013	13	2	P6b	1251	149	154	2.7	1.6	2.2	0	0.92	0.04	3	5	19	12	4.4	2	6.03	4.35	NA	5
C13_P6b_13_3	CEBAJ	2013	13	3	P6b	1251	151	156	3.4	2.7	3.1	0	1.01	0.03	1	4	20	12	6	3	6.55	4.9	86.6666666667	5
C13_P6b_13_4	CEBAJ	2013	13	4	P6b	1251	NA	NA	NA	NA	NA	NA	NA	NA	NA	NA	NA	NA	7.4	4	5.73	4.61	93.3333333333	5
C13_P6b_1_4	CEBAJ	2013	1	4	P6b	1251	149	143	2.3	1.2	2.1	0	0.98	0.04	3	8	60	14	7.4	1	5.975	2.375	120	2
C13_P6b_14_1	CEBAJ	2013	14	1	P6b	1251	NA	NA	3.2	2	2.95	0	0.99	0.05	2	6	8	14	6.6	2	7.07	5.12	NA	3
C13_P6b_14_3	CEBAJ	2013	14	3	P6b	1251	NA	NA	2.8	1.5	2.5	0	0.87	0.04	2	6	5	14	6.8	3	5.3	2.5	106.6666666667	3
C13_P6b_14_4	CEBAJ	2013	14	4	P6b	1251	NA	NA	2.7	1.9	2.1	5	0.98	0.05	1	2	23	12	6	2	5.61	4.62	93.3333333333	5
C13_P6b_16_1	CEBAJ	2013	16	1	P6b	1251	NA	NA	3	0.7	2.5	2	0.99	0.04	2	3	17	14	5.6	1	5.525	2.35	103.3333333333	4
C13_P6b_16_2	CEBAJ	2013	16	2	P6b	1251	NA	NA	2.8	2.1	2.5	0	0.98	0.04	3	5	32	16	7	1	5.38	4.4	NA	4
C13_P6b_17_1	CEBAJ	2013	17	1	P6b	1251	NA	NA	3.68	2	2.85	5	1	0.04	2	4	17	10	6.8	2	5.225	2.425	100	6
C13_P6b_17_3	CEBAJ	2013	17	3	P6b	1251	NA	NA	2.2	1.8	2	3	0.95	0.04	2	7	12	14	7.8	3	5.225	2.6	NA	3
C13_P6b_17_4	CEBAJ	2013	17	4	P6b	1251	NA	NA	3	1.7	2.75	3	1.06	0.04	2	6	53	16	8.4	2	4.925	2.675	100	4
C13_P6b_19_1	CEBAJ	2013	19	1	P6b	1251	NA	NA	2.8	1.7	2.6	0	1.18	0.05	3	7	28	14	6.4	2	5.24	4.29	100	3
C13_P6b_19_3	CEBAJ	2013	19	3	P6b	1251	NA	NA	3.3	2.1	3.1	0	1.1	0.04	2	7	28	16	7.6	3	5.725	2.7	83.3333333333	4
C13_P6b_19_4	CEBAJ	2013	19	4	P6b	1251	NA	NA	3.2	1.8	2.9	0	1.18	0.04	1	8	31	13	6.2	2	6.28	4.69	100	5
C13_P6b_21_1	CEBAJ	2013	21	1	P6b	1251	NA	NA	2.7	0.9	2.3	0	1.08	0.04	1	5	14	14	6.4	2	5.5	2.35	73.3333333333	3
C13_P6b_21_2	CEBAJ	2013	21	2	P6b	1251	NA	NA	3.1	2.1	2.8	3	1.1	0.04	3	5	31	14	5.4	2	6.25	2.85	100	2
C13_P6b_21_3	CEBAJ	2013	21	3	P6b	1251	NA	NA	3	2.1	2.5	0	1.03	0.03	3	3	37	16	7.4	2	5.125	2.425	80	3
C13_P6b_21_4	CEBAJ	2013	21	4	P6b	1251	NA	NA	3.5	1.9	1.9	0	1	0.04	2	2	15	15	6.2	2	4.575	2.425	76.6666666667	6
C13_P6b_25_3	CEBAJ	2013	25	3	P6b	1251	NA	NA	3	1.8	2.9	5	1.15	0.03	2	7	15	10	6.4	2	6.025	2.925	90	2
C13_P6b_25_4	CEBAJ	2013	25	4	P6b	1251	NA	NA	2	1.8	0.9	5	1.05	0.03	NA	3	23	10	NA	2	5.89	4.58	76.6666666667	NA
C13_P6b_26_1	CEBAJ	2013	26	1	P6b	1251	NA	NA	3.5	2.5	3.2	0	1.05	0.05	NA	4	26	12	NA	2	5.725	3.275	NA	4
C13_P6b_26_3	CEBAJ	2013	26	3	P6b	1251	NA	NA	3.8	2.8	3.55	0	1	0.04	NA	6	28	18	7	2	5.375	2.55	80	6
C13_P6b_3_1	CEBAJ	2013	3	1	P6b	1251	NA	NA	3.9	2.3	2.9	5	1.1	0.05	3	5	17	10	4	1	4.7	2.1	86.6666666667	2
C13_P6b_31_2	CEBAJ	2013	31	2	P6b	1251	NA	NA	3.65	2	3	3	1.1	0.03	2	6	34	12	6.2	1	5.075	2.5	NA	2
C13_P6b_31_3	CEBAJ	2013	31	3	P6b	1251	NA	NA	3	1.8	2.45	0	1.1	0.04	2	5	16	14	5.6	1	6.45	4.76	113.3333333333	5
C13_P6b_31_4	CEBAJ	2013	31	4	P6b	1251	NA	NA	2.6	1.4	1.4	0	0.99	0.04	2	6	13	12	6.2	2	5.85	2.625	NA	3
C13_P6b_3_2	CEBAJ	2013	3	2	P6b	1251	NA	NA	2.2	1.3	2	0	0.8	0.04	2	6	16	14	6.6	1	5.225	2.15	113.3333333333	2
C13_P6b_3_3	CEBAJ	2013	3	3	P6b	1251	NA	NA	3	1.6	2.7	0	0.9	0.03	NA	7	30	14	7.6	2	4.925	2.275	110	3
C13_P6b_7_2	CEBAJ	2013	7	2	P6b	1251	NA	NA	3.3	1.9	2.9	0	1.23	0.04	2	6	20	10	6.8	1	5.375	2.325	100	5
C13_P6b_7_3	CEBAJ	2013	7	3	P6b	1251	NA	NA	2.6	2	2.7	0	0.87	0.04	3	7	22	14	7	2	4.94	4.16	NA	4
C13_P6b_8_2	CEBAJ	2013	8	2	P6b	1251	NA	NA	3.4	2.2	2.8	0	1.14	0.05	2	5	32	15	7.6	2	6.63	4.66	93.3333333333	4
C13_P6b_8_3	CEBAJ	2013	8	3	P6b	1251	NA	NA	3.2	2.2	2.75	0	1.1	0.03	NA	4	26	14	7.2	2	6.53	4.38	80	4
C13_P6b_8_4	CEBAJ	2013	8	4	P6b	1251	NA	NA	2.8	1.6	2.6	8	1.15	0.05	3	7	7	14	7	2	7.05555555555556	5.72222222222222	96.6666666667	5
C13_P6b_9_1	CEBAJ	2013	9	1	P6b	1251	NA	NA	3.5	1.4	2.8	3	1.2	0.05	1	4	38	11	5.8	2	5.775	2.75	NA	5
C13_P6b_9_2	CEBAJ	2013	9	2	P6b	1251	NA	NA	3.1	2	2.8	0	1.06	0.06	1	5	48	12	6	2	5.625	2.5	86.6666666667	4
C13_P6b_9_4	CEBAJ	2013	9	4	P6b	1251	NA	NA	3.3	1.9	2.75	0	1.16	0.04	1	5	35	16	7.8	2	5.96	5.08	NA	4
C13_P3b_11_1	CEBAJ	2013	11	1	P3b	1101	NA	NA	3	1.9	2.9	0	0.98	0.05	2	6	13	10	8.8	4	8.08	6.26	NA	3
C13_P3b_11_2	CEBAJ	2013	11	2	P3b	1101	148	140	3.33	1.9	3.1	4	1.02	0.03	3	6	17	12	7.2	3	7.18	5.71	126.6666666667	5
C13_P3b_11_4	CEBAJ	2013	11	4	P3b	1101	148	144	1.7	1.5	2.2	0	1.28	0.05	1	6	17	12	6.2	6	7.675	3.775	80	NA
C13_P3b_13_3	CEBAJ	2013	13	3	P3b	1101	141	135	2.55	1.9	2.2	0	0.74	0.03	3	3	18	14	5.6	2	8.29	5.41	113.3333333333	5
C13_P3b_14_1	CEBAJ	2013	14	1	P3b	1101	146	140	2.4	1.9	2.9	5	1	0.05	1	7	37	13	NA	3	7.29	5.47	40	5
C13_P3b_14_2	CEBAJ	2013	14	2	P3b	1101	142	138	2.15	1.25	1.75	0	0.87	0.04	2	6	19	12	6.2	2	5.875	3.125	NA	5
C13_P3b_14_4	CEBAJ	2013	14	4	P3b	1101	148	144	3	1.5	1.5	3	0.83	0.05	3	6	7	13	6.6	4	6.59	5.21	NA	6
C13_P3b_15_1	CEBAJ	2013	15	1	P3b	1101	145	139	3.5	0.9	3	0	0.96	0.05	2	7	14	10	9.8	4	9.31	5.42	NA	3
C13_P3b_15_3	CEBAJ	2013	15	3	P3b	1101	143	137	2.4	1.7	2	0	1.05	0.07	1	3	20	12	6.4	3	6.9	3.575	80	2
C13_P3b_16_1	CEBAJ	2013	16	1	P3b	1101	141	136	3.3	2	3.4	5	1.14	0.05	2	6	15	7	NA	3	7.65	3.25	80	3
C13_P3b_16_2	CEBAJ	2013	16	2	P3b	1101	147	142	1.8	1.62	2.45	6	0.95	0.05	3	7	12	13	5.2	5	7.3	3.45	NA	4
C13_P3b_16_3	CEBAJ	2013	16	3	P3b	1101	147	144	3.3	1.9	2.9	5	0.99	0.04	3	5	14	11	4.25	5	7.95	3.45	73.3333333333	5
C13_P3b_16_4	CEBAJ	2013	16	4	P3b	1101	146	141	1.8	0.5	1.4	0	0.59	0.05	3	7	1	12	5.2	5	7.23	6.11	NA	5
C13_P3b_17_1	CEBAJ	2013	17	1	P3b	1101	148	143	3.2	0.75	2.9	0	1.05	0.05	2	8	11	14	7.2	3	7.12	6	NA	3
C13_P3b_17_2	CEBAJ	2013	17	2	P3b	1101	148	142	3.7	1.2	3.3	1	1.02	0.05	3	7	10	13	9	4	7.3	3.375	NA	3
C13_P3b_17_3	CEBAJ	2013	17	3	P3b	1101	147	141	3.3	2	3	4	1.2	0.04	3	6	20	18	5.6	2	7.41666666666667	2.86111111111111	66.6666666667	2
C13_P3b_17_4	CEBAJ	2013	17	4	P3b	1101	147	140	3	1.55	2.6	8	0.75	0.05	1	8	14	15	8.4	3	8.44	6.41	NA	5
C13_P3b_25_1	CEBAJ	2013	25	1	P3b	1101	142	137	2.9	2.1	2.9	3	0.99	0.06	2	6	27	8	6	3	6.97	5.63	NA	4
C13_P3b_25_2	CEBAJ	2013	25	2	P3b	1101	146	141	3	1.8	2.6	0	1.061	0.04	3	4	15	8	7.4	4	8.55	5.63	NA	4
C13_P3b_25_3	CEBAJ	2013	25	3	P3b	1101	148	142	3.5	2	3	5	1.2	0.03	1	5	24	14	5.5	4	6.725	3.3	106.6666666667	5
C13_P3b_26_1	CEBAJ	2013	26	1	P3b	1101	145	139	2.7	2	2.2	3	0.93	0.06	2	2	5	17	6.8	2	7.93	4.67	NA	4
C13_P3b_26_2	CEBAJ	2013	26	2	P3b	1101	143	140	3.05	1.78	2.7	0	0.79	0.08	3	9	16	11	6.8	2	7.525	2.925	NA	2
C13_P3b_26_3	CEBAJ	2013	26	3	P3b	1101	142	138	3.7	1.65	2.3	9	0.85	0.04	3	7	9	14	7.33333333333333	NA	7.225	2.55	86.6666666667	4
C13_P3b_27_2	CEBAJ	2013	27	2	P3b	1101	142	137	3.2	1.9	2.3	0	0.93	0.07	3	3	20	10	6.6	4	9.01	5.84	NA	4
C13_P3b_27_3	CEBAJ	2013	27	3	P3b	1101	144	138	2.3	1.4	1.9	1	0.97	0.06	3	5	10	12	4.8	4	7.375	3.6	NA	2
C13_P3b_28_1	CEBAJ	2013	28	1	P3b	1101	141	137	3.2	2.4	3.3	4	1.26	0.06	1	5	8	10	7	3	8.2	3.575	66.6666666667	4
C13_P3b_28_3	CEBAJ	2013	28	3	P3b	1101	149	154	2.9	1.7	2.3	0	0.94	0.05	1	5	12	16	7	4	7.55	3.15	106.6666666667	5
C13_P3b_28_4	CEBAJ	2013	28	4	P3b	1101	141	137	3.2	2	2.6	6	1	0.06	2	6	15	12	7	4	8.15555555555556	6.35555555555556	NA	4
C13_P3b_31_1	CEBAJ	2013	31	1	P3b	1101	146	141	3.1	2	2.6	0	1.1	0.06	2	5	37	12	6.8	3	7.125	3.15	NA	4
C13_P3b_31_2	CEBAJ	2013	31	2	P3b	1101	149	153	3.3	1.7	2.9	0	1.11	0.05	3	7	3	12	6.4	3	7.8	3.15	66.6666666667	5
C13_P3b_31_3	CEBAJ	2013	31	3	P3b	1101	144	140	2.9	1.4	2.5	2	0.72	0.04	2	7	18	16	9.6	4	6.95	3.75	NA	5
C13_P3b_31_4	CEBAJ	2013	31	4	P3b	1101	149	154	3	1.7	2.7	0	1.12	0.05	2	8	5	12	8.2	1	6	3.075	106.6666666667	3
C13_P3b_36_1	CEBAJ	2013	36	1	P3b	1101	148	152	3.2	2	3	0	1.08	0.05	1	7	3	10	7.2	4	6.175	3.95	86.6666666667	2
C13_P3b_36_2	CEBAJ	2013	36	2	P3b	1101	145	140	2.25	1.2	2.5	6	0.99	0.07	3	8	10	12	6.2	5	7.34	5.51	NA	5
C13_P3b_36_4	CEBAJ	2013	36	4	P3b	1101	147	141	2.8	1.8	2.3	2	1	0.06	1	6	20	12	6.6	3	6.425	3.3	NA	2
C13_P3b_40_1	CEBAJ	2013	40	1	P3b	1101	142	140	3.25	2	3.1	5	1.05	0.05	NA	8	18	13	NA	3	7.525	3.475	100	5
C13_P3b_40_2	CEBAJ	2013	40	2	P3b	1101	148	141	3.08	2.1	2.6	1	1.05	0.07	3	3	30	11	7.4	4	7.8	6.14	NA	3
C13_P3b_40_3	CEBAJ	2013	40	3	P3b	1101	146	142	2.4	1.2	2.15	6	0.88	0.07	2	8	4	10	6.6	3	8.09	5.58	76.6666666667	2
C13_P3b_5_1	CEBAJ	2013	5	1	P3b	1101	145	141	1.7	NA	NA	1	0.87	0.05	2	2	23	10	6.4	7.25	6.66666666666667	3.575	80	2
C13_P3b_5_2	CEBAJ	2013	5	2	P3b	1101	141	134	3.55	2	2.9	6	1.25	0.06	2	4	15	16	6.8	5	7.43333333333333	5.52222222222222	90	5
C13_P3b_9_1	CEBAJ	2013	9	1	P3b	1101	149	146	3.3	1.6	3.05	0	1.15	0.05	3	9	8	12	8	5	8.12	6.3	83.3333333333	5
C13_P3b_9_2	CEBAJ	2013	9	2	P3b	1101	149	155	2.2	1	2	8	0.76	0.04	2	8	4	9	6	2	7.97	4.97	NA	5
C14_M7b_11_1	CEBAJ	2014	11	1	M7b	2581	112	109	3	1.7	2.4	6	0.85	6	3	5	4	8	7	2	7.05	5.61	NA	1
C14_M7b_11_2	CEBAJ	2014	11	2	M7b	2581	88	85	3	1.05	2	8	1	6	2	4	4	12	8	9.6	7.7	5.31	60	1
C14_M7b_11_3	CEBAJ	2014	11	3	M7b	2581	111	107	2.3	1.4	1.8	7	0.91	7	3	3	3	6	NA	0.8	8.1	5.783	73.3333333333	1
C14_M7b_1_2	CEBAJ	2014	1	2	M7b	2581	92	88	2.9	1.45	2.6	9	0.82	6	2	5	3	12	6	5.7	6.933	4.42	63.3333333333	1
C14_M7b_12_4	CEBAJ	2014	12	4	M7b	2581	90	86	2.6	1.2	2.2	5	0.93	6	6	2	2	12	10	4	7.03	6.09	NA	2
C14_M7b_1_3	CEBAJ	2014	1	3	M7b	2581	69	64	2.6	1.6	2.4	8	0.81	7	3	7	6	22	6	5.6	6.81	5.75	NA	1
C14_M7b_18_2	CEBAJ	2014	18	2	M7b	2581	NA	NA	2.9	1.8	2.7	5	0.95	2	2	7	14	13	NA	3	7.98	6.8	NA	1
C14_M7b_18_3	CEBAJ	2014	18	3	M7b	2581	NA	NA	2.5	1.5	2	NA	1.1	5	3	5	17	8	6	3	6.033	3.267	NA	1
C14_M7b_19_1	CEBAJ	2014	19	1	M7b	2581	119	112	2.3	1.5	1.8	6	0.7	4	3	3	1	7	NA	NA	NA	NA	70	NA
C14_M7b_19_3	CEBAJ	2014	19	3	M7b	2581	111	118	2.6	1.6	2.2	8	0.6	3.5	3	6	3	6	4	5.6	7.56	6.18	NA	1
C14_M7b_19_4	CEBAJ	2014	19	4	M7b	2581	98	112	2.4	1.4	2	8	0.9	8	3	6	2	5	5	3.6	7	5.64	NA	2
C14_M7b_2_1	CEBAJ	2014	2	1	M7b	2581	126	120	1.7	1.2	1.5	3	0.83	9	3	4	NA	6	NA	NA	NA	NA	NA	NA
C14_M7b_2_2	CEBAJ	2014	2	2	M7b	2581	111	117	2.55	1.8	2.05	8	1.1	8	3	6	NA	7	7	2.3	7.3	4.95	NA	2
C14_M7b_22_1	CEBAJ	2014	22	1	M7b	2581	86	88	2.3	1.7	2.15	11	0.79	7.2	3	6	4	28	7	4	7.59	5.91	60	3
C14_M7b_22_2	CEBAJ	2014	22	2	M7b	2581	111	122	3.15	1.95	2.85	6	0.86	8	3	7	2	9	6	1.6	6.52	5.98	60	1
C14_M7b_22_3	CEBAJ	2014	22	3	M7b	2581	71	64	1.83	0.7	1.2	6	0.77	8	3	5	6	15	8	4.3	7.52	6.57	NA	3
C14_M7b_22_4	CEBAJ	2014	22	4	M7b	2581	88	86	2.5	0.7	1.7	7	0.76	6	3	5	7	8	4	6	7.52	6.21	66.6666666667	3
C14_M7b_2_4	CEBAJ	2014	2	4	M7b	2581	88	72	2.18	1.4	1.8	7	0.9	6	3	1	2	16	7	2	6.67	5.14	NA	2
C14_M7b_26_2	CEBAJ	2014	26	2	M7b	2581	71	70	1.73	0.9	1.4	4	0.93	7	3	3	3	11	8	5.8	8.11	7.24	NA	4
C14_M7b_26_3	CEBAJ	2014	26	3	M7b	2581	86	84	2	0.5	0.8	4	0.5	4	2	4	4	6	8	7.1	8.42	7.16	NA	3
C14_M7b_26_4	CEBAJ	2014	26	4	M7b	2581	86	84	3	0.5	1.9	8	0.99	5	3	8	NA	12	9	6	7.33	6.16	73.3333333333	3
C14_M7b_28_2	CEBAJ	2014	28	2	M7b	2581	129	128	2.9	1.25	2.45	7	0.96	7	3	7	2	14	9	1.9	7.41	6.58	NA	1
C14_M7b_28_3	CEBAJ	2014	28	3	M7b	2581	99	102	2.2	1.6	1.9	5	0.65	5	3	4	3	8	NA	1.7	6.1	4.75	66.6666666667	1
C14_M7b_28_4	CEBAJ	2014	28	4	M7b	2581	120	129	3.1	1.65	2.7	6	0.93	6	3	5	3	5	4	1.4	6.05	4.7	NA	1
C14_M7b_3_1	CEBAJ	2014	3	1	M7b	2581	85	82	2.35	1	2	5	0.79	7	2	5	3	8	10	3.5	7.29	6.16	33.3333333333	1
C14_M7b_3_2	CEBAJ	2014	3	2	M7b	2581	88	85	3.2	1	2.3	9	0.9	8	2	8	1	22	8	5.9	9.11	8.03	NA	3
C14_M7b_3_3	CEBAJ	2014	3	3	M7b	2581	118	121	2.4	1.3	2	6	1.13	8	3	4	2	12	6	3.5	7.62	5.65	NA	1
C14_M7b_3_4	CEBAJ	2014	3	4	M7b	2581	111	114	2.8	1.2	2.4	6	0.73	8	3	8	4	5	NA	NA	NA	NA	NA	NA
C14_M7b_4_1	CEBAJ	2014	4	1	M7b	2581	73	72	2.08	0.85	NA	NA	0.74	7	2	1	NA	14	6	2.3	6.37	4.51	120	2
C14_M7b_4_2	CEBAJ	2014	4	2	M7b	2581	75	74	3.1	2	2.7	3	1.32	5	3	6	16	8	6	4.4	6.38	4.61	NA	2
C14_M7b_4_4	CEBAJ	2014	4	4	M7b	2581	77	76	2.4	1.9	2.1	NA	1.16	6	2	6	82	6	NA	3.8	6.82	4.92	NA	4
C14_M7b_5_1	CEBAJ	2014	5	1	M7b	2581	89	85	3.3	1.7	2.8	6	1.22	6	3	4	7	11	5	1.1	6.34	4.6	63.3333333333	3
C14_M7b_5_2	CEBAJ	2014	5	2	M7b	2581	88	84	3.1	1.7	2.4	6	0.99	6	3	3	2	14	5	3.3	7.81	6.89	73.3333333333	2
C14_M7b_6_2	CEBAJ	2014	6	2	M7b	2581	88	84	2.8	0.95	1.02	8	0.83	9	3	7	1	8	NA	4.1	8.07	7.27	NA	2
C14_M7b_6_3	CEBAJ	2014	6	3	M7b	2581	87	84	3.3	1	2.05	9	0.8	7	2	6	1	10	6	6	7.12	6.12	73.3333333333	3
C14_M7b_6_4	CEBAJ	2014	6	4	M7b	2581	88	92	2.2	0.9	2	9	0.83	8	3	8	2	8	NA	0.8	6.48	4.92	70	2
C14_M7b_7_1	CEBAJ	2014	7	1	M7b	2581	86	82	2.3	1.6	2.1	7	0.87	8	3	4	41	22	10	NA	7.02	6.25	73.3333333333	1
C14_M7b_7_2	CEBAJ	2014	7	2	M7b	2581	87	83	3.2	0.8	2	6	1	5	2	6	1	12	NA	2.2	7.48	6.44	NA	2
C14_M7b_7_3	CEBAJ	2014	7	3	M7b	2581	90	86	3.2	1.25	2.8	7	0.82	8	2	6	2	14	10	2.7	8.61	7.57	66.6666666667	1
C14_M7b_7_4	CEBAJ	2014	7	4	M7b	2581	100	96	2.2	0.9	1.8	2	0.55	4	3	5	1	6	8	2.5	7.52	6.1	NA	1
C14_M7b_8_1	CEBAJ	2014	8	1	M7b	2581	122	116	3.1	1.9	2.8	9	1	7	2	8	7	18	6	3.8	6.89	5.67	NA	1
C14_P9b_10_2	CEBAJ	2014	10	2	P9b	1649	88	84	3.3	1.3	1.8	7	0.9	12	3	3	1	12	8	6.2	7.84	6.93	NA	3
C14_P9b_10_4	CEBAJ	2014	10	4	P9b	1649	129	128	2.1	1	1.5	9	0.92	6	2	4	2	7	8	6.2	6.763	4.663	NA	1
C14_P9b_11_2	CEBAJ	2014	11	2	P9b	1649	127	124	3.15	2.05	2.6	10	1.3	8	3	6	5	9	5	2	7.1	5.32	73.3333333333	3
C14_P9b_11_3	CEBAJ	2014	11	3	P9b	1649	128	126	3.5	1.95	3.1	8	1.16	7	3	5	6	NA	6	2	6.29	4.44	80	2
C14_P9b_12_1	CEBAJ	2014	12	1	P9b	1649	NA	NA	3	1.1	2	10	0.98	8	3	5	13	9	8	3	6.46	5.2	66.6666666667	1
C14_P9b_12_2	CEBAJ	2014	12	2	P9b	1649	111	114	3.25	1.5	2.5	8	1.05	4	3	7	8	7	7	1.8	6.983	4.36	86.6666666667	NA
C14_P9b_12_4	CEBAJ	2014	12	4	P9b	1649	126	125	3	1.45	2.7	8	0.96	6	2	7	23	9	8	3	6.59	5.19	70	1
C14_P9b_1_3	CEBAJ	2014	1	3	P9b	1649	126	124	3.2	1.4	2.8	7	0.98	9	4	6	9	8	NA	2.5	6.333	4.133	93.3333333333	1
C14_P9b_13_1	CEBAJ	2014	13	1	P9b	1649	112	104	3.4	2.2	3	8	1	5	2	6	9	16	6	1	4.95	3.74	NA	1
C14_P9b_13_2	CEBAJ	2014	13	2	P9b	1649	125	122	3.95	2.05	3.65	9	1	5	3	8	7	9	6	2	5.65	4.51	NA	2
C14_P9b_13_3	CEBAJ	2014	13	3	P9b	1649	129	128	3.2	1.4	2.8	5	1.28	4	2	6	27	13	6	1.7	6.05	4.68	NA	1
C14_P9b_13_4	CEBAJ	2014	13	4	P9b	1649	119	123	3.3	1.8	2.75	9	1.05	3	3	7	3	9	6	2	5.81	4.39	NA	2
C14_P9b_1_4	CEBAJ	2014	1	4	P9b	1649	119	NA	3.2	1.25	2.9	11	1.1	4	3	8	16	8	6	3	7.47	4.8	66.6666666667	4
C14_P9b_14_1	CEBAJ	2014	14	1	P9b	1649	119	115	3.5	1.9	2.6	9	1.1	6	3	4	13	10	6	1	5.3	4.31	126.6666666667	1
C14_P9b_14_2	CEBAJ	2014	14	2	P9b	1649	119	124	3.5	1.9	2.9	17	0.93	4	3	7	10	11	6	2.2	6.47	5.18	NA	2
C14_P9b_14_3	CEBAJ	2014	14	3	P9b	1649	119	117	3.7	1.9	3.4	15	1.26	8	3	7	6	14	5	2.9	6.32	5.1	70	3
C14_P9b_14_4	CEBAJ	2014	14	4	P9b	1649	126	123	3.35	1.95	3.05	6	1.05	6	3	6	10	9	8	3	6.93	5.19	NA	4
C14_P9b_16_1	CEBAJ	2014	16	1	P9b	1649	122	119	3.85	3	2.4	5	0.95	4	3	6	2	22	7	3	6.17	4.86	NA	3
C14_P9b_16_3	CEBAJ	2014	16	3	P9b	1649	127	124	3.3	1.4	2.8	16	1.08	5	3	8	2	11	7	2	6.5	4.66	76.6666666667	2
C14_P9b_18_1	CEBAJ	2014	18	1	P9b	1649	129	128	3.5	1.75	3	9	1.05	4	3	5	3	10	7	3	6.68	5.06	86.6666666667	3
C14_P9b_18_2	CEBAJ	2014	18	2	P9b	1649	129	127	2.95	1.7	2.4	7	0.88	7	3	5	2	8	5	3	5.9	4.3	93.3333333333	3
C14_P9b_18_3	CEBAJ	2014	18	3	P9b	1649	128	122	3.35	2.2	2.7	7	0.83	5	3	6	2	9	8	2	5.92	5.03	NA	3
C14_P9b_18_4	CEBAJ	2014	18	4	P9b	1649	128	126	3.3	1.9	2.9	4	0.6	6	2	4	10	8	6	2	6.27	5.13	NA	2
C14_P9b_19_1	CEBAJ	2014	19	1	P9b	1649	126	124	3.7	2.1	3.1	10	1.2	4	2	5	4	10	6	4	7.28	5.11	NA	2
C14_P9b_19_2	CEBAJ	2014	19	2	P9b	1649	119	124	3.25	1.55	2.85	10	1.22	7	2	6	10	13	7	3.6	7.65	6.1	83.3333333333	1
C14_P9b_19_3	CEBAJ	2014	19	3	P9b	1649	119	115	3.3	1.8	2.95	13	0.94	5	3	7	5	7	6	2.2	7.2	5.28	93.3333333333	2
C14_P9b_19_4	CEBAJ	2014	19	4	P9b	1649	122	126	1.95	1	1.6	8	0.61	3	3	6	15	11	5	3	6.59	5.48	96.6666666667	3
C14_P9b_23_1	CEBAJ	2014	23	1	P9b	1649	127	126	3.3	1.5	2.8	10	1.2	4	2	8	32	8	5	3	6.53	5.31	73.3333333333	2
C14_P9b_23_2	CEBAJ	2014	23	2	P9b	1649	122	124	3.45	1.95	3	6	1.23	7	3	5	20	11	6	3	5.75	4.67	83.3333333333	2
C14_P9b_23_3	CEBAJ	2014	23	3	P9b	1649	111	108	3.3	1.5	2.7	9	1.1	6	2	7	20	8	6	2	6.12	4.7	NA	2
C14_P9b_23_4	CEBAJ	2014	23	4	P9b	1649	126	122	3.3	1.7	2.8	7	1.26	4	2	8	11	11	6	1	5.6	4.42	80	2
C14_P9b_24_1	CEBAJ	2014	24	1	P9b	1649	128	126	3.7	2.5	3.3	7	1.12	5	3	6	6	16	6	2	5.29	4.12	70	2
C14_P9b_24_2	CEBAJ	2014	24	2	P9b	1649	125	128	2.95	1.65	2.55	10	0.95	5	3	7	17	9	NA	NA	NA	NA	NA	NA
C14_P9b_24_3	CEBAJ	2014	24	3	P9b	1649	126	122	3.4	1.7	2.9	12	1.11	7	3	6	7	8	12	7.8	9.61	8.79	NA	3
C14_P9b_24_4	CEBAJ	2014	24	4	P9b	1649	127	129	3.3	1.4	2.7	6	1.04	5	3	7	23	11	7	3	5.9	4.67	NA	3
C14_P9b_25_3	CEBAJ	2014	25	3	P9b	1649	129	128	3.15	NA	NA	6	1.13	7	3	NA	8	12	6	0.4	6.67	5.25	NA	1
C14_P9b_26_2	CEBAJ	2014	26	2	P9b	1649	112	120	3.6	2.1	3.13	6	1.13	3	3	7	25	10	7	4	5.98	4.71	60	2
C14_P9b_26_3	CEBAJ	2014	26	3	P9b	1649	114	121	3.5	1.4	3.1	10	1.04	5	3	7	7	7	8	2	6.07	4.93	73.3333333333	2
C14_P9b_28_3	CEBAJ	2014	28	3	P9b	1649	119	114	3.6	1.6	2.2	9	1.22	5	3	8	15	NA	6	3	6.08	4.91	NA	4
C14_P9b_28_4	CEBAJ	2014	28	4	P9b	1649	128	129	3.5	1.75	2.9	10	1.14	6	3	9	4	5	7	3	5.98	4.69	80	3
C14_P9b_29_1	CEBAJ	2014	29	1	P9b	1649	124	126	3.8	2.1	3.3	11	1	4	3	8	3	18	8	3	6.45	5.31	NA	3
C14_P9b_29_4	CEBAJ	2014	29	4	P9b	1649	111	122	3.8	1.5	2.9	8	1	6	3	6	5	7	5	3	6.79	5.49	NA	2
C14_P1a_12_2	CEBAJ	2014	12	2	P1a	504	NA	NA	2.4	1.8	2.4	5	0.83	2	3	5	19	6	5	1.2	5.96	3.54	73.3333333333	1
C14_P1a_12_4	CEBAJ	2014	12	4	P1a	504	NA	NA	2.6	1.6	2.2	NA	0.75	4	2	6	12	8	6	1.6	6.19	3.28	NA	3
C14_P1a_13_2	CEBAJ	2014	13	2	P1a	504	NA	NA	1.8	NA	NA	NA	1.1	3	2	NA	16	9	NA	NA	NA	NA	NA	NA
C14_P1a_13_3	CEBAJ	2014	13	3	P1a	504	NA	NA	1.5	NA	NA	NA	0.7	4	2	NA	27	5	NA	NA	NA	NA	73.3333333333	NA
C14_P1a_13_4	CEBAJ	2014	13	4	P1a	504	NA	NA	2.2	1.2	2	3	1.06	4	3	6	23	7	NA	1.3	5.73	3.86	NA	2
C14_P1a_17_2	CEBAJ	2014	17	2	P1a	504	NA	NA	2.6	1.7	2.4	2	1.1	4	2	6	21	11	5	1.3	6.66	3.83	NA	2
C14_P1a_17_3	CEBAJ	2014	17	3	P1a	504	NA	NA	2.5	1.7	2	3	0.94	5	4	6	19	5	5	3.2	6.67	5.52	93.3333333333	3
C14_P1a_17_4	CEBAJ	2014	17	4	P1a	504	NA	NA	2.2	1.3	1.7	2	0.9	7	2	4	10	6	5	3.3	7.49	5.71	NA	1
C14_P1a_18_2	CEBAJ	2014	18	2	P1a	504	NA	NA	2.7	2	2.3	2	1	3	2	5	9	8	6	3.3	6.49	3.69	73.3333333333	1
C14_P1a_18_3	CEBAJ	2014	18	3	P1a	504	NA	NA	1.7	NA	NA	NA	0.86	4	2	NA	16	7	NA	NA	NA	NA	NA	NA
C14_P1a_18_4	CEBAJ	2014	18	4	P1a	504	NA	NA	2.4	1.6	2	2	0.93	5	3	4	28	8	6	2.6	6.8	3.78	60	2
C14_P1a_25_2	CEBAJ	2014	25	2	P1a	504	NA	NA	2.5	1.8	2.1	NA	1.23	5	3	3	15	9	NA	NA	NA	NA	NA	NA
C14_P1a_31_1	CEBAJ	2014	31	1	P1a	504	124	118	2	NA	NA	NA	1.15	5	2	NA	11	8	NA	NA	NA	NA	NA	NA
C14_P1a_31_2	CEBAJ	2014	31	2	P1a	504	130	124	2.7	1.6	2.4	4	1.09	3	3	7	23	7	NA	0.7	5.83	4.38	86.6666666667	1
C14_P1a_31_3	CEBAJ	2014	31	3	P1a	504	120	116	2.8	1.25	2.5	14	0.8	6	3	6	5	10	4	0.7	5.58	3.56	93.3333333333	1
C14_P1a_31_4	CEBAJ	2014	31	4	P1a	504	126	122	NA	NA	NA	NA	NA	NA	NA	NA	NA	NA	NA	NA	NA	NA	NA	NA
C14_P1a_33_1	CEBAJ	2014	33	1	P1a	504	NA	NA	2.5	1.7	2.2	3	0.9	4	2	7	20	7	6	1.6	5.34	3.49	80	1
C14_P1a_33_2	CEBAJ	2014	33	2	P1a	504	NA	NA	2.2	NA	1.8	0	0.93	4	2	1	9	7	NA	NA	NA	NA	NA	NA
C14_P1a_33_3	CEBAJ	2014	33	3	P1a	504	NA	NA	2.5	1.4	2	8	0.98	5	3	6	12	9	7	1.6	5.55	6.36	NA	1
C14_P1a_33_4	CEBAJ	2014	33	4	P1a	504	NA	NA	2.9	NA	NA	4	0.93	6	2	NA	6	11	NA	NA	NA	NA	NA	NA
C14_P1a_34_3	CEBAJ	2014	34	3	P1a	504	NA	NA	2.2	1.7	1.9	NA	1.02	5	3	2	69	6	NA	2.3	6.4	3.45	80	4
C14_P1a_34_4	CEBAJ	2014	34	4	P1a	504	NA	NA	2	1.3	1.7	NA	1.02	6	3	5	18	8	NA	2.1	6.2	3.571	NA	5
C14_P1a_35_1	CEBAJ	2014	35	1	P1a	504	NA	NA	2.2	1.5	2	2	1	3	2	5	16	9	NA	2	6.05	2.55	NA	2
C14_P1a_35_3	CEBAJ	2014	35	3	P1a	504	NA	NA	2.5	1.2	2.1	4	0.96	6	5	6	7	4	5	2	6.05	4.09	96.6666666667	1
C14_P1a_35_4	CEBAJ	2014	35	4	P1a	504	NA	NA	2.8	1.9	2.6	4	0.78	3	5	5	34	7	6	2.03	5.72	3.34	73.3333333333	1
C14_P1a_5_1	CEBAJ	2014	5	1	P1a	504	NA	NA	1.8	1.3	1.5	NA	1.13	4	2	4	22	10	NA	NA	NA	NA	83.3333333333	NA
C14_P1a_5_3	CEBAJ	2014	5	3	P1a	504	NA	NA	2.1	1.5	1.7	NA	0.65	4	2	3	23	7	6	1	6.35	3.05	NA	2
C14_P1a_7_1	CEBAJ	2014	7	1	P1a	504	NA	NA	1.5	1.1	1.3	0	0.78	3	2	5	4	5	5	2	6.88	3.27	106.6666666667	1
C14_P1a_7_2	CEBAJ	2014	7	2	P1a	504	NA	NA	3	1.19	2.5	3	1.02	4	2	5	29	7	5	2	7.27	4.52	NA	1
C14_P1a_7_3	CEBAJ	2014	7	3	P1a	504	NA	NA	2.9	2	2.2	3	1.1	4	3	5	22	7	6	2	6.87	3.6	83.3333333333	1
C14_P1a_7_4	CEBAJ	2014	7	4	P1a	504	NA	NA	2.2	1.5	1.9	NA	0.94	5	3	3	33	6	NA	NA	NA	NA	NA	NA
C14_P1a_9_1	CEBAJ	2014	9	1	P1a	504	NA	NA	2.6	1.8	2.1	4	1.13	5	2	4	14	11	5	2.3	5.575	3.513	100	1
C14_P1a_9_3	CEBAJ	2014	9	3	P1a	504	NA	NA	2.1	1.7	1.9	NA	0.93	6	3	5	14	5	NA	2.1	5.75	3.85	80	2
C14_P1a_9_4	CEBAJ	2014	9	4	P1a	504	NA	NA	2	1.6	1.9	NA	1.03	5	2	5	22	8	NA	NA	NA	NA	86.6666666667	NA
C14_P9a_10_1	CEBAJ	2014	10	1	P9a	1317	126	124	3.3	1.85	2.6	17	1.1	6	3	4	16	8	5	2	5.94	4.55	NA	3
C14_P9a_10_2	CEBAJ	2014	10	2	P9a	1317	134	130	3.3	1.9	3	4	0.97	4	2	6	5	4	5	2.9	6.34	5.44	53.3333333333	3
C14_P9a_10_3	CEBAJ	2014	10	3	P9a	1317	121	117	3.4	1.5	3.1	16	0.93	3	3	9	23	12	6	1.5	5.39	4	86.6666666667	2
C14_P9a_10_4	CEBAJ	2014	10	4	P9a	1317	132	128	3.2	1.5	2.9	10	1	3	2	9	18	10	6	2	6.3	4.94	NA	2
C14_P9a_11_1	CEBAJ	2014	11	1	P9a	1317	130	126	3.2	1.7	2.6	14	0.88	5	3	6	17	14	6	2	6.4	8.53	80	1
C14_P9a_11_2	CEBAJ	2014	11	2	P9a	1317	132	128	3.3	1.8	3	5	1.08	5	2	8	13	10	8	2.6	6.15	4.76	73.3333333333	3
C14_P9a_11_4	CEBAJ	2014	11	4	P9a	1317	119	115	3.2	1.6	2.8	13	0.99	6	3	7	9	11	7	2	6.13	4.9	NA	3
C14_P9a_16_1	CEBAJ	2014	16	1	P9a	1317	136	132	2.8	1.8	2.5	4	1.15	6	3	7	10	11	7	1	6.38	4.88	73.3333333333	2
C14_P9a_16_2	CEBAJ	2014	16	2	P9a	1317	130	126	3.15	2.2	3	6	0.91	6	3	5	10	16	5	3	6.14	4.96	NA	3
C14_P9a_20_1	CEBAJ	2014	20	1	P9a	1317	119	122	3.3	1.85	2.5	15	0.9	6	3	4	7	21	7	3	5.95	5.42	66.6666666667	2
C14_P9a_20_2	CEBAJ	2014	20	2	P9a	1317	124	127	2.7	1.85	2.45	10	0.9	7	3	4	19	15	7	2.5	6.18	4.26	NA	2
C14_P9a_20_3	CEBAJ	2014	20	3	P9a	1317	127	130	3.3	2	3	14	1.15	6	3	6	5	12	NA	2	5.7	4.67	66.6666666667	3
C14_P9a_20_4	CEBAJ	2014	20	4	P9a	1317	126	123	2.7	1.1	2.35	10	0.9	6	2	6	7	6	6	2	5.62	4.9	NA	3
C14_P9a_29_2	CEBAJ	2014	29	2	P9a	1317	125	122	3.5	1.95	2.95	6	1.15	7	3	6	12	11	7	2	5.58	4.61	NA	2
C14_P9a_29_3	CEBAJ	2014	29	3	P9a	1317	127	125	2.4	1.6	2.7	15	1.05	6	3	8	5	12	6	3	6.34	3.81	NA	2
C14_P9a_30_2	CEBAJ	2014	30	2	P9a	1317	111	115	3.35	2.05	3	11	0.95	8	3	5	10	9	6	1.8	5.79	4.73	73.3333333333	3
C14_P9a_30_3	CEBAJ	2014	30	3	P9a	1317	97	95	3	1.4	2.6	11	0.92	3	2	6	8	9	6	2	6	4.86	86.6666666667	2
C14_P9a_30_4	CEBAJ	2014	30	4	P9a	1317	119	123	2.8	1.6	2.35	15	0.85	5	2	8	13	10	6	2	5.74	4.73	NA	2
C14_P9a_38_2	CEBAJ	2014	38	2	P9a	1317	119	125	3.35	1.25	2.85	10	1.15	5	3	8	12	7	7	1.7	6.34	4.7	73.3333333333	2
C14_P9a_38_4	CEBAJ	2014	38	4	P9a	1317	119	126	3	1.4	2.6	8	1.03	4	2	5	13	5	11	1.8	5.61	4.36	83.3333333333	2
C14_P9a_40_2	CEBAJ	2014	40	2	P9a	1317	126	124	2.75	1.85	2.45	14	1	7	3	4	9	8	7	2	5.88	4.05	93.3333333333	3
C14_P9a_40_3	CEBAJ	2014	40	3	P9a	1317	129	125	2.6	1	2	8	0.86	7	3	5	6	6	6	1.9	5.99	4.22	NA	3
C14_P9a_40_4	CEBAJ	2014	40	4	P9a	1317	127	125	3.1	1.4	2.7	9	1.2	6	3	6	11	10	6	2	5.7	4.26	NA	2
C14_P9a_4_1	CEBAJ	2014	4	1	P9a	1317	81	84	3	1.9	2.6	6	1.03	6	2	4	12	10	7	NA	5.01	3.4	NA	1
C14_P9a_42_3	CEBAJ	2014	42	3	P9a	1317	130	128	3.3	1.5	2.6	12	1.05	4	2	6	7	11	6	2	6.33	4.07	NA	5
C14_P9a_43_1	CEBAJ	2014	43	1	P9a	1317	126	133	2.2	1.2	1.5	12	0.6	4	3	3	2	12	6	1	5.1	3.76	NA	2
C14_P9a_43_2	CEBAJ	2014	43	2	P9a	1317	124	131	3.3	1.65	2.55	8	1.1	4	3	5	4	10	6	2	6.18	4.27	NA	3
C14_P9a_43_3	CEBAJ	2014	43	3	P9a	1317	119	127	3.1	1.9	2.8	9	0.86	7	3	7	5	6	8	1	5.37	3.92	86.6666666667	2
C14_P9a_4_4	CEBAJ	2014	4	4	P9a	1317	132	129	2.7	1.5	2.2	7	0.85	7	2	4	16	8	8	2.1	5.88	3.4	NA	2
C14_P9a_5_2	CEBAJ	2014	5	2	P9a	1317	129	126	3.35	1.8	3	15	0.88	4	3	9	2	11	6	2	5.83	4.64	NA	2
C14_P9a_5_4	CEBAJ	2014	5	4	P9a	1317	128	126	3.3	1.9	3	14	1	5	3	NA	18	6	6	2	5.39	3.85	100	2
C14_P9a_6_1	CEBAJ	2014	6	1	P9a	1317	132	126	3.2	2	2.8	6	1.1	3	2	7	20	11	8	3	6.003	5.13	NA	3
C14_P9a_6_2	CEBAJ	2014	6	2	P9a	1317	133	127	2.15	1.3	2	4	0.85	3	2	5	16	10	5	2	5.1	4.06	73.3333333333	1
C14_P9a_6_3	CEBAJ	2014	6	3	P9a	1317	134	128	2.9	1.9	2.6	2	1.12	7	3	7	22	6	6	2	5.78	4.72	NA	3
C14_P9a_7_1	CEBAJ	2014	7	1	P9a	1317	128	125	3.4	2	3.1	13	1.1	7	2	9	17	8	6	3	5.83	4.83	73.3333333333	2
C14_P9a_7_2	CEBAJ	2014	7	2	P9a	1317	126	122	3.3	1.55	2.55	10	1	4	2	7	19	7	6	2	6.06	4.46	80	1
C14_P9a_7_3	CEBAJ	2014	7	3	P9a	1317	126	124	3	1.4	2.5	11	0.81	8	3	5	14	13	NA	1.2	5.34	3.96	NA	2
C14_P9a_9_2	CEBAJ	2014	9	2	P9a	1317	120	123	2.35	1.15	1.75	0	0.75	5	3	4	5	7	5	3	5.33	4.55	73.3333333333	1
C14_P9a_9_3	CEBAJ	2014	9	3	P9a	1317	128	131	3.4	1.95	3	13	0.53	2	3	6	2	13	8	1.6	5.73	4.41	NA	2
C14_M6a_10_1	CEBAJ	2014	10	1	M6a	1861	111	120	3.55	1.5	3	11	0.84	5	3	7	5	10	5	4.8	6.03	5.09	66.6666666667	3
C14_M6a_10_2	CEBAJ	2014	10	2	M6a	1861	111	120	3.1	1.45	2.55	14	1.1	9	3	6	4	8	5	3.3	7.41	6.42	NA	1
C14_M6a_10_4	CEBAJ	2014	10	4	M6a	1861	119	128	3.9	2	3.5	17	0.81	5	3	8	5	6	7	3	6.11	5.01	NA	2
C14_M6a_1_1	CEBAJ	2014	1	1	M6a	1861	NA	NA	3.2	1.9	2.8	4	1.14	4	2	8	26	8	NA	NA	NA	NA	NA	NA
C14_M6a_11_1	CEBAJ	2014	11	1	M6a	1861	111	107	3.35	1.8	2.8	15	0.97	6.5	2	8	11	24	6	2	5.41	4.34	66.6666666667	2
C14_M6a_11_2	CEBAJ	2014	11	2	M6a	1861	114	110	2.75	1.7	2.4	13	0.89	6	3	5	2	9	7	2.8	5.86	4.49	76.6666666667	3
C14_M6a_11_3	CEBAJ	2014	11	3	M6a	1861	114	110	3.2	1.45	2.9	15	1	8	3	7	4	11	4	1.8	4.99	3.405	66.6666666667	2
C14_M6a_11_4	CEBAJ	2014	11	4	M6a	1861	111	107	2.3	1.2	1.9	8	0.87	9	3	4	5	8	7	2	5.53	4.16	66.6666666667	2
C14_M6a_1_2	CEBAJ	2014	1	2	M6a	1861	NA	NA	3	1.7	2.8	3	0.8	5	3	8	16	9	7	2.7	6.54	5.03	NA	2
C14_M6a_12_1	CEBAJ	2014	12	1	M6a	1861	111	107	3.6	2.3	3.1	12	0.98	7	3	4	4	8	8	3	6.14	4.86	NA	2
C14_M6a_12_2	CEBAJ	2014	12	2	M6a	1861	134	138	2.95	1.95	2.6	6	1.1	8	3	6	3	5	6	3.4	6.47	5.16	60	3
C14_M6a_12_3	CEBAJ	2014	12	3	M6a	1861	113	117	3.2	1.6	2.8	7	0.92	4.5	3	8	2	5	6	5.6	5.98	4.72	NA	2
C14_M6a_1_3	CEBAJ	2014	1	3	M6a	1861	NA	NA	3	1.8	2.1	3	1.24	4	3	4	22	8	6	3.3	5.95	4.33	NA	2
C14_M6a_13_2	CEBAJ	2014	13	2	M6a	1861	111	118	3.35	1.8	2.85	7	0.6	3	3	7	4	11	5	0.7	4.98	3.33	NA	2
C14_M6a_13_3	CEBAJ	2014	13	3	M6a	1861	128	120	2.1	1.4	1.8	3	0.86	6	3	4	3	6	NA	1.4	5.075	3.975	NA	2
C14_M6a_13_4	CEBAJ	2014	13	4	M6a	1861	111	118	3.1	1.7	2.8	13	0.8	5	3	8	3	11	7	2	5.64	4.55	NA	2
C14_M6a_14_1	CEBAJ	2014	14	1	M6a	1861	124	122	2.2	1.5	1.9	3	0.86	4	2	5	2	7	6	3	6.44	5.3	NA	3
C14_M6a_14_3	CEBAJ	2014	14	3	M6a	1861	64	60	3.5	1.9	3	14	1.05	7	3	6	7	5	5	3.3	5.93	4.5	NA	2
C14_M6a_14_4	CEBAJ	2014	14	4	M6a	1861	111	114	2.7	1.2	2.4	5	0.9	6	3	4	4	6	6	1	6.2	3.78	NA	2
C14_M6a_15_1	CEBAJ	2014	15	1	M6a	1861	111	118	3.4	1.8	2.9	8	0.55	4	3	6	3	12	6	2.5	6.15	4.18	66.6666666667	2
C14_M6a_15_2	CEBAJ	2014	15	2	M6a	1861	123	121	2.5	1.6	2.3	4	1.15	4	3	10	20	6	NA	0.9	5.59	4.11	NA	2
C14_M6a_15_4	CEBAJ	2014	15	4	M6a	1861	124	120	3.1	1.8	2.8	6	1.2	4	2	8	33	4	6	2.3	5.66	3.86	NA	2
C14_M6a_2_2	CEBAJ	2014	2	2	M6a	1861	NA	NA	2.3	1.5	2	2	1.28	3	3	5	3	9	NA	1.9	6.83	3.82	NA	2
C14_M6a_2_3	CEBAJ	2014	2	3	M6a	1861	NA	NA	3.7	2.1	3.3	3	1.33	5	3	6	31	11	6	2.4	5.61	4.35	NA	1
C14_M6a_3_2	CEBAJ	2014	3	2	M6a	1861	111	120	2.95	1.75	2.55	11	0.73	11	3	6	1	11	8	2.8	5.56	4.7	NA	2
C14_M6a_3_3	CEBAJ	2014	3	3	M6a	1861	119	126	2.15	1.4	1.8	6	0.8	5	3	5	3	8	9	2	6.65	4.46	NA	2
C14_M6a_3_4	CEBAJ	2014	3	4	M6a	1861	131	124	1.7	NA	NA	6	0.56	6	3	NA	3	5	NA	NA	NA	NA	NA	NA
C14_M6a_4_1	CEBAJ	2014	4	1	M6a	1861	121	118	3.1	1.7	2.6	7	0.72	8	2	5	11	10	6	3	5.67	4.44	73.3333333333	2
C14_M6a_4_2	CEBAJ	2014	4	2	M6a	1861	118	116	3.2	1.4	2.5	7	1	9	3	6	7	9	NA	NA	NA	NA	NA	NA
C14_M6a_4_3	CEBAJ	2014	4	3	M6a	1861	111	108	3.7	2.2	3.3	13	0.85	7	3	6	10	6	4	3	6.35	4.86	73.3333333333	3
C14_M6a_4_4	CEBAJ	2014	4	4	M6a	1861	111	114	3.3	1.4	3	4	0.75	8	3	5	4	6	7	2.3	6.58	5.14	NA	1
C14_M6a_5_1	CEBAJ	2014	5	1	M6a	1861	122	126	3.5	2.15	3.2	6	0.43	5	3	5	4	8	6	5	6.04	5.05	NA	2
C14_M6a_5_2	CEBAJ	2014	5	2	M6a	1861	119	125	3.75	2.15	3.3	11	0.9	5	3	6	4	10	4	1.4	6.04	4.21	NA	2
C14_M6a_5_3	CEBAJ	2014	5	3	M6a	1861	125	128	3.5	1.4	2.9	10	0.94	6	3	8	1	7	6	3	6.52	4.89	NA	2
C14_M6a_6_2	CEBAJ	2014	6	2	M6a	1861	111	116	3.85	1.6	2.6	8	0.96	7	3	5	3	5	8	3.8	7.11	5.21	86.6666666667	2
C14_M6a_6_3	CEBAJ	2014	6	3	M6a	1861	112	108	3.3	1.5	2.8	9	0.8	6	3	5	4	8	NA	4	6.52	5.02	63.3333333333	4
C14_M6a_6_4	CEBAJ	2014	6	4	M6a	1861	98	88	3.5	1.7	3.1	8	0.95	7	3	6	4	14	8	3	7.02	5.43	NA	3
C14_M6a_7_1	CEBAJ	2014	7	1	M6a	1861	112	109	3.6	1.4	2.9	10	1.03	8	3	7	10	8	7	6.6	6.62	4.743	NA	2
C14_M6a_7_2	CEBAJ	2014	7	2	M6a	1861	88	84	3	0.9	2	8	0.68	4	3	7	2	10	7	3.4	7.6	6.4	56.6666666667	3
C14_M6a_7_4	CEBAJ	2014	7	4	M6a	1861	111	108	3.65	1.9	3.3	8	0.98	6	2	7	4	10	8	2.5	6.24	4.69	76.6666666667	3
C14_M6a_8_2	CEBAJ	2014	8	2	M6a	1861	120	124	3.15	2.7	3.75	6	0.7	5	3	6	3	7	NA	NA	NA	NA	80	NA
C14_M6a_8_3	CEBAJ	2014	8	3	M6a	1861	98	93	2.9	1.1	2.1	4	0.88	8	3	6	2	6	8	3.9	6.65	5.38	NA	3
C14_M6a_8_4	CEBAJ	2014	8	4	M6a	1861	120	124	3.65	1.7	3.1	6	0.97	7	3	6	5	9	8	2.7	5.9	5.1	66.6666666667	2
C14_M6a_9_2	CEBAJ	2014	9	2	M6a	1861	97	88	3	1.4	2.65	12	0.77	5	2	8	5	12	7	4.4	6.14	4.17	93.3333333333	2
C14_M6a_9_3	CEBAJ	2014	9	3	M6a	1861	124	120	2.9	1.5	2.4	7	0.66	5	3	6	1	9	NA	NA	NA	NA	60	NA
C14_P10a_10_2	CEBAJ	2014	10	2	P10a	1369	120	125	3.65	2.1	3.1	10	0.95	5	3	6	11	11	9	4	6.49	5.18	60	1
C14_P10a_10_4	CEBAJ	2014	10	4	P10a	1369	111	108	3.3	1.65	2.9	14	1.2	5	3	8	6	8	11	3.6	6.73	4.56	NA	1
C14_P10a_11_2	CEBAJ	2014	11	2	P10a	1369	119	124	3.45	2.15	2.65	9	0.97	8	3	4	11	10	11	2.2	5.83	4.76	96.6666666667	5
C14_P10a_11_3	CEBAJ	2014	11	3	P10a	1369	119	126	3.1	1.55	2.6	8	0.92	6	3	7	11	9	NA	3.6	6.18	5.19	60	3
C14_P10a_12_1	CEBAJ	2014	12	1	P10a	1369	NA	NA	3.3	2	2.8	10	0.99	6	2	7	11	6	7	5	6.59	5.8	106.6666666667	3
C14_P10a_12_2	CEBAJ	2014	12	2	P10a	1369	NA	NA	3	1.7	2.6	6	0.8	4	3	7	5	6	6	3.7	8.01	6.57	100	2
C14_P10a_13_2	CEBAJ	2014	13	2	P10a	1369	119	127	2.7	1.3	1.95	5	0.93	5	2	5	10	11	7	3.1	5.91	5.01	NA	2
C14_P10a_14_1	CEBAJ	2014	14	1	P10a	1369	125	131	3.1	1.7	2.6	9	0.95	6	3	3	14	12	NA	NA	NA	NA	NA	NA
C14_P10a_14_2	CEBAJ	2014	14	2	P10a	1369	111	125	3.8	1.95	3.4	10	1.3	7	3	8	9	7	8	4	5.72	4.8	70	2
C14_P10a_14_3	CEBAJ	2014	14	3	P10a	1369	119	128	3.4	1.95	3.15	15	1.2	7	3	8	6	12	7	3	6.22	5.11	NA	3
C14_P10a_14_4	CEBAJ	2014	14	4	P10a	1369	100	120	3.8	2.2	3.25	14	1.05	6	3	8	5	7	6	3	6.23	4.45	66.6666666667	2
C14_P10a_21_1	CEBAJ	2014	21	1	P10a	1369	131	126	3.3	2.1	2.8	4	0.9	7	2	5	8	16	4	1	5.97	4.73	80	2
C14_P10a_21_2	CEBAJ	2014	21	2	P10a	1369	127	120	3.25	2	3	7	1.1	7	3	5	5	12	8	2.3	5.73	4.72	80	2
C14_P10a_21_4	CEBAJ	2014	21	4	P10a	1369	119	114	3.75	2.1	3.3	7	1.1	5	3	5	8	14	7	2	5.46	4.25	76.6666666667	3
C14_P10a_2_2	CEBAJ	2014	2	2	P10a	1369	111	116	3.55	2	3.05	6	1.2	6	3	7	4	13	7	2.4	6.16	5	80	2
C14_P10a_22_1	CEBAJ	2014	22	1	P10a	1369	130	126	3.7	2	3.4	10	1	10	2	10	8	14	7	5	6.17	5.07	NA	2
C14_P10a_22_3	CEBAJ	2014	22	3	P10a	1369	124	120	3.45	1.9	2.9	12	1.1	6	3	3	28	8	7	3	6.42	4.73	NA	2
C14_P10a_2_3	CEBAJ	2014	2	3	P10a	1369	126	128	3	1.2	2.6	6	1.18	6	3	6	6	9	7	4	7.61	5.95	NA	1
C14_P10a_2_4	CEBAJ	2014	2	4	P10a	1369	128	126	2.3	1.4	1.9	0	1	5	2	4	6	14	6	4	6.4	5.31	NA	2
C14_P10a_25_1	CEBAJ	2014	25	1	P10a	1369	127	128	3.6	2.5	3.2	7	1.05	3	3	8	14	11	6	4	6.31	5.11	66.6666666667	2
C14_P10a_25_2	CEBAJ	2014	25	2	P10a	1369	128	127	3.45	2.4	3.2	10	1.33	7	2	6	12	14	7	3	5.74	4.68	80	2
C14_P10a_25_3	CEBAJ	2014	25	3	P10a	1369	127	128	3.1	1.6	2.8	9	1	7	3	5	13	9	7	6	6.61	5.13	83.3333333333	3
C14_P10a_25_4	CEBAJ	2014	25	4	P10a	1369	128	127	2.7	1.55	2.25	9	0.93	5.5	3	5	9	10	5	3	5.91	4.58	NA	2
C14_P10a_28_1	CEBAJ	2014	28	1	P10a	1369	126	124	3	1.45	2.65	8	1.1	7	3	5	9	12	10	1	5.68	3.66	80	2
C14_P10a_28_2	CEBAJ	2014	28	2	P10a	1369	120	125	3.5	2.2	3.05	16	1.1	7	2	6	6	12	6	2.6	5.73	4.53	93.3333333333	2
C14_P10a_28_3	CEBAJ	2014	28	3	P10a	1369	132	128	3.4	1.8	3.1	5	1.03	7	3	8	17	9	6	3.7	6.62	5.15	NA	2
C14_P10a_37_2	CEBAJ	2014	37	2	P10a	1369	120	116	3.2	1.8	2.9	7	0.93	4	3	7	6	12	6	2	5.69	4.52	93.3333333333	2
C14_P10a_37_3	CEBAJ	2014	37	3	P10a	1369	127	131	2.4	1.5	2	11	0.61	2	3	5	7	10	7	2	5.7	4.59	73.3333333333	2
C14_P10a_39_1	CEBAJ	2014	39	1	P10a	1369	126	128	3.8	1.9	3.1	8	1.15	4	3	7	6	9	6	3	5.74	4.703	NA	2
C14_P10a_39_2	CEBAJ	2014	39	2	P10a	1369	128	126	3.5	2.2	3	16	1.1	8	3	5	10	14	6	2.4	5.94	4.61	76.6666666667	3
C14_P10a_39_4	CEBAJ	2014	39	4	P10a	1369	128	126	3.4	1.95	2.95	13	1.15	6	3	8	7	9	7	3	6.19	4.91	NA	2
C14_P10a_43_1	CEBAJ	2014	43	1	P10a	1369	124	126	3.1	1.85	2.6	5	0.94	4	2	4	16	12	7	3	6.46	5.01	NA	2
C14_P10a_43_2	CEBAJ	2014	43	2	P10a	1369	126	124	2.8	1.3	2	6	0.98	5	2	7	2	16	6	3	5.69	4.77	NA	2
C14_P10a_43_3	CEBAJ	2014	43	3	P10a	1369	126	127	3.2	1.5	2.9	10	1	7	2	6	25	14	6	3	6.34	5.21	NA	2
C14_P10a_43_4	CEBAJ	2014	43	4	P10a	1369	130	128	3.3	2	3	5	1.3	6	3	9	9	12	5	3	6.41	5	NA	3
C14_P10a_6_2	CEBAJ	2014	6	2	P10a	1369	125	120	2.3	1.8	2.4	4	1.02	6	4	4	18	7	6	2.5	6.32	4.5	73.3333333333	2
C14_P10a_6_3	CEBAJ	2014	6	3	P10a	1369	119	114	3.3	1.7	2.8	9	1.08	7	3	7	8	9	6	3	6.23	4.92	NA	4
C14_P10a_9_1	CEBAJ	2014	9	1	P10a	1369	135	131	3.3	2.1	3	5	0.99	4	2	6	10	13	6	2.8	6.73	4.53	73.3333333333	2
C14_P10a_9_2	CEBAJ	2014	9	2	P10a	1369	125	122	3.3	2	2.9	5	1.2	6	2	6	9	13	6	4	5.04	4.31	86.6666666667	1
C14_P10a_9_4	CEBAJ	2014	9	4	P10a	1369	131	128	3.1	1.6	2.8	11	1.15	7	2	7	23	11	4	2	5.94	4.97	NA	1
C14_M8a_1_1	CEBAJ	2014	1	1	M8a	2002	136	130	3.6	1.8	3.3	10	0.58	2.5	2	5	6	6	7	5.8	6.8	5.43	73.3333333333	3
C14_M8a_11_2	CEBAJ	2014	11	2	M8a	2002	94	78	2.75	1.45	2.15	5	1.06	4	2	6	3	14	8	3.5	7.17	6.12	70	3
C14_M8a_11_3	CEBAJ	2014	11	3	M8a	2002	96	93	3.1	1.2	2.8	9	0.85	8	3	4	3	5	9	3.9	7.73	6.98	NA	3
C14_M8a_11_4	CEBAJ	2014	11	4	M8a	2002	98	105	3.1	1.6	2.7	5	0.7	5	3	5	3	7	7	3	7.34	5.7	66.6666666667	3
C14_M8a_1_2	CEBAJ	2014	1	2	M8a	2002	133	127	3.8	2.4	3.3	6	1.23	4	3	7	14	14	6	2	4.92	3.89	70	2
C14_M8a_13_1	CEBAJ	2014	13	1	M8a	2002	102	98	NA	NA	NA	NA	NA	NA	NA	NA	NA	NA	NA	NA	NA	NA	NA	NA
C14_M8a_13_3	CEBAJ	2014	13	3	M8a	2002	96	91	3.1	1.4	2.1	9	0.95	7	3	6	5	5	7	4	5.43	4.8	NA	2
C14_M8a_13_4	CEBAJ	2014	13	4	M8a	2002	90	98	2.8	1.5	2.5	8	0.85	9	3	6	3	5	7	4	6.27	4.83	NA	2
C14_M8a_1_4	CEBAJ	2014	1	4	M8a	2002	105	99	3.3	1.9	2.9	11	0.8	4	3	6	4	7	6	3.5	7.16	5.91	80	2
C14_M8a_16_1	CEBAJ	2014	16	1	M8a	2002	119	111	NA	NA	NA	NA	NA	NA	NA	NA	NA	NA	NA	NA	NA	NA	NA	NA
C14_M8a_16_2	CEBAJ	2014	16	2	M8a	2002	111	108	2.8	1.4	1.9	6	0.68	7	3	4	2	7	8	2.8	8.11	6.78	NA	2
C14_M8a_18_1	CEBAJ	2014	18	1	M8a	2002	126	134	3	1.75	2.6	8	0.98	8	3	6	11	8	7	3	7.23	6.09	NA	1
C14_M8a_18_4	CEBAJ	2014	18	4	M8a	2002	119	127	3.1	1.5	2.7	7	0.8	12	2	5	3	6	6	5	7.5	5.94	NA	3
C14_M8a_22_1	CEBAJ	2014	22	1	M8a	2002	92	96	1.9	1.3	1.5	5	0.66	8	3	3	0	10	NA	NA	NA	NA	90	NA
C14_M8a_22_2	CEBAJ	2014	22	2	M8a	2002	88	92	3.5	1	2.3	12	1.05	10	2	7	5	16	10	5.3	7.45	6.3	80	3
C14_M8a_22_3	CEBAJ	2014	22	3	M8a	2002	94	98	3.1	1.55	2.7	9	0.7	6	3	10	4	6	7	4	6.95	6.04	NA	2
C14_M8a_22_4	CEBAJ	2014	22	4	M8a	2002	90	94	2.8	1.3	2.2	11	0.9	8	2	6	5	6	7	3.4	5.9	5.21	70	5
C14_M8a_29_1	CEBAJ	2014	29	1	M8a	2002	86	83	2.35	1.1	1.6	4	0.82	4.7	2	3	4	6	8	8.7	7.42	6.29	NA	2
C14_M8a_29_3	CEBAJ	2014	29	3	M8a	2002	88	86	3.3	1.4	1.8	7	0.96	7	3	4	2	8	6	7.4	7.71	7.09	NA	3
C14_M8a_30_1	CEBAJ	2014	30	1	M8a	2002	114	116	2.3	1	1.65	4	0.83	7.3	3	5	4	9	7	4.4	7.92	7.28	80	1
C14_M8a_30_2	CEBAJ	2014	30	2	M8a	2002	88	86	3.2	1.2	2.3	11	0.99	8	2	6	1	8	6	6.5	6.98	5.99	NA	2
C14_M8a_30_3	CEBAJ	2014	30	3	M8a	2002	88	86	3.45	1.4	1.8	6	1.02	7	2	3	2	14	6	5.4	7.3	6.38	NA	3
C14_M8a_31_1	CEBAJ	2014	31	1	M8a	2002	111	120	3.1	1.6	2.5	9	0.8	7	3	4	4	12	9	5.9	8.27	7.28	63.3333333333	2
C14_M8a_31_2	CEBAJ	2014	31	2	M8a	2002	111	120	2.9	1.75	2.45	6	0.87	7	3	5	3	6	NA	NA	NA	NA	NA	NA
C14_M8a_31_3	CEBAJ	2014	31	3	M8a	2002	97	88	3.8	1.7	3.2	14	0.85	8	2	6	3	14	8	3	6.3	5.37	NA	1
C14_M8a_31_4	CEBAJ	2014	31	4	M8a	2002	89	98	3.45	1.4	2.05	7	0.75	6	3	6	2	5	9	3.6	6.88	5.51	NA	2
C14_M8a_35_1	CEBAJ	2014	35	1	M8a	2002	116	112	3.4	1.5	2.8	13	0.98	7	3	6	2	14	8	4	6.65	6.04	NA	1
C14_M8a_35_2	CEBAJ	2014	35	2	M8a	2002	111	115	2.8	1.8	2.4	6	1.03	7	3	5	2	9	8	5.1	7.49	6.78	NA	2
C14_M8a_35_3	CEBAJ	2014	35	3	M8a	2002	111	107	2.1	0.6	1.35	4	0.75	3	3	4	0	4	5	3	7.45	6.4	NA	5
C14_M8a_35_4	CEBAJ	2014	35	4	M8a	2002	88	84	2.8	0.9	2	5	0.99	7	3	6	2	14	4	5	8.88	7.22	NA	1
C14_M8a_36_2	CEBAJ	2014	36	2	M8a	2002	106	112	3.1	1.45	2.75	9	0.82	4	3	5	1	8	6	6.3	6.92	5.9	NA	3
C14_M8a_38_1	CEBAJ	2014	38	1	M8a	2002	112	128	3.7	1.5	2.9	5	0.9	7	2	8	1	6	6	1	5.96	4.18	NA	1
C14_M8a_38_2	CEBAJ	2014	38	2	M8a	2002	111	127	2.7	1.55	1.9	9	1	8	3	3	2	5	7	4.2	6.16	5.26	NA	1
C14_M8a_38_3	CEBAJ	2014	38	3	M8a	2002	96	112	2.9	1.5	2.6	9	0.8	7	3	6	5	5	4	3	6.08	4.38	NA	3
C14_M8a_43_3	CEBAJ	2014	43	3	M8a	2002	88	87	3	1.4	2.2	7	0.81	6	2	5	3	14	6	7	7.32	6.01	60	3
C14_M8a_43_4	CEBAJ	2014	43	4	M8a	2002	98	86	3.4	1.4	2.9	12	0.85	6	2	9	3	14	5	4	6.8	5.75	NA	3
C14_M8a_8_1	CEBAJ	2014	8	1	M8a	2002	112	126	3.2	1.5	2.9	8	1	7	3	6	6	6	NA	NA	NA	NA	83.3333333333	NA
C14_M8a_8_2	CEBAJ	2014	8	2	M8a	2002	111	125	3.1	1.35	2.55	8	0.96	7	3	7	2	8	9	4.2	7.52	6.64	NA	3
C14_M8a_8_3	CEBAJ	2014	8	3	M8a	2002	99	113	3	1.4	2.6	7	1	5	3	6	6	5	5	5.6	6.66	5.22	NA	3
C14_M8a_8_4	CEBAJ	2014	8	4	M8a	2002	98	112	3.3	1.5	2.9	12	0.95	10	3	4	4	9	10	5	6.62	4.93	NA	3
C14_M8a_9_1	CEBAJ	2014	9	1	M8a	2002	121	128	2.3	1.3	2.1	10	0.66	7	3	5	2	8	6	6	6.9	5.61	NA	1
C14_M8a_9_2	CEBAJ	2014	9	2	M8a	2002	125	132	2.25	1.6	1.9	6	0.67	5	3	5	1	5	6	5.7	6.66	4.74	93.3333333333	1
C14_M8a_9_4	CEBAJ	2014	9	4	M8a	2002	119	126	2.2	1.2	1.85	4	0.8	7	3	4	2	7	5	5.1	7.01	5.75	80	1
C14_P2b_10_2	CEBAJ	2014	10	2	P2b	581	NA	NA	3.3	2	2.9	4	1.1	4	2	5	31	6	NA	3.4	5.87	4.2	93.3333333333	2
C14_P2b_10_3	CEBAJ	2014	10	3	P2b	581	NA	NA	3	1.8	2.8	2	1.05	6	3	10	18	7	6	3.2	6.75	4.16	83.3333333333	4
C14_P2b_10_4	CEBAJ	2014	10	4	P2b	581	NA	NA	3.1	2	2.6	2	1.15	5	2	4	35	10	5	1.8	6.03	3.9	80	2
C14_P2b_1_1	CEBAJ	2014	1	1	P2b	581	NA	NA	NA	NA	NA	NA	NA	NA	NA	NA	NA	NA	6	3.4	6.25	4.41	73.3333333333	2
C14_P2b_11_2	CEBAJ	2014	11	2	P2b	581	NA	NA	3	2	2.8	2	1.46	4	NA	7	15	7	8	3.7	6.14	4.04	73.3333333333	4
C14_P2b_11_3	CEBAJ	2014	11	3	P2b	581	NA	NA	2.9	1.7	2.5	3	1.1	3	3	2	26	7	6	4.2	6.66	4.5	60	5
C14_P2b_11_4	CEBAJ	2014	11	4	P2b	581	NA	NA	2.4	1.6	2	NA	0.95	5	3	4	28	5	6	3.1	7.32	5.11	80	2
C14_P2b_12_2	CEBAJ	2014	12	2	P2b	581	128	126	2.1	1.6	2	2	0.93	4	3	6	18	5	NA	1.5	6.37	4.86	83.3333333333	3
C14_P2b_12_3	CEBAJ	2014	12	3	P2b	581	132	128	2.4	1.6	2.1	2	0.96	3	3	7	14	5	6	3	6.51	4.15	123.3333333333	2
C14_P2b_1_4	CEBAJ	2014	1	4	P2b	581	NA	NA	2.1	1.8	1.9	NA	1.3	6	2	2	32	8	6	2.8	7.1	3.85	NA	1
C14_P2b_19_2	CEBAJ	2014	19	2	P2b	581	NA	NA	3.1	2.1	3	2	1.05	4	2	6	20	8	NA	2.5	6.49	3.73	106.6666666667	2
C14_P2b_19_3	CEBAJ	2014	19	3	P2b	581	NA	NA	3	2	2.7	4	1.17	5	2	4	32	5	6	2.9	5.69	3.72	100	3
C14_P2b_21_1	CEBAJ	2014	21	1	P2b	581	98	95	2.8	1.6	2.5	5	1.38	4	2	7	33	9	7	2.6	5.34	4.32	93.3333333333	2
C14_P2b_21_2	CEBAJ	2014	21	2	P2b	581	100	97	3	1.8	2.4	4	1.03	4	3	6	10	7	6	2.2	5.943	3.98	73.3333333333	2
C14_P2b_21_3	CEBAJ	2014	21	3	P2b	581	101	98	2.3	1.7	2	2	1.23	6	2	4	13	9	7	2.6	6.83	3.73	100	1
C14_P2b_21_4	CEBAJ	2014	21	4	P2b	581	103	100	3.2	1.8	2.7	7	1.5	4	2	6	13	9	NA	2.6	5.76	3.81	NA	2
C14_P2b_23_1	CEBAJ	2014	23	1	P2b	581	86	84	2.35	1	1.8	8	0.67	5.5	4	5	NA	20	7	2.2	6.29	4	83.3333333333	2
C14_P2b_23_3	CEBAJ	2014	23	3	P2b	581	88	86	3.8	2	3.6	8	1.24	5	2	10	20	6	6	1	6.15	3.62	80	1
C14_P2b_23_4	CEBAJ	2014	23	4	P2b	581	86	88	3.3	2.1	3	6	1.22	4	3	7	20	6	6	2.9	6.57	3.68	NA	3
C14_P2b_25_1	CEBAJ	2014	25	1	P2b	581	NA	NA	3.7	2.2	3.1	8	1.25	5	3	7	15	13	5	2.2	6.1	4.12	NA	1
C14_P2b_25_2	CEBAJ	2014	25	2	P2b	581	NA	NA	3.3	2	3	6	0.93	5	3	7	23	9	6	2.7	5.18	3.93	NA	3
C14_P2b_25_3	CEBAJ	2014	25	3	P2b	581	NA	NA	2.8	1.7	2.4	8	0.86	6	3	7	22	8	7	1.7	5.32	3.96	NA	5
C14_P2b_27_2	CEBAJ	2014	27	2	P2b	581	NA	NA	2.9	2	2.7	4	1.3	3	2	5	23	7	6	3.2	6.21	4.82	86.6666666667	3
C14_P2b_27_3	CEBAJ	2014	27	3	P2b	581	NA	NA	2.4	1.5	2.1	2	1.26	5	3	5	12	10	6	3.1	6	4.1	73.3333333333	2
C14_P2b_27_4	CEBAJ	2014	27	4	P2b	581	NA	NA	3	2	2.8	2	1.46	6	2	5	23	9	6	2.5	6.66	4.36	73.3333333333	4
C14_P2b_28_1	CEBAJ	2014	28	1	P2b	581	NA	NA	3.2	1.9	2.8	6	1	2	2	6	10	12	6	1.7	6.8	3.87	NA	2
C14_P2b_28_2	CEBAJ	2014	28	2	P2b	581	NA	NA	3.2	2	3	2	0.93	5	2	9	24	4	6	5.4	6.94	4.4	NA	2
C14_P2b_28_4	CEBAJ	2014	28	4	P2b	581	NA	NA	2.4	1.8	2	2	1.04	5	3	6	17	6	NA	NA	NA	NA	NA	NA
C14_P2b_29_1	CEBAJ	2014	29	1	P2b	581	114	110	3	NA	NA	5	1.13	4	2	NA	21	8	7	2.4	6.43	4.26	106.6666666667	2
C14_P2b_29_4	CEBAJ	2014	29	4	P2b	581	118	114	NA	NA	NA	NA	NA	NA	NA	NA	NA	NA	5	2	6.15	4.68	100	2
C14_P2b_31_2	CEBAJ	2014	31	2	P2b	581	NA	NA	NA	NA	NA	NA	NA	NA	NA	NA	NA	NA	NA	1.3	5.94	3.01	66.6666666667	1
C14_P2b_31_3	CEBAJ	2014	31	3	P2b	581	NA	NA	2.3	1.8	2	2	1.5	5	3	5	24	11	6	3.4	6.87	4.43	NA	2
C14_P2b_31_4	CEBAJ	2014	31	4	P2b	581	NA	NA	NA	NA	NA	NA	NA	NA	NA	NA	NA	NA	6	1.5	6.16	4.71	110	2
C14_P2b_33_1	CEBAJ	2014	33	1	P2b	581	NA	NA	3.5	2.2	3.1	4	1.41	4	3	6	27	12	7	3.5	6.47	5.13	66.6666666667	4
C14_P2b_34_2	CEBAJ	2014	34	2	P2b	581	NA	NA	2.7	1.9	2.5	6	1.05	6	3	5	26	9	6	3.2	6.12	4.49	73.3333333333	2
C14_P2b_34_3	CEBAJ	2014	34	3	P2b	581	NA	NA	2.8	1.7	2.6	3	1.28	5	3	5	42	8	7	2.5	6.35	4.38	76.6666666667	2
C14_P2b_6_1	CEBAJ	2014	6	1	P2b	581	NA	NA	3	1.6	2.6	7	1.05	5	2	8	33	10	NA	1.6	6.52	3.93	NA	2
C14_P2b_6_2	CEBAJ	2014	6	2	P2b	581	NA	NA	2.4	1.5	2	3	1.33	4	3	5	30	7	7	2.7	6.13	4.75	NA	3
C14_P2b_6_3	CEBAJ	2014	6	3	P2b	581	NA	NA	3	1.6	2.7	3	1.4	5	3	10	22	5	7	3.6	5.5	4.2	NA	3
C14_P2b_7_1	CEBAJ	2014	7	1	P2b	581	NA	NA	3.8	2	3.3	11	1.25	6	3	10	17	6	7	3	6.62	5.47	100	1
C14_P2b_7_3	CEBAJ	2014	7	3	P2b	581	NA	NA	2.8	2	2.7	2	0.93	3	NA	6	11	11	5	2.8	5.171	3.514	NA	2
C14_P2b_8_1	CEBAJ	2014	8	1	P2b	581	NA	NA	2.5	1.6	2.5	3	1.11	3	3	8	24	8	6	4	6.69	5.19	NA	2
C14_P2b_8_2	CEBAJ	2014	8	2	P2b	581	NA	NA	3	1.7	2.7	4	0.8	4	3	9	23	5	6	2.9	7.2	4.43	100	2
C14_P2b_8_3	CEBAJ	2014	8	3	P2b	581	NA	NA	2.9	1.7	2.5	2	1.05	4	2	6	27	9	7	3.3	5.86	4.25	NA	2
C14_P2b_8_4	CEBAJ	2014	8	4	P2b	581	NA	NA	2.8	1.8	2.4	2	1.23	5	2	7	23	8	6	4.1	6.41	4.88	73.3333333333	2
C14_P5b_1_1	CEBAJ	2014	1	1	P5b	1201	NA	NA	2.4	1.7	2.4	4	0.9	4	3	7	21	4	5	3	5.47	4.33	66.6666666667	2
C14_P5b_1_2	CEBAJ	2014	1	2	P5b	1201	NA	NA	3	1.6	2.7	6	0.95	5	3	7	24	9	6	2.2	5.71	3.33	NA	2
C14_P5b_12_3	CEBAJ	2014	12	3	P5b	1201	NA	NA	3.6	2	3.3	6	1.13	7	2	9	26	7	6	1	5.62	4.4	80	1
C14_P5b_1_3	CEBAJ	2014	1	3	P5b	1201	NA	NA	3.2	1.6	3	6	0.85	6	2	8	30	8	6	3	6.38	5.07	NA	2
C14_P5b_13_1	CEBAJ	2014	13	1	P5b	1201	NA	NA	3.3	1.7	2.9	8	0.87	4	2	6	9	6	6	1	5.19	4.05	93.3333333333	1
C14_P5b_13_2	CEBAJ	2014	13	2	P5b	1201	NA	NA	2.9	1.6	2.8	3	0.93	4	3	6	22	7	5	1.3	4.59	3.61	80	1
C14_P5b_13_3	CEBAJ	2014	13	3	P5b	1201	NA	NA	3.4	1.8	3.2	10	0.88	5	2	10	29	6	6	1.6	4.71	3.49	NA	3
C14_P5b_1_4	CEBAJ	2014	1	4	P5b	1201	NA	NA	3.2	2	3	5	1.08	5	2	7	23	8	6	1.6	5.68	3.66	86.6666666667	3
C14_P5b_14_1	CEBAJ	2014	14	1	P5b	1201	NA	NA	3.2	2.2	2.6	8	1.06	4	4	4	9	7	4	1	4.51	3.25	73.3333333333	4
C14_P5b_14_2	CEBAJ	2014	14	2	P5b	1201	NA	NA	3.2	1.6	2.8	10	0.96	5	2	9	19	5	6	1.4	4.58	2.95	93.3333333333	3
C14_P5b_14_4	CEBAJ	2014	14	4	P5b	1201	NA	NA	2.8	1.6	2.3	2	0.98	6	2	7	29	5	6	1.5	4.26	2.89	90	4
C14_P5b_15_1	CEBAJ	2014	15	1	P5b	1201	NA	NA	3.4	2.2	3.1	6	1.1	2	2	7	31	7	6	2	4.94	4	106.6666666667	3
C14_P5b_15_2	CEBAJ	2014	15	2	P5b	1201	NA	NA	2.5	1.6	2.5	3	1.03	5	2	6	17	5	5	2	5.2	3.97	80	2
C14_P5b_15_3	CEBAJ	2014	15	3	P5b	1201	NA	NA	2.6	1.6	2.4	6	0.96	5	2	8	8	8	5	1	4.64	4.12	76.6666666667	2
C14_P5b_15_4	CEBAJ	2014	15	4	P5b	1201	NA	NA	3	1.4	2.4	5	1	6	2	8	38	7	6	1.5	4.97	3.43	NA	5
C14_P5b_17_3	CEBAJ	2014	17	3	P5b	1201	NA	NA	3.3	2	3	3	1.03	4	3	7	18	7	7	2.1	4.98	3.65	86.6666666667	2
C14_P5b_19_3	CEBAJ	2014	19	3	P5b	1201	NA	NA	2.8	1.5	2.7	6	1.03	5	2	8	40	8	5	1.3	5.06	3.16	66.6666666667	5
C14_P5b_22_2	CEBAJ	2014	22	2	P5b	1201	NA	NA	2.9	1.6	2.6	10	1.13	5	2	7	7	6	6	2	5.05	4.21	NA	2
C14_P5b_23_2	CEBAJ	2014	23	2	P5b	1201	NA	NA	3.2	2	3	8	0.83	4	3	NA	24	8	7	1.1	5.1	3.19	86.6666666667	2
C14_P5b_23_3	CEBAJ	2014	23	3	P5b	1201	NA	NA	3.4	2	3	9	1.13	5	3	7	10	7	6	1.3	5.03	3.92	103.3333333333	2
C14_P5b_26_2	CEBAJ	2014	26	2	P5b	1201	NA	NA	3	1.9	2.7	5	1.13	5	2	7	24	8	5	2	5.13	3.85	80	2
C14_P5b_26_3	CEBAJ	2014	26	3	P5b	1201	NA	NA	3.3	2	2.6	6	1.12	5	3	7	26	9	6	2.1	5.38	3.59	80	3
C14_P5b_26_4	CEBAJ	2014	26	4	P5b	1201	NA	NA	3	1.7	2.8	6	1.06	5	5	8	20	8	6	1.7	4.83	3.66	NA	3
C14_P5b_32_1	CEBAJ	2014	32	1	P5b	1201	NA	NA	3.4	2	3.1	8	1.25	5	3	6	19	8	6	2	5.32	3.92	76.6666666667	2
C14_P5b_32_2	CEBAJ	2014	32	2	P5b	1201	NA	NA	2.8	1.8	2.6	3	1.13	4	3	7	12	7	6	0.7	5.18	3.92	NA	1
C14_P5b_4_2	CEBAJ	2014	4	2	P5b	1201	NA	NA	3.4	2.6	3.1	4	1.05	4	2	5	12	7	5	1.2	5.59	3.22	100	2
C14_P5b_4_4	CEBAJ	2014	4	4	P5b	1201	NA	NA	2.1	1.3	1.9	3	0.93	4	2	6	21	9	6	1	6.34	4.03	93.3333333333	1
C14_P5b_5_1	CEBAJ	2014	5	1	P5b	1201	NA	NA	2.8	1.8	2.3	5	1	5	2	7	21	6	NA	NA	NA	NA	NA	NA
C14_P5b_5_3	CEBAJ	2014	5	3	P5b	1201	NA	NA	3	1.6	2.6	6	0.96	5	3	7	31	5	6	1.6	4.49	3.2	80	2
C14_P5b_8_1	CEBAJ	2014	8	1	P5b	1201	NA	NA	3	2	2.6	4	1.18	5	2	5	32	11	NA	1.7	5.88	2.69	80	2
C14_P5b_8_2	CEBAJ	2014	8	2	P5b	1201	NA	NA	3	1.7	2.7	6	1.13	5	2	6	14	10	6	1.5	4.62	3.82	NA	3
C14_P5b_8_3	CEBAJ	2014	8	3	P5b	1201	NA	NA	2.8	1.9	2.6	3	1.05	5	3	6	25	5	7	1.8	5.41	3.9	63.3333333333	2
C14_P5b_8_4	CEBAJ	2014	8	4	P5b	1201	NA	NA	3.3	1.8	3	7	1.19	3	2	6	16	10	5	2	5.25	3.78	80	2
C14_P6b_11_2	CEBAJ	2014	11	2	P6b	1251	NA	NA	3	2	2.8	4	0.83	3	3	8	13	5	6	3	5.57	4.62	NA	2
C14_P6b_11_3	CEBAJ	2014	11	3	P6b	1251	NA	NA	2.6	1.5	2.4	2	0.6	5	3	8	17	4	5	1.7	5.69	4.29	66.6666666667	3
C14_P6b_1_4	CEBAJ	2014	1	4	P6b	1251	76	74	2.4	1.4	2.1	3	1.1	6	3	7	22	6	7	2	5.48	4.05	93.3333333333	3
C14_P6b_14_1	CEBAJ	2014	14	1	P6b	1251	NA	NA	3.3	2	2.8	5	1.1	4	4	5	9	6	6	1.4	5.18	3.52	70	4
C14_P6b_14_2	CEBAJ	2014	14	2	P6b	1251	NA	NA	2.5	1.7	2.3	3	1.09	5	3	7	28	4	6	1.5	5.88	3.45	NA	3
C14_P6b_14_3	CEBAJ	2014	14	3	P6b	1251	NA	NA	3.2	1.8	2.8	4	0.93	5	2	8	19	9	NA	NA	NA	NA	NA	NA
C14_P6b_16_2	CEBAJ	2014	16	2	P6b	1251	126	124	3.3	1.6	2.5	8	1.16	4	3	6	14	8	7	1.7	5.97	3.17	66.6666666667	2
C14_P6b_16_3	CEBAJ	2014	16	3	P6b	1251	130	128	3	1.7	2.7	3	0.82	4	2	6	34	5	NA	1.6	5.36	3.69	83.3333333333	4
C14_P6b_16_4	CEBAJ	2014	16	4	P6b	1251	128	126	2.5	1.4	2	6	1.11	6	3	4	25	8	6	1.7	4.78	3.52	NA	2
C14_P6b_17_1	CEBAJ	2014	17	1	P6b	1251	NA	NA	2.5	1.7	2.2	6	0.93	5	2	6	31	6	7	2	4.72	4.01	NA	2
C14_P6b_17_3	CEBAJ	2014	17	3	P6b	1251	NA	NA	3	2	2.8	4	1.11	4	2	5	11	5	6	2.9	5.66	3.93	NA	5
C14_P6b_19_1	CEBAJ	2014	19	1	P6b	1251	NA	NA	1.5	NA	NA	NA	1.1	4	3	NA	5	NA	6	3.8	6.47	4.47	83.3333333333	2
C14_P6b_19_4	CEBAJ	2014	19	4	P6b	1251	NA	NA	3	1.4	2.7	8	0.8	5	2	8	60	6	7	1	4.35	3.38	NA	3
C14_P6b_21_1	CEBAJ	2014	21	1	P6b	1251	NA	NA	3	2	2.7	6	1.15	5	3	7	30	6	6	2	5.7	4.36	66.6666666667	2
C14_P6b_21_2	CEBAJ	2014	21	2	P6b	1251	NA	NA	3	2	2.5	4	1.01	5	3	6	22	7	5	1.1	4.23	3.13	73.3333333333	4
C14_P6b_21_3	CEBAJ	2014	21	3	P6b	1251	NA	NA	1.8	1.2	1.6	1	0.85	5	3	3	10	6	7	2	5.91	4.51	NA	3
C14_P6b_21_4	CEBAJ	2014	21	4	P6b	1251	NA	NA	2.7	1.8	2.3	2	0.76	6	2	6	42	5	5	1.7	4.86	3.71	66.6666666667	1
C14_P6b_25_1	CEBAJ	2014	25	1	P6b	1251	NA	NA	3.3	2	3	7	1.06	5	2	6	20	6	6	2.5	5.92	3.83	NA	2
C14_P6b_25_4	CEBAJ	2014	25	4	P6b	1251	NA	NA	3.3	2	3	4	0.93	7	2	6	21	5	6	1.2	5.3	3.96	83.3333333333	3
C14_P6b_26_1	CEBAJ	2014	26	1	P6b	1251	131	129	3.3	2.1	3	8	1.02	4	2	6	19	9	6	1	5.61	4.23	NA	2
C14_P6b_26_2	CEBAJ	2014	26	2	P6b	1251	129	127	3.05	1.6	2.4	3	1.05	6	2	4	25	10	8	0.8	4.73	3.75	66.6666666667	1
C14_P6b_26_4	CEBAJ	2014	26	4	P6b	1251	132	130	NA	NA	NA	NA	NA	NA	NA	NA	NA	NA	NA	0.9	4.9	3.075	80	1
C14_P6b_3_1	CEBAJ	2014	3	1	P6b	1251	NA	NA	3.1	1.7	2.7	9	1.06	4	2	8	5	8	6	1	4.68	3.54	NA	3
C14_P6b_31_1	CEBAJ	2014	31	1	P6b	1251	NA	NA	3.1	2.1	2.8	6	1.2	3	2	6	25	7	5	1	4.93	4.05	73.3333333333	2
C14_P6b_31_2	CEBAJ	2014	31	2	P6b	1251	NA	NA	3	1.7	2.5	4	1.02	4	2	7	21	6	6	1.6	5.1	4.25	90	2
C14_P6b_31_3	CEBAJ	2014	31	3	P6b	1251	NA	NA	2.5	1.5	2.1	2	1.08	4	3	5	10	11	4	2	6.18	4.3	66.6666666667	2
C14_P6b_31_4	CEBAJ	2014	31	4	P6b	1251	NA	NA	2.8	1.5	2.2	2	1.13	5	2	7	35	7	6	1	5.26	3.86	80	3
C14_P6b_3_3	CEBAJ	2014	3	3	P6b	1251	NA	NA	3.2	2	3	3	0.96	5	2	5	24	6	7	1.2	5.21	3.15	66.6666666667	3
C14_P6b_7_3	CEBAJ	2014	7	3	P6b	1251	NA	NA	2.8	1.4	2.6	5	1.07	5	5	9	7	5	6	0.1	4.4	2.71	73.3333333333	NA
C14_P6b_7_4	CEBAJ	2014	7	4	P6b	1251	NA	NA	3	1.9	2.7	2	0.98	4	3	9	26	7	6	1	5.17	3.38	53.3333333333	2
C14_P6b_8_2	CEBAJ	2014	8	2	P6b	1251	NA	NA	2.6	1.7	2.3	3	1.15	5	2	4	5	5	5	1.8	5.28	4.08	86.6666666667	1
C14_P6b_8_4	CEBAJ	2014	8	4	P6b	1251	NA	NA	NA	NA	NA	NA	NA	NA	NA	NA	NA	NA	6	2	5.31	4.56	NA	1
C14_P6b_9_1	CEBAJ	2014	9	1	P6b	1251	NA	NA	2.2	1.6	2	2	0.93	3	2	4	10	9	5	1	4.87	3.82	120	2
C14_P6b_9_2	CEBAJ	2014	9	2	P6b	1251	NA	NA	2.8	1.9	2.6	2	1	4	3	6	24	6	8	2	5.46	4.61	73.3333333333	2
C14_P6b_9_4	CEBAJ	2014	9	4	P6b	1251	NA	NA	2.5	1.3	2.2	3	1.13	5	3	9	40	7	6	2.5	6.25	4.81	NA	3
C14_P3b_11_2	CEBAJ	2014	11	2	P3b	1101	130	126	3.25	2	3	6	1.2	6	2	7	13	12	8	3	6.18	5.36	NA	3
C14_P3b_11_3	CEBAJ	2014	11	3	P3b	1101	132	128	3	1.7	2.7	13	1.15	6	7	5	22	9	7	2.6	6.69	5.11	NA	1
C14_P3b_13_2	CEBAJ	2014	13	2	P3b	1101	125	122	3.25	1.7	2.8	13	0.9	4	3	5	NA	9	7	2.7	8.13	6.92	86.6666666667	2
C14_P3b_13_3	CEBAJ	2014	13	3	P3b	1101	127	124	3.1	1.75	2.7	9	0.98	5	2	6	30	8	6	3	7.28	4.79	100	3
C14_P3b_13_4	CEBAJ	2014	13	4	P3b	1101	119	115	3.1	2.25	2.8	6	0.86	5	2	4	32	8	NA	3	7.18	5.26	80	2
C14_P3b_14_1	CEBAJ	2014	14	1	P3b	1101	125	121	2.4	1.1	2.1	0	1.06	5	3	7	10	11	6	3	5.27	3.77	NA	2
C14_P3b_14_2	CEBAJ	2014	14	2	P3b	1101	125	129	3.05	1.6	2.4	8	1.04	5	2	6	13	11	7	2.3	5.35	4.55	NA	3
C14_P3b_14_4	CEBAJ	2014	14	4	P3b	1101	124	120	3.2	1.35	2.8	17	1.13	6	2	7	18	8	7	4	6.32	5.07	66.6666666667	3
C14_P3b_15_1	CEBAJ	2014	15	1	P3b	1101	NA	NA	3.2	2	2.9	4	1.1	6	2	9	12	5	8	2	5.97	4.9	73.3333333333	1
C14_P3b_15_2	CEBAJ	2014	15	2	P3b	1101	NA	NA	2.7	1.7	2.5	2	0.93	5	3	6	25	7	6	4	6.73	5.41	NA	2
C14_P3b_15_3	CEBAJ	2014	15	3	P3b	1101	NA	NA	2.8	1.3	2.5	2	0.93	4	2	8	12	7	7	4.2	7.7	5.77	80	3
C14_P3b_15_4	CEBAJ	2014	15	4	P3b	1101	NA	NA	3	1.8	2.5	3	0.7	5	3	5	8	7	8	3	7.04	5.32	76.6666666667	2
C14_P3b_16_1	CEBAJ	2014	16	1	P3b	1101	125	123	3.5	1.8	3.1	8	1.2	5	2	7	8	7	5	1.7	6.1	4.22	73.3333333333	2
C14_P3b_16_2	CEBAJ	2014	16	2	P3b	1101	119	124	3.3	1.7	2.8	7	1.06	5	2	6	15	8	7	3.4	6.08	5.14	80	2
C14_P3b_16_3	CEBAJ	2014	16	3	P3b	1101	114	110	2.2	1.3	1.9	7	0.78	5	3	5	6	7	4	2	6.44	4.67	NA	2
C14_P3b_16_4	CEBAJ	2014	16	4	P3b	1101	128	124	3.2	1.6	2.8	10	1.2	6	3	5	20	7	6	4	7.66	5.07	NA	3
C14_P3b_17_1	CEBAJ	2014	17	1	P3b	1101	130	126	3.65	2	3.2	8	1.06	7	2	7	8	14	6	4	6.94	5.7	66.6666666667	3
C14_P3b_17_2	CEBAJ	2014	17	2	P3b	1101	132	128	3	1.7	2.8	4	1.2	6	2	8	16	7	9	4	7.21	5.9	NA	3
C14_P3b_17_3	CEBAJ	2014	17	3	P3b	1101	134	130	2.8	1.6	2.4	2	0.6	3	3	8	10	7	5	3	6.86	4.83	73.3333333333	3
C14_P3b_17_4	CEBAJ	2014	17	4	P3b	1101	111	126	3.3	1.75	2.85	7	1.04	5	2	5	5	6	7	3	7.15	4.62	93.3333333333	4
C14_P3b_25_1	CEBAJ	2014	25	1	P3b	1101	130	128	3.2	1.8	2.9	4	0.93	5	2	7	10	6	5	4	7.54	5.34	NA	2
C14_P3b_25_2	CEBAJ	2014	25	2	P3b	1101	128	126	3.2	1.9	2.9	7	1.2	6	3	7	20	18	6	4	6.69	5.6	NA	3
C14_P3b_25_3	CEBAJ	2014	25	3	P3b	1101	132	130	3.1	1.6	2.9	5	1.3	5	3	9	25	6	6	5	7.58	5.82	83.3333333333	4
C14_P3b_26_2	CEBAJ	2014	26	2	P3b	1101	118	124	2.85	1.8	2.45	9	0.83	5	3	5	11	12	8	2	6.35	4.47	103.3333333333	2
C14_P3b_27_3	CEBAJ	2014	27	3	P3b	1101	98	88	3.4	1.3	2.9	10	0.95	4	2	5	27	10	6	3	6.75	5.35	76.6666666667	3
C14_P3b_27_4	CEBAJ	2014	27	4	P3b	1101	128	124	3	1.5	2.6	5	0.96	4	2	5	12	8	6	3	6.57	4.78	80	1
C14_P3b_28_2	CEBAJ	2014	28	2	P3b	1101	120	124	2.7	1.33	2.25	7	0.92	5	2	5	9	8	7	2.7	7.13	4.93	60	2
C14_P3b_28_3	CEBAJ	2014	28	3	P3b	1101	126	128	3.2	1.7	2.6	7	0.94	6	2	6	10	14	5	3	6.8	5.18	70	3
C14_P3b_28_4	CEBAJ	2014	28	4	P3b	1101	127	124	2.6	1.2	2.1	6	0.95	4	3	6	10	6	6	2.2	5.78	3.97	106.6666666667	2
C14_P3b_31_2	CEBAJ	2014	31	2	P3b	1101	124	122	2.65	1.6	2.2	6	0.98	5	2	6	13	6	5	4	6.12	4.77	NA	4
C14_P3b_31_3	CEBAJ	2014	31	3	P3b	1101	119	126	3.2	1.4	2.9	9	1.1	5	3	7	16	8	5	2.4	6.53	5.17	60	2
C14_P3b_36_2	CEBAJ	2014	36	2	P3b	1101	125	129	3.45	1.6	3.05	8	1.1	6	2	6	16	8	6	3.2	7.03	4.87	NA	3
C14_P3b_36_3	CEBAJ	2014	36	3	P3b	1101	130	128	1.7	0.7	1.35	6	0.75	5.5	3	6	13	6	7	5	5.9	4.76	73.3333333333	3
C14_P3b_36_4	CEBAJ	2014	36	4	P3b	1101	128	125	3.1	1.5	2.7	8	1	5	2	7	27	12	7	3	6.153	4.95	73.3333333333	2
C14_P3b_40_2	CEBAJ	2014	40	2	P3b	1101	127	129	1.65	1.35	1.5	4	0.83	6	3	3	3	6	NA	1	6.7	4.41	NA	1
C14_P3b_40_4	CEBAJ	2014	40	4	P3b	1101	128	130	3.7	2.05	3.2	9	1.14	8	3	6	22	8	5	1	6.78	4.41	NA	1
C14_P3b_5_1	CEBAJ	2014	5	1	P3b	1101	130	128	3.2	1.9	2.8	6	0.97	3	3	5	22	12	5	3	6.61	5.37	60	3
C14_P3b_5_2	CEBAJ	2014	5	2	P3b	1101	125	123	3.35	1.5	2.95	10	0.27	5	2	7	13	11	6	3	6.44	4.99	NA	4
C14_P3b_5_3	CEBAJ	2014	5	3	P3b	1101	118	114	2.9	1.25	2.6	11	0.96	7	3	8	10	8	5	2	6.89	5.51	86.6666666667	4
C14_P3b_5_4	CEBAJ	2014	5	4	P3b	1101	124	128	3.3	1.85	2.9	9	1	5	3	6	8	9	6	2	6.7	4.82	NA	2
C14_P3b_9_1	CEBAJ	2014	9	1	P3b	1101	NA	NA	3.2	2.5	3	6	0.86	3	3	4	14	12	7	3.1	6.47	4.77	NA	2
C14_P3b_9_2	CEBAJ	2014	9	2	P3b	1101	NA	NA	3.1	2	2.6	3	1.15	5	3	4	18	9	7	3.2	6.33	4.2	NA	3
C14_P3b_9_3	CEBAJ	2014	9	3	P3b	1101	NA	NA	2.6	1.9	2.4	2	1.4	5	3	8	33	8	8	4.2	6.41	4.55	NA	2
S13_M7b_11_1	SENGUA	2013	11	1	M7b	2581	109	100	1.7	0.7	1.3	4	0.59	0.03	NA	5	0	10	NA	7	7.44444444444444	4.08333333333333	73.3333333333	3
S13_M7b_11_2	SENGUA	2013	11	2	M7b	2581	118	112	2	0.8	1.6	3	0.59	0.07	NA	4	3	6	NA	7	8.275	4.35	66.6666666667	6
S13_M7b_11_4	SENGUA	2013	11	4	M7b	2581	114	97	2.1	1	1.7	5	0.5	0.03	NA	5	0	4	7.4	6	8.6	6.94	80	4
S13_M7b_11A_3	SENGUA	2013	11A	3	M7b	2581	109	98	1.7	0.8	1.3	0	0.52	0.04	NA	4	3	7	6.66666666666667	5	7.93	6.52	83.3333333333	4
S13_M7b_1_2	SENGUA	2013	1	2	M7b	2581	108	99	1.6	0.8	1.2	3	0.5	0.04	NA	3	6	4	9.6	4	8.34	6.51	NA	5
S13_M7b_12_1	SENGUA	2013	12	1	M7b	2581	109	99	1.9	0.7	1.3	6	0.63	0.06	2	4	1	10	6.2	4	7.84	6.5	86.6666666667	NA
S13_M7b_12_2	SENGUA	2013	12	2	M7b	2581	114	102	1.9	0.7	1.5	6	0.53	0.07	NA	5	0	4	8	3	5.8	3.675	80	2
S13_M7b_12_3	SENGUA	2013	12	3	M7b	2581	110	98	1.8	0.73	0.93	5	0.6	0.06	2	3	1	6	NA	4	7.82	6.46	53.3333333333	5
S13_M7b_12_4	SENGUA	2013	12	4	M7b	2581	106	96	1.6	0.8	NA	2	0.65	0.04	NA	1	1	4	7.33333333333333	2	5.575	2.8	76.6666666667	2
S13_M7b_1_3	SENGUA	2013	1	3	M7b	2581	105	97	1.6	0.6	1.2	4	0.5	0.05	NA	4	0	4	NA	7	7.65	4.375	NA	6
S13_M7b_1_4	SENGUA	2013	1	4	M7b	2581	112	96	1.8	1	1.5	6	0.54	0.07	NA	5	0	8	NA	7	7.975	4.55	66.6666666667	3
S13_M7b_18_1	SENGUA	2013	18	1	M7b	2581	130	123	1.6	1	1.25	4	0.4	0.05	2	4	0	12	5.6	6	8.37	7.38	NA	5
S13_M7b_19_1	SENGUA	2013	19	1	M7b	2581	125	117	1.9	0.7	1.3	6	0.7	0.06	NA	4	0	10	6.66666666666667	1	8.12	6.35	73.3333333333	1
S13_M7b_19_2	SENGUA	2013	19	2	M7b	2581	109	98	1.6	0.7	1	2	0.53	0.05	NA	3	0	5	8	7	7.65	4.425	93.3333333333	3
S13_M7b_19A_4	SENGUA	2013	19A	4	M7b	2581	121	115	2	0.8	1.4	6	0.59	0.06	3	5	0	12	8	7	9.01	7.77	83.3333333333	6
S13_M7b_19B_4	SENGUA	2013	19B	4	M7b	2581	110	99	1.8	0.6	1.4	6	0.7	0.07	NA	7	0	10	8.2	4	7.1	5.91	NA	5
S13_M7b_2_2	SENGUA	2013	2	2	M7b	2581	110	99	2	1	1.5	4	0.59	0.05	NA	5	0	10	7.2	7	8.63	7.49	73.3333333333	6
S13_M7b_22_1	SENGUA	2013	22	1	M7b	2581	110	99	1.5	0.5	1.1	2	0.6	0.05	NA	7	0	6	7.6	3	6.35	5.87	100	4
S13_M7b_22_2	SENGUA	2013	22	2	M7b	2581	123	115	1.8	0.8	1.4	6	0.61	0.06	NA	5	0	7	NA	2	7.43	6.01	100	1
S13_M7b_22_3	SENGUA	2013	22	3	M7b	2581	101	96	1.6	0.7	1.2	6	0.5	0.04	NA	6	1	6	6.8	8	7.98	6.41	NA	6
S13_M7b_22_4	SENGUA	2013	22	4	M7b	2581	119	117	1.8	0.8	1.4	4	0.67	0.09	NA	5	1	8	9.2	6	6.875	4.5	73.3333333333	4
S13_M7b_2_3	SENGUA	2013	2	3	M7b	2581	100	94	1.7	0.5	1.3	4	0.55	0.05	2	6	0	5	NA	8	7.225	4.825	60	3
S13_M7b_2_4	SENGUA	2013	2	4	M7b	2581	120	114	1.3	0.4	0.9	1	0.3	0.02	NA	5	0	3	7.8	5	6.825	4.2	66.6666666667	2
S13_M7b_26_1	SENGUA	2013	26	1	M7b	2581	113	111	1.05	0.4	0.7	0	0.29	0.03	NA	4	0	0	7.6	5	7.65	6.49	73.3333333333	5
S13_M7b_26_3	SENGUA	2013	26	3	M7b	2581	109	100	1.6	0.6	1	5	0.54	0.05	NA	4	0	8	6.2	5	8.33	7.17	86.6666666667	5
S13_M7b_26A_2	SENGUA	2013	26A	2	M7b	2581	108	99	1.8	0.5	1.1	6	0.48	0.04	NA	5	0	4	8.6	3	6.93	6	100	6
S13_M7b_26B_2	SENGUA	2013	26B	2	M7b	2581	116	102	1.7	0.6	1.2	3	0.59	0.02	NA	4	0	6	10.2	6	6.95	3.9	83.3333333333	2
S13_M7b_28_1	SENGUA	2013	28	1	M7b	2581	118	113	1.9	0.8	1.5	4	0.51	0.06	2	6	0	7	8.2	8	8.29	7.56	NA	5
S13_M7b_28_3	SENGUA	2013	28	3	M7b	2581	120	103	1.68	NA	NA	5	0.45	0.04	NA	0	0	4	NA	NA	6.06	5.06	NA	1
S13_M7b_28_4	SENGUA	2013	28	4	M7b	2581	116	103	1.58	0.6	1.1	4	0.5	0.05	NA	6	0	1	8	4	7.48	6.43	86.6666666667	3
S13_M7b_3_2	SENGUA	2013	3	2	M7b	2581	121	115	1.8	0.8	1.4	6	0.3	0.06	3	4	0	5	8.8	4	6.175	3.75	86.6666666667	5
S13_M7b_3_3	SENGUA	2013	3	3	M7b	2581	127	119	2	0.6	1.4	2	0.46	0.03	NA	5	0	9	9.6	7	7.26	6.42	70	3
S13_M7b_3_4	SENGUA	2013	3	4	M7b	2581	123	114	2.1	0.8	1.8	5	0.68	0.07	NA	6	0	6	6.6	5	7.22	6.07	86.6666666667	5
S13_M7b_3A_1	SENGUA	2013	3A	1	M7b	2581	108	98	2	0.9	1.35	5	0.51	0.06	NA	3	0	8	10	7	6.225	4.45	93.3333333333	2
S13_M7b_3B_1	SENGUA	2013	3B	1	M7b	2581	120	113	2	1	1.5	8	0.53	0.04	3	4	0	9	5	3	6.275	3.25	80	5
S13_M7b_5_1	SENGUA	2013	5	1	M7b	2581	112	102	2	0.8	1.7	4	0.59	0.05	NA	5	2	3	4.8	6	7.4	3.925	66.6666666667	2
S13_M7b_5_2	SENGUA	2013	5	2	M7b	2581	110	98	2	1.1	1.6	6	0.59	0.06	NA	4	0	4	9	6	7.05	4.6	NA	3
S13_M7b_5_4	SENGUA	2013	5	4	M7b	2581	114	102	1.7	0.7	1.1	4	0.65	0.05	NA	3	0	2	NA	8	8.325	5	93.3333333333	3
S13_M7b_6_1	SENGUA	2013	6	1	M7b	2581	112	101	1.8	0.8	1.2	4	0.41	0.04	2	4	0	5	6.2	5	8.11	6.59	80	6
S13_M7b_6_2	SENGUA	2013	6	2	M7b	2581	114	103	1.2	0.3	0.9	3	0.46	0.03	NA	5	0	6	9.5	6	6.725	4.7	93.3333333333	3
S13_M7b_6_4	SENGUA	2013	6	4	M7b	2581	114	105	1.8	0.5	1.1	5	0.47	0.05	NA	4	0	12	7	7	7.775	4.475	80	3
S13_M7b_6A_3	SENGUA	2013	6A	3	M7b	2581	104	97	2	0.7	1.35	4	0.53	0.05	NA	5	0	20	3.8	9	8.91	7.4	76.6666666667	6
S13_M7b_6B_3	SENGUA	2013	6B	3	M7b	2581	111	102	1.8	0.5	1	3	0.5	0.05	NA	4	0	10	9.5	9	8.27	7.41	73.3333333333	6
S13_M7b_7_1	SENGUA	2013	7	1	M7b	2581	119	113	2.2	1	1.6	4	0.53	0.04	NA	5	1	14	8.6	NA	6.6	3.8	86.6666666667	6
S13_M7b_7_2	SENGUA	2013	7	2	M7b	2581	115	104	1.4	0.4	0.9	2	0.2	0.02	3	4	0	4	7.66666666666667	3	8.84	6.92	90	6
S13_M7b_7_3	SENGUA	2013	7	3	M7b	2581	105	95	1.7	0.5	1.3	6	0.5	0.06	NA	5	0	4	7.66666666666667	6	6.975	4.44444444444444	93.3333333333	6
S13_M7b_7B_4	SENGUA	2013	7B	4	M7b	2581	105	95	1.9	1	1.6	4	0.65	0.06	NA	3	5	6	8.2	5	8.89	7.41	106.6666666667	5
S13_M7b_8_2	SENGUA	2013	8	2	M7b	2581	114	99	1.8	0.8	1.4	5	0.7	0.05	NA	4	0	7	NA	3	7.85	6.45	93.3333333333	5
S13_M7b_8_3	SENGUA	2013	8	3	M7b	2581	119	113	2	0.9	1.5	5	0.57	0.06	NA	4	0	8	8.2	5	8.55	7.18	80	4
S13_M7b_8_4	SENGUA	2013	8	4	M7b	2581	125	118	1.3	NA	NA	6	0.59	0.04	2	0	6	14	5.75	5	7.84	7.07	93.3333333333	5
S13_P9b_10_1	SENGUA	2013	10	1	P9b	1649	137	133	2	0.8	1.6	6	0.56	0.07	2	7	1	13	8.4	2	5.9	2.925	103.3333333333	1
S13_P9b_10_4	SENGUA	2013	10	4	P9b	1649	139	129	2	0.8	1.7	6	0.76	0.07	3	6	5	10	7.2	2	7.1	6.01	133.3333333333	3
S13_P9b_1_1	SENGUA	2013	1	1	P9b	1649	137	131	2.1	1	1.65	9	0.78	0.06	2	5	6	14	7.6	3	6.525	2.825	113.3333333333	5
S13_P9b_11_1	SENGUA	2013	11	1	P9b	1649	135	125	2.25	1.2	1.7	6	0.76	0.07	3	3	1	9	5.2	3	7.3	3.575	146.6666666667	4
S13_P9b_11_2	SENGUA	2013	11	2	P9b	1649	137	122	1.15	0.4	NA	0	0.5	0.06	3	1	0	5	9	4	6.8	3.4	126.6666666667	4
S13_P9b_11A_4	SENGUA	2013	11A	4	P9b	1649	131	125	1.8	0.8	1.3	7	0.56	0.04	NA	5	0	5	6	4	7	3.8	120	2
S13_P9b_11B_4	SENGUA	2013	11B	4	P9b	1649	130	125	2	0.8	1.5	8	0.35	0.09	3	7	1	8	8.6	5	6.71	5.82	96.6666666667	5
S13_P9b_1_2	SENGUA	2013	1	2	P9b	1649	138	130	1.5	0.6	1	5	0.32	0.04	3	4	3	8	5.8	3	7.18	6.1	NA	5
S13_P9b_12_1	SENGUA	2013	12	1	P9b	1649	134	129	2	0.7	1.3	6	0.7	0.08	5	6	1	8	8.8	3	6.5	3.375	NA	4
S13_P9b_12_2	SENGUA	2013	12	2	P9b	1649	132	127	2.3	1.3	2	8	0.76	0.04	NA	5	6	14	11.4	3	6.7	3.7	86.6666666667	4
S13_P9b_12_3	SENGUA	2013	12	3	P9b	1649	134	129	2.25	0.9	1.8	7	0.84	0.07	3	8	1	10	12.2	5	6.725	3.975	76.6666666667	4
S13_P9b_12_4	SENGUA	2013	12	4	P9b	1649	160	125	2.3	0.8	1.8	7	0.75	0.07	3	7	5	14	10.6	3	5.775	3.125	113.3333333333	1
S13_P9b_1_3	SENGUA	2013	1	3	P9b	1649	133	127	2	0.8	1.4	7	0.64	0.07	NA	5	4	12	8.2	3	6.35	3.30555555555556	146.6666666667	3
S13_P9b_13_1	SENGUA	2013	13	1	P9b	1649	131	124	2	0.8	1.4	7	0.66	0.04	2	6	5	14	8.4	3	8.3	3.4	120	4
S13_P9b_13_3	SENGUA	2013	13	3	P9b	1649	152	149	2	0.6	1.4	6	0.59	0.05	2	7	3	12	6.6	3	7.81	6.32	113.3333333333	4
S13_P9b_13_4	SENGUA	2013	13	4	P9b	1649	139	131	2.3	1.2	1.9	6	0.55	0.05	3	5	7	10	7	4	7.28	5.84	103.3333333333	3
S13_P9b_14_1	SENGUA	2013	14	1	P9b	1649	161	158	2.4	1.3	2	3	0.7	0.05	2	8	12	15	10.4	2	6.84	5.69	123.3333333333	4
S13_P9b_14_2	SENGUA	2013	14	2	P9b	1649	133	126	1.5	0.6	1.2	0	0.45	0.03	3	7	4	14	9.6	4	6.4	3.375	126.6666666667	4
S13_P9b_14_3	SENGUA	2013	14	3	P9b	1649	153	146	2.4	1	2	7	0.88	0.06	2	6	8	16	9.4	3	7.04	5.98	120	5
S13_P9b_16_1	SENGUA	2013	16	1	P9b	1649	141	125	1.7	1.4	1.5	2	0.66	0.06	NA	2	2	5	NA	NA	7.47	6.05	140	NA
S13_P9b_16_2	SENGUA	2013	16	2	P9b	1649	142	137	2.6	1.4	2.2	4	0.8	0.06	NA	7	2	10	8.2	4	7.57	6.25	146.6666666667	4
S13_P9b_16_3	SENGUA	2013	16	3	P9b	1649	132	127	2.5	0.9	1.6	6	0.82	0.05	3	4	3	14	12.8	3	6.54	5.7	126.6666666667	2
S13_P9b_16_4	SENGUA	2013	16	4	P9b	1649	143	137	1.7	NA	NA	6	0.43	0.04	NA	0	2	11	9.6	5	7.94	6.54	133.3333333333	5
S13_P9b_18_1	SENGUA	2013	18	1	P9b	1649	163	168	1.98	0.77	1.53	7	0.74	0.05	3	7	1	12	5	1	5.5	3.2	80	4
S13_P9b_18_3	SENGUA	2013	18	3	P9b	1649	133	128	2.3	0.7	1.9	11	0.83	0.07	2	9	3	14	9.8	4	5.65	3.675	106.6666666667	2
S13_P9b_19_1	SENGUA	2013	19	1	P9b	1649	133	128	2.25	0.9	1.6	7	0.85	0.04	1	6	8	14	6.4	3	7.5	6.15	106.6666666667	NA
S13_P9b_19_2	SENGUA	2013	19	2	P9b	1649	122	126	2	0.9	1.6	7	0.59	0.05	2	8	7	14	6.8	3	7.96	6.19	NA	5
S13_P9b_19_3	SENGUA	2013	19	3	P9b	1649	135	129	2	0.9	1.4	5	0.73	0.05	1	5	4	8	7	5	6.8	3.225	NA	1
S13_P9b_23_1	SENGUA	2013	23	1	P9b	1649	149	143	2	0.9	1.5	8	0.7	0.08	2	6	6	11	9	4	5.975	3.45	116.6666666667	5
S13_P9b_23_2	SENGUA	2013	23	2	P9b	1649	153	146	1.8	1.2	1.4	4	0.7	0.05	NA	4	8	14	7.2	2	7.35	5.87	106.6666666667	4
S13_P9b_23_3	SENGUA	2013	23	3	P9b	1649	151	145	2.2	0.9	1.8	7	0.6	0.03	3	7	2	14	7.2	4	8.06	6.51	106.6666666667	5
S13_P9b_24_1	SENGUA	2013	24	1	P9b	1649	154	149	2	0.5	1.4	5	0.72	0.05	1	6	2	15	7.8	5	8.15	6.29	116.6666666667	4
S13_P9b_24_2	SENGUA	2013	24	2	P9b	1649	156	149	2	0.8	1.7	6	0.7	0.02	3	8	6	10	10.4	3	6.51	5.51	93.3333333333	4
S13_P9b_24_3	SENGUA	2013	24	3	P9b	1649	143	133	2.2	1	1.8	7	0.76	0.05	2	7	10	14	8.4	4	6.9	2.925	113.3333333333	2
S13_P9b_24A_4	SENGUA	2013	24A	4	P9b	1649	139	131	2	0.8	1.5	6	0.74	0.06	3	7	9	14	8.6	3	6.4	3.25	90	5
S13_P9b_24B_4	SENGUA	2013	24B	4	P9b	1649	136	129	2.25	1.1	1.7	8	0.78	0.05	2	5	8	11	8.25	3	5.85	3.05	NA	2
S13_P9b_25_1	SENGUA	2013	25	1	P9b	1649	132	124	2.3	1	1.8	6	0.78	0.06	NA	7	4	14	9.4	5	6.4	3.05	86.6666666667	1
S13_P9b_25_2	SENGUA	2013	25	2	P9b	1649	143	139	2.1	0.7	1.7	6	0.66	0.05	2	9	6	15	5.6	4	7.81	6.43	NA	4
S13_P9b_25_3	SENGUA	2013	25	3	P9b	1649	145	138	2	1	1.5	4	0.65	0.05	2	4	5	14	8.4	3	6.55	3.175	133.3333333333	1
S13_P9b_25_4	SENGUA	2013	25	4	P9b	1649	154	147	2.5	0.8	2	8	0.76	0.05	3	8	2	10	8.6	5	7.93	6.62	NA	4
S13_P9b_26_1	SENGUA	2013	26	1	P9b	1649	133	127	2	0.9	1.5	4	0.71	0.06	1	5	2	14	8.2	4	6.025	3.05	130	5
S13_P9b_26_2	SENGUA	2013	26	2	P9b	1649	136	129	1.4	0.8	1.5	8	0.83	0.04	1	6	6	10	9.2	4	6.75	3.425	106.6666666667	3
S13_P9b_28_1	SENGUA	2013	28	1	P9b	1649	133	126	2.3	0.6	1.7	7	0.8	0.06	3	7	4	14	9.6	3	5.7	3.45	106.6666666667	2
S13_P9b_28_2	SENGUA	2013	28	2	P9b	1649	160	153	2.4	1	1.9	9	0.44	0.06	2	7	1	14	11	5	6.7	3.6	103.3333333333	2
S13_P9b_28_4	SENGUA	2013	28	4	P9b	1649	136	130	2.2	0.8	1.7	6	0.75	0.04	3	6	5	11	8.4	4	6.66	5.52	126.6666666667	3
S13_P9b_28A_3	SENGUA	2013	28A	3	P9b	1649	136	131	1.5	0.8	1.25	4	0.83	0.06	NA	6	1	7	7.6	3	5.525	3.1	113.3333333333	1
S13_P9b_28B_3	SENGUA	2013	28B	3	P9b	1649	128	123	2.1	1.1	1.8	3	0.71	0.06	2	6	2	12	8.4	3	7.62	6.56	73.3333333333	5
S13_P9b_29_1	SENGUA	2013	29	1	P9b	1649	129	124	2.2	0.8	1.8	9	0.7	0.06	3	8	4	12	9.8	3	6.125	3.425	113.3333333333	4
S13_P9b_29_2	SENGUA	2013	29	2	P9b	1649	135	129	2.4	1	1.9	10	0.8	0.07	2	7	2	8	8.2	5	7	6.13	93.3333333333	4
S13_P9b_29_3	SENGUA	2013	29	3	P9b	1649	132	125	2	0.7	1.5	6	0.66	0.07	2	6	2	8	9.8	5	8.52	7.13	NA	4
S13_P9b_29B_4	SENGUA	2013	29B	4	P9b	1649	133	126	2	0.6	1.7	5	0.85	0.05	NA	6	5	7	8.4	5	6.4	3.625	NA	2
S13_P1a_17_4	SENGUA	2013	17	4	P1a	504	200	186	NA	NA	NA	NA	NA	NA	NA	NA	NA	NA	5.4	NA	7.22	5.24	NA	3
S13_P1a_18_1	SENGUA	2013	18	1	P1a	504	192	179	1.31	0.55	0.88	1	0.66	0.05	2	4	16	8	NA	NA	NA	NA	140	NA
S13_P1a_35_1	SENGUA	2013	35	1	P1a	504	194	178	NA	NA	NA	NA	NA	NA	NA	NA	NA	NA	6.8	2	6.45	2.55	NA	1
S13_P1a_5_1	SENGUA	2013	5	1	P1a	504	198	193	1.1	NA	NA	4	0.6	0.05	3	1	6	15	NA	NA	NA	NA	86.6666666667	NA
S13_P1a_9_4	SENGUA	2013	9	4	P1a	504	200	180	NA	NA	NA	NA	NA	NA	NA	NA	NA	NA	NA	2	6.22	4.99	133.3333333333	3
S13_P9a_10_1	SENGUA	2013	10	1	P9a	1317	128	125	1.7	0.7	1.4	9	0.66	0.05	3	6	2	14	5.4	2	6.87	5.52	113.3333333333	NA
S13_P9a_10_2	SENGUA	2013	10	2	P9a	1317	155	150	2.1	1.1	1.6	8	0.7	0.05	3	7	4	14	8	2	6.63	5.44	106.6666666667	3
S13_P9a_10_3	SENGUA	2013	10	3	P9a	1317	161	156	2.1	0.9	1.4	9	0.8	0.04	NA	4	5	4	8	3	6.74	5.31	136.6666666667	5
S13_P9a_10_4	SENGUA	2013	10	4	P9a	1317	135	128	2	0.8	1.5	6	0.74	0.04	NA	6	7	8	7.2	3	7.12	5.83	140	4
S13_P9a_11_3	SENGUA	2013	11	3	P9a	1317	139	137	1.7	0.4	1.15	6	0.6	0.04	3	4	5	20	7.8	2	7.3	5.79	100	1
S13_P9a_11A_4	SENGUA	2013	11A	4	P9a	1317	159	153	2	0.8	1.6	8	0.71	0.05	3	6	2	16	8.25	4	6.525	3.4	113.3333333333	1
S13_P9a_11B_4	SENGUA	2013	11B	4	P9a	1317	154	151	2	0.7	1.6	6	0.65	0.06	3	7	3	14	6.6	3	7.025	3.6	100	4
S13_P9a_16_1	SENGUA	2013	16	1	P9a	1317	123	136	1.8	0.7	1.3	0	0.7	0.05	1	7	4	14	9	2	6.61	5.74	116.6666666667	2
S13_P9a_16_2	SENGUA	2013	16	2	P9a	1317	160	153	1.3	0.4	0.7	6	0.33	0.04	3	3	1	6	8.25	2	6.05	2.725	120	2
S13_P9a_16_4	SENGUA	2013	16	4	P9a	1317	146	138	1.8	1	1.5	9	0.64	0.05	NA	5	12	14	6.6	2	6.37	5.15	113.3333333333	4
S13_P9a_20_2	SENGUA	2013	20	2	P9a	1317	134	128	2.1	1.1	1.6	11	0.76	0.05	NA	4	6	11	8.4	3	6.36	5.43	106.6666666667	4
S13_P9a_20_3	SENGUA	2013	20	3	P9a	1317	141	133	1.9	0.7	1.4	4	0.7	0.06	3	6	4	14	8.2	4	6.89	6.06	96.6666666667	3
S13_P9a_20A_4	SENGUA	2013	20A	4	P9a	1317	141	133	1.3	NA	NA	4	0.54	0.04	NA	0	4	16	9	2	5.72	4.85	126.6666666667	4
S13_P9a_20B_4	SENGUA	2013	20B	4	P9a	1317	151	145	1.7	0.5	1.3	4	0.67	0.04	3	6	6	14	7.8	4	6.22	5.03	130	4
S13_P9a_29_1	SENGUA	2013	29	1	P9a	1317	155	149	1.8	0.7	1.5	8	0.85	0.06	1	8	5	14	7.4	2	5.95	2.525	120	2
S13_P9a_29_2	SENGUA	2013	29	2	P9a	1317	158	151	1.6	0.7	1.2	7	0.8	0.06	4	5	2	14	8.6	2	7	5.72	NA	3
S13_P9a_29_3	SENGUA	2013	29	3	P9a	1317	151	142	1.8	0.7	1.3	0	0.7	0.04	NA	5	14	14	7.4	2	6.61	5.17	123.3333333333	2
S13_P9a_29_4	SENGUA	2013	29	4	P9a	1317	157	148	2.1	1.3	1.8	8	0.65	0.04	NA	4	8	12	6.4	2	5.775	2.8	133.3333333333	2
S13_P9a_30_1	SENGUA	2013	30	1	P9a	1317	155	153	1.8	0.6	1.3	7	0.6	0.04	2	8	2	14	9.2	2	6.075	2.975	NA	3
S13_P9a_30_2	SENGUA	2013	30	2	P9a	1317	140	133	1.9	1	1.6	7	0.63	0.05	3	5	4	14	9.2	2	5.7	2.65	93.3333333333	1
S13_P9a_30_3	SENGUA	2013	30	3	P9a	1317	135	130	1.7	0.6	1.05	4	0.53	0.04	2	4	10	19	5.8	3	5.725	2.575	120	2
S13_P9a_30_4	SENGUA	2013	30	4	P9a	1317	142	137	1.9	0.8	1.6	4	0.63	0.06	3	8	8	14	6.6	3	5.4	2.65	93.3333333333	2
S13_P9a_38_1	SENGUA	2013	38	1	P9a	1317	135	129	1.85	0.7	1.3	6	0.62	0.06	2	6	6	15	7.8	3	6.15	3	123.3333333333	2
S13_P9a_38_2	SENGUA	2013	38	2	P9a	1317	136	128	1.55	0.6	1.1	4	0.35	0.05	4	4	3	14	5.4	1	6.95	5.64	126.6666666667	1
S13_P9a_38_3	SENGUA	2013	38	3	P9a	1317	134	128	1.8	0.8	1.4	4	0.68	0.06	3	6	5	12	7.2	2	6.57	5.48	120	2
S13_P9a_38_4	SENGUA	2013	38	4	P9a	1317	132	127	1.6	0.9	1.2	5	0.59	0.06	3	3	14	12	6.2	2	5.1	2.6	120	4
S13_P9a_40_1	SENGUA	2013	40	1	P9a	1317	159	152	1.74	0.6	1.4	7	0.73	0.04	2	6	9	14	7.4	2	6.175	2.775	96.6666666667	3
S13_P9a_40_2	SENGUA	2013	40	2	P9a	1317	136	129	1.8	0.7	1.4	6	0.76	0.04	NA	6	5	10	9	4	6.475	3.25	NA	2
S13_P9a_40_3	SENGUA	2013	40	3	P9a	1317	145	133	1.5	0.8	1.1	4	0.55	0.04	2	3	2	8	8.4	3	5.825	3	106.6666666667	3
S13_P9a_40_4	SENGUA	2013	40	4	P9a	1317	157	152	1.5	0.5	1.1	0	0.7	0.03	3	5	6	13	7.8	3	6.125	3.175	126.6666666667	3
S13_P9a_4_1	SENGUA	2013	4	1	P9a	1317	155	149	1.4	0.4	0.8	5	0.38	0.05	2	5	2	12	7.6	2	6.025	2.6	NA	4
S13_P9a_42_1	SENGUA	2013	42	1	P9a	1317	138	133	1.7	0.6	1.2	7	0.65	0.05	1	5	5	15	9.2	2	5.625	2.825	116.6666666667	2
S13_P9a_42_2	SENGUA	2013	42	2	P9a	1317	137	130	1.5	0.7	1.2	7	0.45	0.05	2	5	4	14	6.4	3	6.7	3.025	103.3333333333	2
S13_P9a_42_3	SENGUA	2013	42	3	P9a	1317	140	134	1.5	0.7	1	6	0.56	0.06	3	3	5	8	8	3	5.125	2.425	120	1
S13_P9a_42_4	SENGUA	2013	42	4	P9a	1317	141	134	1.8	0.8	1.5	6	0.8	0.05	3	4	7	14	9.8	2	6.44	5.52	123.3333333333	4
S13_P9a_43_2	SENGUA	2013	43	2	P9a	1317	134	127	1.6	0.7	1.1	4	0.7	0.03	NA	4	2	14	9.6	2	5.6	3.25	NA	1
S13_P9a_43_4	SENGUA	2013	43	4	P9a	1317	134	128	1.7	0.6	1.2	6	0.63	0.06	3	6	9	14	6.33333333333333	4	6.34444444444444	4.97777777777778	NA	4
S13_P9a_43A_3	SENGUA	2013	43A	3	P9a	1317	150	141	2	0.7	1.5	5	0.59	0.03	2	7	6	14	8.2	2	6.12	5.15	106.6666666667	3
S13_P9a_43B_3	SENGUA	2013	43B	3	P9a	1317	136	127	1.8	0.7	1.3	8	0.68	0.06	3	5	6	14	7.6	2	6.48	5.3	116.6666666667	3
S13_P9a_4_4	SENGUA	2013	4	4	P9a	1317	141	130	2	0.9	1.4	4	0.76	0.06	3	3	5	14	8.4	2	6.93	5.51	86.6666666667	3
S13_P9a_5_1	SENGUA	2013	5	1	P9a	1317	162	156	1.53	0.7	1.2	4	0.38	0.02	2	5	0	7	8	0	6.475	2.5	100	1
S13_P9a_5_2	SENGUA	2013	5	2	P9a	1317	131	125	1.6	0.6	1	9	0.43	0.05	2	6	4	14	8.6	2	6.36	5.21	106.6666666667	3
S13_P9a_5_3	SENGUA	2013	5	3	P9a	1317	155	153	1.3	0.4	1	0	0.56	0.05	3	6	2	14	6.4	2	7.53	5.65	113.3333333333	3
S13_P9a_5_4	SENGUA	2013	5	4	P9a	1317	141	131	1.48	0.57	1.07	4	0.46	0.04	2	6	2	12	6.25	NA	6.25	2.575	NA	4
S13_P9a_6_1	SENGUA	2013	6	1	P9a	1317	157	155	2	0.9	1.6	7	0.8	0.04	1	7	2	15	10	2	6.36	5.47	100	3
S13_P9a_6_2	SENGUA	2013	6	2	P9a	1317	153	145	1.8	0.9	1.55	7	0.63	0.04	3	6	6	10	5.2	2	6.59	5.41	113.3333333333	1
S13_P9a_6_3	SENGUA	2013	6	3	P9a	1317	157	151	2	0.7	1.3	7	0.83	0.05	1	3	4	14	10	3	6.94	5.54	106.6666666667	4
S13_P9a_7_1	SENGUA	2013	7	1	P9a	1317	138	132	1.4	0.6	1	6	0.61	0.05	2	6	7	12	6.2	2	6.93	5.9	126.6666666667	4
S13_P9a_7_2	SENGUA	2013	7	2	P9a	1317	141	134	1.8	1.7	1.4	8	0.59	0.04	2	4	14	14	5.8	2	5.775	2.575	NA	2
S13_P9a_7_3	SENGUA	2013	7	3	P9a	1317	134	126	1.7	0.5	1.1	4	0.5	0.05	1	4	6	14	7	2	6.52	5.36	116.6666666667	4
S13_P9a_7_4	SENGUA	2013	7	4	P9a	1317	160	151	1.7	0.9	1.3	6	0.8	0.03	NA	4	10	14	5.6	2	6.14	4.28	136.6666666667	4
S13_P9a_9_1	SENGUA	2013	9	1	P9a	1317	155	147	1.6	0.5	1.2	0	0.6	0.04	2	7	0	13	8	4	6.275	3.75	103.3333333333	4
S13_P9a_9_3	SENGUA	2013	9	3	P9a	1317	134	127	0.9	0.3	0.7	0	0.95	0.03	3	6	4	11	7	3	6.025	3.125	136.6666666667	4
S13_M6a_10_1	SENGUA	2013	10	1	M6a	1861	124	119	1.9	0.7	1.1	4	0.5	0.06	3	3	1	4	NA	4	7.125	3.525	126.6666666667	6
S13_M6a_10A_2	SENGUA	2013	10A	2	M6a	1861	129	123	2.4	0.9	1.7	6	0.7	0.05	NA	5	0	8	8.4	4	7.17	6.28	73.3333333333	4
S13_M6a_10A_3	SENGUA	2013	10A	3	M6a	1861	122	114	1.65	0.6	1	10	0.58	0.05	1	3	4	8	8.2	5	7.305	3.725	100	6
S13_M6a_10B_2	SENGUA	2013	10B	2	M6a	1861	130	124	2.2	0.7	1.4	9	0.66	0.07	3	5	2	9	9.2	3	6.5	3.375	60	5
S13_M6a_10B_3	SENGUA	2013	10B	3	M6a	1861	134	130	1.8	0.6	1.2	8	0.83	0.06	1	5	1	8	9.4	6	8.15	6.96	93.3333333333	6
S13_M6a_10B_4	SENGUA	2013	10B	4	M6a	1861	125	117	1.8	0.7	1.4	6	0.63	0.04	3	4	0	5	8	4	7.14	6.27	NA	6
S13_M6a_11_1	SENGUA	2013	11	1	M6a	1861	129	123	2.3	0.9	1.6	11	0.66	0.07	3	6	2	10	6.8	4	5.4	2.65	86.6666666667	2
S13_M6a_11_3	SENGUA	2013	11	3	M6a	1861	126	118	2	0.9	1.2	9	0.8	0.06	3	3	1	14	7.6	2	6.77	5.81	113.3333333333	4
S13_M6a_11B_2	SENGUA	2013	11B	2	M6a	1861	130	124	2.1	0.8	1.6	7	0.7	0.04	3	7	3	8	9.2	4	5.8	3.225	100	3
S13_M6a_12_1	SENGUA	2013	12	1	M6a	1861	133	125	2.2	1.1	1.9	8	0.48	0.06	3	5	0	10	6	4	7.23	6.36	NA	5
S13_M6a_12A_4	SENGUA	2013	12A	4	M6a	1861	130	124	2.3	1	1.8	12	0.8	0.07	3	7	0	10	5.6	4	6.35	3.325	103.3333333333	5
S13_M6a_12B_3	SENGUA	2013	12B	3	M6a	1861	133	129	1.9	0.8	1.2	5	0.66	0.05	3	3	0	14	5.6	4	7.69	6.37	106.6666666667	5
S13_M6a_12B_4	SENGUA	2013	12B	4	M6a	1861	132	126	2.3	1	2	6	0.7	0.06	3	7	2	6	8.8	4	7.57	6.51	106.6666666667	5
S13_M6a_13_2	SENGUA	2013	13	2	M6a	1861	130	124	2	0.8	1.7	8	0.7	0.06	3	4	2	7	5.2	3	7.125	3	120	3
S13_M6a_13_4	SENGUA	2013	13	4	M6a	1861	133	126	1.2	0.45	0.75	3	0.48	0.07	NA	3	1	6	6.4	2	6.71	5.69	106.6666666667	4
S13_M6a_14_2	SENGUA	2013	14	2	M6a	1861	130	125	2.1	0.7	1.9	8	0.59	0.06	3	8	1	5	9.4	4	6.45	3.25	110	5
S13_M6a_14_4	SENGUA	2013	14	4	M6a	1861	132	127	1.5	0.5	1	4	0.62	0.07	3	4	2	7	9	3	6.325	3.325	106.6666666667	5
S13_M6a_14A_1	SENGUA	2013	14A	1	M6a	1861	135	130	1.8	0.5	1.1	9	0.59	0.07	NA	5	0	6	7	3	5.7	3.275	NA	3
S13_M6a_14B_1	SENGUA	2013	14B	1	M6a	1861	135	129	2	0.6	1.5	3	0.63	0.03	2	8	0	15	8.33333333333333	4	6.9	3.625	93.3333333333	3
S13_M6a_2_1	SENGUA	2013	2	1	M6a	1861	132	126	1.65	0.6	1	6	0.59	0.06	2	4	0	4	7.2	2	6.075	3.125	86.6666666667	4
S13_M6a_3_2	SENGUA	2013	3	2	M6a	1861	125	118	1.8	0.8	1.4	6	0.62	0.03	3	3	4	14	10	3	7.44	6.06	93.3333333333	5
S13_M6a_3_4	SENGUA	2013	3	4	M6a	1861	126	118	1.7	0.6	1.1	5	0.47	0.04	3	5	NA	8	8.2	3	5.925	2.975	80	5
S13_M6a_3A_1	SENGUA	2013	3A	1	M6a	1861	143	139	1.15	0.4	0.8	3	0.41	0.02	2	4	1	17	7.33333333333333	3	6.75	3.125	146.6666666667	5
S13_M6a_3B_1	SENGUA	2013	3B	1	M6a	1861	141	133	1.6	0.7	1.1	4	0.48	0.04	2	7	0	9	6.2	2	7.21	5.72	93.3333333333	4
S13_M6a_4_1	SENGUA	2013	4	1	M6a	1861	127	120	2.15	1	1.7	7	0.8	0.06	NA	6	4	14	9	4	6.425	3.4	73.3333333333	5
S13_M6a_5_1	SENGUA	2013	5	1	M6a	1861	126	123	2.25	1.1	1.7	7	0.67	0.05	NA	3	2	9	10.8	2	6.325	3.85	80	1
S13_M6a_5_4	SENGUA	2013	5	4	M6a	1861	129	125	2.5	1.3	2	9	0.75	0.06	NA	5	1	9	8.5	3	6.88	5.71	100	5
S13_M6a_5A_2	SENGUA	2013	5A	2	M6a	1861	132	126	2	1	1.65	8	0.83	0.08	3	6	0	10	7.4	5	7.36	5.87	93.3333333333	4
S13_M6a_5A_3	SENGUA	2013	5A	3	M6a	1861	132	127	2.2	1.1	1.8	6	0.8	0.07	3	5	2	14	8.4	3	6.48	5.26	83.3333333333	4
S13_M6a_5B_3	SENGUA	2013	5B	3	M6a	1861	131	126	2	0.9	1.6	8	0.8	0.05	3	6	2	10	8.4	2	6.72	5.51	106.6666666667	5
S13_M6a_6_1	SENGUA	2013	6	1	M6a	1861	132	124	1.8	0.6	1	7	0.6	0.05	1	6	3	8	NA	1	7.45	5.71	NA	4
S13_M6a_6A_2	SENGUA	2013	6A	2	M6a	1861	127	120	1.3	0.6	1.1	8	0.49	0.05	NA	7	0	7	9.2	3	6.025	2.675	116.6666666667	2
S13_M6a_6B_2	SENGUA	2013	6B	2	M6a	1861	118	106	1.6	0.4	1.1	3	0.53	0.04	2	5	2	1	6.8	5	8.15	6.48	93.3333333333	4
S13_M6a_6C_3	SENGUA	2013	6C	3	M6a	1861	133	126	1.8	0.7	1	7	0.66	0.04	3	4	6	14	6.4	2	7.16	6.03	86.6666666667	4
S13_M6a_7_1	SENGUA	2013	7	1	M6a	1861	109	103	1.85	0.7	1.4	6	0.43	0.05	NA	5	0	10	6.5	4	7	3.425	93.3333333333	4
S13_M6a_8_1	SENGUA	2013	8	1	M6a	1861	120	112	1.95	0.95	1.4	8	0.45	0.03	2	3	0	9	8.8	3	6.25	3.25	90	3
S13_M6a_8A_2	SENGUA	2013	8A	2	M6a	1861	120	113	1.6	0.5	1.1	4	0.59	0.02	3	4	2	6	9.2	4	7.125	3.475	120	5
S13_M6a_8A_3	SENGUA	2013	8A	3	M6a	1861	127	122	2.2	1.3	1.5	5	0.73	0.06	NA	3	3	12	9.2	4	6.975	3.475	NA	4
S13_M6a_8A_4	SENGUA	2013	8A	4	M6a	1861	118	104	1.6	0.5	0.9	5	0.56	0.04	NA	3	0	8	6.4	4	7.68	6.54	80	5
S13_M6a_8B_2	SENGUA	2013	8B	2	M6a	1861	131	124	2	1.1	1.8	7	0.73	0.06	NA	3	2	10	12.4	5	7.025	4.15	93.3333333333	5
S13_M6a_8B_3	SENGUA	2013	8B	3	M6a	1861	127	119	2.2	0.9	1.8	4	0.59	0.05	3	5	0	7	9	4	6.6	3.4	126.6666666667	2
S13_M6a_8B_4	SENGUA	2013	8B	4	M6a	1861	128	123	2.1	1.2	0.6	8	0.59	0.07	NA	3	4	6	8.6	3	5.475	2.875	100	2
S13_M6a_9_1	SENGUA	2013	9	1	M6a	1861	127	121	2.3	0.9	2	7	0.56	0.07	2	5	2	7	NA	NA	NA	NA	80	NA
S13_M6a_9_2	SENGUA	2013	9	2	M6a	1861	119	114	2	0.6	0.9	0	0.8	0.1	3	3	0	10	NA	3	5.8	5.05	NA	1
S13_M6a_9_3	SENGUA	2013	9	3	M6a	1861	131	126	1.9	1	1.7	6	0.63	0.08	3	9	0	8	6.33333333333333	3	6.225	3.15	NA	2
S13_P10a_10_1	SENGUA	2013	10	1	P10a	1369	163	161	1.85	1	1.35	6	0.61	0.04	1	4	4	14	11.6	4	5.8	3.35	123.3333333333	1
S13_P10a_10_2	SENGUA	2013	10	2	P10a	1369	162	156	1.7	NA	NA	4	0.63	0.06	NA	0	10	14	9.8	2	5.15	3.45	116.6666666667	2
S13_P10a_10_3	SENGUA	2013	10	3	P10a	1369	147	139	1.9	0.9	1.4	8	0.69	0.06	NA	6	5	21	7.6	2	6.12	5.2	120	4
S13_P10a_11_2	SENGUA	2013	11	2	P10a	1369	143	137	1.7	0.7	1.1	4	0.8	0.05	2	4	5	14	8	3	7.69	6.29	113.3333333333	5
S13_P10a_11_3	SENGUA	2013	11	3	P10a	1369	162	152	1.9	1	1.5	4	0.8	0.04	1	7	3	14	6.8	4	7.15	3.475	106.6666666667	2
S13_P10a_13_1	SENGUA	2013	13	1	P10a	1369	159	153	1.7	0.7	1.3	6	0.7	0.06	5	6	3	14	8.6	2	7	5.97	133.3333333333	4
S13_P10a_13_2	SENGUA	2013	13	2	P10a	1369	151	145	1.75	0.6	1.4	8	0.36	0.06	1	8	6	16	5.8	3	5.675	4	NA	NA
S13_P10a_13_4	SENGUA	2013	13	4	P10a	1369	133	123	1.5	0.6	0.9	2	0.53	0.05	NA	3	0	8	8	2	7.6	5.92222222222222	100	3
S13_P10a_14_1	SENGUA	2013	14	1	P10a	1369	142	136	1.73	0.9	1.2	5	0.4	0.05	2	3	4	13	NA	3	6.05	3.275	120	2
S13_P10a_14_4	SENGUA	2013	14	4	P10a	1369	158	150	2	1.4	1.8	4	0.6	0.05	3	3	2	20	7.8	3	5.525	3.55	93.3333333333	3
S13_P10a_14A_3	SENGUA	2013	14A	3	P10a	1369	149	146	1.7	0.7	1.2	3	0.7	0.06	1	5	4	19	7.4	4	6.75	3	123.3333333333	2
S13_P10a_2_1	SENGUA	2013	2	1	P10a	1369	158	163	1.6	0.5	1.1	0	0.51	0.04	2	7	3	12	5.6	4	6.975	3.95	NA	1
S13_P10a_2_2	SENGUA	2013	2	2	P10a	1369	159	155	1.8	NA	NA	7	0.82	0.05	1	0	5	14	8	4	7.15	3.725	133.3333333333	2
S13_P10a_22_3	SENGUA	2013	22	3	P10a	1369	132	125	1.35	NA	NA	7	0.69	0.06	1	0	6	20	5.6	3	7.24	5.94	100	1
S13_P10a_22_4	SENGUA	2013	22	4	P10a	1369	164	160	1.8	0.9	1.5	0	0.75	0.04	2	7	13	14	6.75	2	6.67	5.85	NA	2
S13_P10a_2_3	SENGUA	2013	2	3	P10a	1369	126	151	2.2	0.6	1.6	0	0.67	0.06	1	10	5	24	7.6	4	7.69	6.68	NA	1
S13_P10a_2_4	SENGUA	2013	2	4	P10a	1369	132	126	1.3	0.5	1	3	0.75	0.05	3	3	5	8	7	5	7.61	5.77	NA	4
S13_P10a_25_1	SENGUA	2013	25	1	P10a	1369	196	191	1.9	1.2	1.5	0	0.7	0.04	3	6	13	9	7	5	8.35	6.5	86.6666666667	4
S13_P10a_25_2	SENGUA	2013	25	2	P10a	1369	190	178	1.8	1.1	1.4	0	0.6	0.05	4	5	12	8	6.8	4	6.9	2.825	113.3333333333	4
S13_P10a_25_3	SENGUA	2013	25	3	P10a	1369	187	185	1.8	1.1	1.4	0	0.6	0.05	4	5	12	8	6.8	4	7.69	6.41111111111111	106.6666666667	4
S13_P10a_25_4	SENGUA	2013	25	4	P10a	1369	163	164	1.9	1.2	1.5	0	0.7	0.04	3	6	13	9	7.2	5	8.02222222222222	6.44	133.3333333333	2
S13_P10a_28_2	SENGUA	2013	28	2	P10a	1369	159	153	1.8	0.8	1.4	4	0.81	0.05	2	7	6	14	7	2	6.96	5.01	NA	3
S13_P10a_28_3	SENGUA	2013	28	3	P10a	1369	153	147	2.1	0.9	1.9	3	0.86	0.06	2	10	9	9	9.2	4	8.07	6.51	NA	3
S13_P10a_28_4	SENGUA	2013	28	4	P10a	1369	162	157	1.9	1.25	1.35	5	0.73	0.05	1	2	4	14	8	3	7.07	5.76	66.6666666667	5
S13_P10a_39_4	SENGUA	2013	39	4	P10a	1369	164	157	2	NA	NA	5	0.8	0.04	3	0	2	14	7.2	NA	6.52	5.06	NA	1
S13_P10a_39B_2	SENGUA	2013	39B	2	P10a	1369	163	150	1.6	NA	NA	5	0.43	0.06	3	0	5	14	9.8	1	6.05	5.11	140	3
S13_M8a_1_1	SENGUA	2013	1	1	M8a	2002	116	112	2	0.7	1.5	6	0.55	0.07	NA	7	3	12	NA	4	6.875	3.5	86.6666666667	5
S13_M8a_11_2	SENGUA	2013	11	2	M8a	2002	126	120	1.6	0.6	1.2	5	0.51	0.05	NA	5	3	7	6.8	4	7.75	6.06	NA	5
S13_M8a_1_3	SENGUA	2013	1	3	M8a	2002	128	123	1.7	0.5	1.1	5	0.53	0.06	3	5	0	16	7.2	5	8.35	6.65	113.3333333333	4
S13_M8a_13_1	SENGUA	2013	13	1	M8a	2002	129	123	1.7	0.6	1.2	7	0.63	0.1	2	5	0	8	8.6	5	8.39	6.92	106.6666666667	6
S13_M8a_13_2	SENGUA	2013	13	2	M8a	2002	138	129	1.3	0.5	0.8	3	0.6	0.07	3	3	1	14	5.4	5	6.447	3.6	106.6666666667	NA
S13_M8a_13_4	SENGUA	2013	13	4	M8a	2002	126	120	2	0.7	1.4	9	0.7	0.1	4	6	1	8	6.4	6	8.56	7.68	NA	5
S13_M8a_13A_3	SENGUA	2013	13A	3	M8a	2002	132	127	2.35	0.9	1.6	5	0.9	0.1	3	5	1	14	12	6	6.8	4.625	NA	5
S13_M8a_13B_3	SENGUA	2013	13B	3	M8a	2002	125	117	1.5	0.7	0.8	4	0.58	0.07	3	2	0	4	8.8	6	7.87	6.58	80	6
S13_M8a_16_1	SENGUA	2013	16	1	M8a	2002	120	114	2	0.7	1.5	10	0.7	0.06	NA	5	1	4	4.5	4	6.725	3.65	NA	3
S13_M8a_16_2	SENGUA	2013	16	2	M8a	2002	120	113	2	0.8	1.3	8	0.65	0.03	NA	4	0	8	8	4	6.65	4.2	80	3
S13_M8a_16_3	SENGUA	2013	16	3	M8a	2002	109	112	1.8	0.7	1.3	6	0.53	0.05	NA	5	3	9	7.8	4	8.02	6.62	NA	4
S13_M8a_16_4	SENGUA	2013	16	4	M8a	2002	122	114	2.2	1.4	1.6	9	0.65	0.08	NA	3	3	7	4.6	4	6.425	3.225	100	5
S13_M8a_18_1	SENGUA	2013	18	1	M8a	2002	131	125	2.3	0.9	1.7	4	0.8	0.1	5	6	1	14	5	6	7.675	4.55	113.3333333333	4
S13_M8a_18_3	SENGUA	2013	18	3	M8a	2002	126	119	1.8	0.7	1.3	6	0.59	0.05	NA	6	2	9	11.4	6	7.375	3.925	93.3333333333	2
S13_M8a_18_4	SENGUA	2013	18	4	M8a	2002	117	114	1.5	0.4	1.1	7	0.47	0.03	NA	5	2	6	9.8	3	8.275	3.925	83.3333333333	4
S13_M8a_18A_2	SENGUA	2013	18A	2	M8a	2002	125	119	1.9	0.7	1.5	7	0.65	0.07	2	8	4	6	6.8	2	7.82	6.09	86.6666666667	1
S13_M8a_18B_2	SENGUA	2013	18B	2	M8a	2002	121	117	1.9	0.7	1.6	6	0.7	0.05	NA	7	2	12	11.8	4	7.375	3.4	86.6666666667	4
S13_M8a_19_1	SENGUA	2013	19	1	M8a	2002	122	117	1.6	0.7	1.2	4	0.48	0.04	NA	4	1	14	6.6	3	7.32	6.14	73.3333333333	6
S13_M8a_19_2	SENGUA	2013	19	2	M8a	2002	120	114	2	0.7	1.5	7	0.66	0.04	2	6	3	7	8	5	8.74	7.34	93.3333333333	6
S13_M8a_1A_4	SENGUA	2013	1A	4	M8a	2002	125	118	1.65	0.7	1.35	4	0.46	0.03	NA	5	2	4	7	4	7.025	3.425	73.3333333333	2
S13_M8a_1B_4	SENGUA	2013	1B	4	M8a	2002	125	117	2.1	1.2	1.8	9	0.61	0.04	NA	6	1	4	5.8	6	8.025	3.9	NA	3
S13_M8a_21_1	SENGUA	2013	21	1	M8a	2002	127	122	1.5	0.6	1.1	6	0.41	0	NA	5	0	3	NA	NA	7.21	6.49	73.3333333333	1
S13_M8a_21_2	SENGUA	2013	21	2	M8a	2002	124	118	1.85	0.8	1.3	9	0.57	0.07	NA	4	6	10	9.75	5	6.95	3.875	120	2
S13_M8a_21_4	SENGUA	2013	21	4	M8a	2002	124	116	1.6	0.6	0.8	6	0.45	0.04	NA	2	0	5	NA	2	7.1	5.98	120	2
S13_M8a_21A_3	SENGUA	2013	21A	3	M8a	2002	119	111	2	0.8	1.2	7	0.43	0.05	NA	4	2	9	12.2	4	6.3	3.65	103.3333333333	2
S13_M8a_21B_3	SENGUA	2013	21B	3	M8a	2002	131	124	1.1	0.4	0.7	4	0.43	0.02	NA	3	0	7	9.6	3	7.1	6.14	120	4
S13_M8a_29_1	SENGUA	2013	29	1	M8a	2002	120	113	2.3	0.7	1.7	5	0.66	0.06	1	8	0	10	6	4	6.96	6.03	83.3333333333	NA
S13_M8a_29_2	SENGUA	2013	29	2	M8a	2002	115	104	1.6	0.7	1.1	5	0.56	0.04	NA	4	0	8	10.2	5	6.425	4.05	NA	3
S13_M8a_29A_3	SENGUA	2013	29A	3	M8a	2002	132	128	2	0.8	1.3	4	0.59	1	NA	4	0	10	6.2	5	8.15	7.04	70	4
S13_M8a_29A_4	SENGUA	2013	29A	4	M8a	2002	116	105	1.4	0.5	1.7	3	0.56	0.04	3	2	2	6	8.4	4	7.89	7.08	93.3333333333	3
S13_M8a_29B_4	SENGUA	2013	29B	4	M8a	2002	117	108	1	0.4	0.8	2	0.28	0.02	NA	3	0	3	10	5	8.44	6.81	73.3333333333	3
S13_M8a_31_1	SENGUA	2013	31	1	M8a	2002	113	104	2	0.8	1.5	6	0.55	0.07	NA	5	1	12	8.2	5	7.84	6.51	NA	5
S13_M8a_31A_2	SENGUA	2013	31A	2	M8a	2002	116	104	1.6	0.5	1.2	4	0.4	0.03	3	5	2	7	5	4	6.2	3.35	NA	2
S13_M8a_31A_4	SENGUA	2013	31A	4	M8a	2002	120	114	2	0.8	1.7	7	0.43	0.05	3	6	1	5	6.8	4	8.24	6.63	93.3333333333	4
S13_M8a_31B_2	SENGUA	2013	31B	2	M8a	2002	116	103	2.2	0.6	1.3	6	0.7	0.07	3	4	2	10	9.2	NA	6.925	3.95	NA	1
S13_M8a_31B_4	SENGUA	2013	31B	4	M8a	2002	123	116	2.7	1	2	8	0.58	0.04	3	5	1	9	9.2	3	6.375	3.35	93.3333333333	2
S13_M8a_31C_4	SENGUA	2013	31C	4	M8a	2002	131	123	1.6	0.6	1.1	7	0.46	0.04	2	4	2	10	7.2	3	6.25	2.7	93.3333333333	3
S13_M8a_35_1	SENGUA	2013	35	1	M8a	2002	120	115	1.7	0.5	1	4	0.55	0.05	2	4	1	11	6.4	5	8.09	6.75	86.6666666667	3
S13_M8a_35A_3	SENGUA	2013	35A	3	M8a	2002	111	102	2.3	0.6	1.3	6	0.67	0.06	2	4	0	14	9.6	6	7.82	6.87	100	5
S13_M8a_35A_4	SENGUA	2013	35A	4	M8a	2002	127	120	1.2	0.4	0.7	0	0.58	0.05	NA	3	0	6	6.4	1	6.32	5.22	86.6666666667	1
S13_M8a_35B_3	SENGUA	2013	35B	3	M8a	2002	127	120	2.15	1.1	1.6	5	0.65	0.05	2	5	1	10	8.6	5	8.3	7.13	70	5
S13_M8a_35B_4	SENGUA	2013	35B	4	M8a	2002	119	114	2.4	0.4	2	8	0.6	0.07	NA	5	0	8	7.4	5	7.74	7.15	NA	4
S13_M8a_35C_3	SENGUA	2013	35C	3	M8a	2002	127	118	1.5	0.6	0.9	6	0.43	0.06	NA	3	0	10	NA	NA	8	5.14	113.3333333333	1
S13_M8a_36_1	SENGUA	2013	36	1	M8a	2002	127	122	2.2	0.6	1.5	5	0.66	0.07	NA	5	0	14	8	6	8.49	7.24	76.6666666667	5
S13_M8a_38_3	SENGUA	2013	38	3	M8a	2002	154	147	1.7	0.5	1	4	0.55	0.04	3	4	0	6	9	4	7.2	6.21	NA	5
S13_M8a_38B_2	SENGUA	2013	38B	2	M8a	2002	122	115	1.7	0.5	1	5	0.7	0.03	2	3	2	9	9.6	3	7.85	6.54	90	5
S13_M8a_43_4	SENGUA	2013	43	4	M8a	2002	127	112	1.3	0.2	0.6	3	0.48	0.04	2	3	0	7	6	7	6.95	4.4	103.3333333333	5
S13_M8a_43A_1	SENGUA	2013	43A	1	M8a	2002	126	120	1.65	0.7	1.1	5	0.22	0.03	2	4	0	8	7.4	5	8.34	5.83	NA	6
S13_M8a_43B_1	SENGUA	2013	43B	1	M8a	2002	127	119	1.7	0.6	1.3	6	0.44	0.06	2	6	0	10	9	6	6.425	4.15	NA	6
S13_P2b_31_4	SENGUA	2013	31	4	P2b	581	152	146	1.9	0.7	1.5	4	0.7	0.05	2	7	8	14	6.6	3	7.01	4.94	120	1
S13_P2b_34_3	SENGUA	2013	34	3	P2b	581	119	114	1.9	0.4	1.2	4	0.41	0.03	3	4	0	4	10.8	3	7.54	5.99	80	5
S13_P5b_1_1	SENGUA	2013	1	1	P5b	1201	163	161	1.7	0.9	1.3	3	0.7	0.03	NA	4	13	14	5.6	2	5.575	2.25	140	1
S13_P5b_12_3	SENGUA	2013	12	3	P5b	1201	198	191	1.5	0.4	0.6	5	0.64	0.05	2	2	6	12	7.6	2	5.475	2.9	113.3333333333	1
S13_P5b_13_1	SENGUA	2013	13	1	P5b	1201	174	165	2	NA	NA	7	0.85	0.03	2	0	6	7	6.2	1	6.4	5.11111111111111	NA	1
S13_P5b_13_4	SENGUA	2013	13	4	P5b	1201	163	165	2.1	0.9	1.8	5	0.93	0.05	2	9	12	14	8	2	6.35	5.01	136.6666666667	1
S13_P5b_14_3	SENGUA	2013	14	3	P5b	1201	161	162	1.8	0.8	1.4	8	0.8	0.03	3	7	8	14	8	2	5.72	4.52	90	5
S13_P5b_15_1	SENGUA	2013	15	1	P5b	1201	163	161	1.7	0.7	1.5	6	0.46	0.07	3	7	9	10	7.4	2	5.175	2.275	116.6666666667	4
S13_P5b_15_3	SENGUA	2013	15	3	P5b	1201	165	164	1.6	NA	NA	5	0.75	0.03	2	0	12	14	6	1	5.3	2.575	146.6666666667	4
S13_P5b_23_3	SENGUA	2013	23	3	P5b	1201	191	181	1.8	NA	NA	5	0.93	0.04	1	0	6	12	6.2	1	6.17	5.05	100	4
S13_P5b_8_4	SENGUA	2013	8	4	P5b	1201	163	159	1.7	NA	NA	5	0.63	0.04	2	0	6	9	6.6	3	6.22	4.95	100	3
S13_P6b_1_2	SENGUA	2013	1	2	P6b	1251	162	156	1.7	0.8	1.4	7	0.76	0.05	1	8	14	14	7.2	2	6.12	4.87	120	4
S13_P6b_17_1	SENGUA	2013	17	1	P6b	1251	192	180	1.5	0.7	0.8	4	0.65	0.03	1	2	15	10	NA	1	5.46	4.1	116.6666666667	1
S13_P6b_17_3	SENGUA	2013	17	3	P6b	1251	191	183	1.5	0.7	0.8	4	0.65	0.03	1	2	15	10	5.6	2	6.33	5.11	120	4
S13_P6b_19_1	SENGUA	2013	19	1	P6b	1251	161	153	1.6	0.6	1.15	0	0.83	0.04	1	6	7	15	6.6	2	6.39	5.26	76.6666666667	5
S13_P6b_19_3	SENGUA	2013	19	3	P6b	1251	192	180	1.3	NA	NA	5	0.71	0.05	1	0	4	12	8.6	2	4.775	2.65	126.6666666667	1
S13_P6b_21_1	SENGUA	2013	21	1	P6b	1251	165	170	1.3	0.8	0.9	3	0.53	0.05	1	2	15	12	6.8	3	6.71	5.69	133.3333333333	4
S13_P6b_21_3	SENGUA	2013	21	3	P6b	1251	161	163	1.9	0.7	1.6	4	0.86	0.03	3	7	10	14	9	3	6.77	5.94	126.6666666667	5
S13_P6b_25_1	SENGUA	2013	25	1	P6b	1251	164	160	1.5	0.8	1	4	0.66	0.04	2	2	7	14	NA	1	6.99	5.74	83.3333333333	4
S13_P6b_26_2	SENGUA	2013	26	2	P6b	1251	160	154	2	0.9	1.5	5	0.79	0.05	3	7	20	14	NA	NA	NA	NA	103.3333333333	NA
S13_P6b_3_1	SENGUA	2013	3	1	P6b	1251	157	159	1.8	0.7	1.4	4	0.63	0.03	2	8	9	12	7	2	4.825	2.425	NA	5
S13_P6b_31_1	SENGUA	2013	31	1	P6b	1251	165	162	1.4	0.5	1	0	0.34	0.05	1	6	15	17	6.2	2	5.75	5.04	106.6666666667	5
S13_P6b_3_4	SENGUA	2013	3	4	P6b	1251	162	164	1.8	0.9	1.3	0	0.59	0.04	2	6	15	11	6.8	1	4.4	1.975	106.6666666667	4
S13_P6b_8_1	SENGUA	2013	8	1	P6b	1251	163	160	1.8	0.6	1	5	0.7	0.03	1	4	11	16	5.6	1	6.13	4.94	106.6666666667	4
S13_P6b_8_4	SENGUA	2013	8	4	P6b	1251	179	165	1.8	NA	NA	2	0.7	0.04	3	0	16	8	6.6	2	6.4	5.12	106.6666666667	5
S13_P6b_9_2	SENGUA	2013	9	2	P6b	1251	158	160	1.4	0.6	1.2	0	0.8	0.06	2	7	18	14	9.2	2	6.3375	5.3625	140	5
S13_P3b_11_2	SENGUA	2013	11	2	P3b	1101	162	153	2	0.7	1.6	0	0.368	0.03	2	6	15	14	6	3	5.975	2.95	120	2
S13_P3b_11_3	SENGUA	2013	11	3	P3b	1101	138	130	2.1	0.6	1.6	8	0.61	0.04	NA	5	5	10	NA	3	6.78	5.93	130	5
S13_P3b_11_4	SENGUA	2013	11	4	P3b	1101	162	156	1.7	0.9	1.3	4	0.5	0.05	3	5	14	15	6.8	3	7.63	6.57	120	4
S13_P3b_13_2	SENGUA	2013	13	2	P3b	1101	161	153	1.5	0.5	1	3	0.55	0.03	3	4	6	14	6.2	4	6.35	3.15	120	3
S13_P3b_14_1	SENGUA	2013	14	1	P3b	1101	139	131	1.8	0.7	1.2	3	0.56	0.05	1	5	13	12	7.6	3	6.5	3.225	NA	3
S13_P3b_14_2	SENGUA	2013	14	2	P3b	1101	147	138	0.7	NA	NA	0	0.46	0.03	NA	0	1	6	7.4	3	5.475	3.175	100	5
S13_P3b_14_3	SENGUA	2013	14	3	P3b	1101	154	147	1.7	0.5	1.2	6	0.7	0.04	3	7	7	14	8.2	3	6.525	3.2	NA	1
S13_P3b_14_4	SENGUA	2013	14	4	P3b	1101	132	126	1.2	0.5	0.85	3	0.56	0.04	3	5	6	7	6.4	3	5.675	3.525	103.3333333333	2
S13_P3b_15_1	SENGUA	2013	15	1	P3b	1101	157	153	1.35	0.3	0.9	2	0.7	0.04	1	6	3	11	9.2	4	7.8	5.88	NA	3
S13_P3b_15_2	SENGUA	2013	15	2	P3b	1101	145	140	1.7	1	1.45	2	0.93	0.06	2	4	12	14	10.4	5	7.425	3.625	93.3333333333	1
S13_P3b_15_3	SENGUA	2013	15	3	P3b	1101	136	132	2	1.1	1.6	6	0.74	0.05	4	5	2	9	7	3	6.8	5.46	133.3333333333	5
S13_P3b_15B_4	SENGUA	2013	15B	4	P3b	1101	152	143	1.4	0.7	1.1	3	0.35	0.05	3	5	9	14	8.4	3	7.025	3.325	120	1
S13_P3b_16_4	SENGUA	2013	16	4	P3b	1101	132	126	1.8	0.6	1.4	6	0.56	0.04	3	8	4	11	5.6	5	6.5	3.2	96.6666666667	2
S13_P3b_16A_1	SENGUA	2013	16A	1	P3b	1101	156	153	1.7	0.6	1.15	4	0.65	0.03	1	4	10	14	6.8	5	7.88	6.5	130	5
S13_P3b_16A_2	SENGUA	2013	16A	2	P3b	1101	145	139	2	1	1.5	12	0.7	0.06	3	7	3	10	7.6	3	6.35	3.5	100	2
S13_P3b_16B_1	SENGUA	2013	16B	1	P3b	1101	132	126	2	0.7	1.5	7	0.32	0.05	3	6	8	14	9.6	3	7.32	6.1	113.3333333333	NA
S13_P3b_16B_2	SENGUA	2013	16B	2	P3b	1101	137	127	1.7	0.6	1.2	6	0.76	0.04	3	6	8	10	5.6	3	7.89	6.15	123.3333333333	5
S13_P3b_17_1	SENGUA	2013	17	1	P3b	1101	122	125	1.7	0.5	1	5	0.63	0.05	2	6	4	12	9.4	6	7.225	4.425	113.3333333333	NA
S13_P3b_17_2	SENGUA	2013	17	2	P3b	1101	138	133	1.5	0.5	1	0	0.5	0.02	3	6	5	12	7	3	8.32	5.64	140	6
S13_P3b_17_3	SENGUA	2013	17	3	P3b	1101	160	164	1.7	0.7	1.3	3	0.8	0.05	2	6	8	8	6.8	4	7.62	6.03	126.6666666667	4
S13_P3b_17_4	SENGUA	2013	17	4	P3b	1101	139	130	0.9	0.3	0.7	3	0.4	0.03	3	5	1	7	NA	1	7.86	5.86	146.6666666667	1
S13_P3b_26_1	SENGUA	2013	26	1	P3b	1101	135	127	0.8	0.2	0.35	0	0.34	0.03	2	3	2	5	NA	4	9.55	3.1	126.6666666667	4
S13_P3b_26_2	SENGUA	2013	26	2	P3b	1101	135	129	1.4	0.9	1.2	3	0.56	0.04	3	4	2	12	5.6	3	7.58	6.09	100	2
S13_P3b_26_3	SENGUA	2013	26	3	P3b	1101	142	135	1.6	0.5	1	3	0.58	0.08	4	6	4	15	5.5	2	7.47	6.07	146.6666666667	5
S13_P3b_27_2	SENGUA	2013	27	2	P3b	1101	139	133	1.8	0.9	1.4	7	0.7	0.06	1	7	3	14	6	3	7.72	6.22	NA	4
S13_P3b_27_3	SENGUA	2013	27	3	P3b	1101	162	156	1.2	0.6	0.9	5	0.56	0.06	3	5	4	16	4.8	2	6.63	5.51	133.3333333333	4
S13_P3b_27_4	SENGUA	2013	27	4	P3b	1101	161	153	1.4	0.6	1	5	0.7	0.05	3	6	4	8	6.2	3	6.95	3.125	120	1
S13_P3b_28_1	SENGUA	2013	28	1	P3b	1101	134	129	1.9	0.7	1.1	5	0.66	0.05	2	4	3	5	NA	4	7.425	3.1	NA	4
S13_P3b_28_2	SENGUA	2013	28	2	P3b	1101	130	124	1.7	0.7	1.3	8	0.66	0.04	3	6	7	7	6	4	7.25	3.25	110	2
S13_P3b_28_3	SENGUA	2013	28	3	P3b	1101	155	148	1.4	0.8	1.1	3	0.5	0.03	1	5	8	13	7.6	3	7.89	6.08	140	4
S13_P3b_28_4	SENGUA	2013	28	4	P3b	1101	153	145	1.5	0.8	1	7	0.53	0.04	3	2	8	10	5.4	3	5.951	3.05	106.6666666667	4
S13_P3b_31_2	SENGUA	2013	31	2	P3b	1101	153	145	1.9	0.8	1.3	6	0.64	0.04	NA	5	6	14	6.8	4	6.55	3.825	NA	5
S13_P3b_31_4	SENGUA	2013	31	4	P3b	1101	159	153	0.8	0.7	1.4	2	0.58	0.04	3	8	4	14	8	3	5.525	3.025	106.6666666667	2
S13_P3b_31A_3	SENGUA	2013	31A	3	P3b	1101	151	145	1.7	0.5	1.3	3	0.55	0.05	1	7	8	15	7	3	6.64	5.72	86.6666666667	4
S13_P3b_31B_3	SENGUA	2013	31B	3	P3b	1101	137	130	1.5	0.2	0.8	4	0.7	0.04	2	4	5	13	8	5	6.725	3.4	90	2
S13_P3b_36_1	SENGUA	2013	36	1	P3b	1101	135	128	1.3	0.5	1	0	0.43	0.03	2	5	2	6	5.8	3	7.08	4.7	120	3
S13_P3b_36_2	SENGUA	2013	36	2	P3b	1101	141	133	1.8	0.8	1.6	7	0.66	0.05	NA	6	14	9	6.2	3	7.09	6.15	93.3333333333	4
S13_P3b_36_3	SENGUA	2013	36	3	P3b	1101	142	136	1.7	0.6	1.2	0	0.75	0.04	1	5	5	14	9.8	3	6.325	3.325	126.6666666667	2
S13_P3b_36B_4	SENGUA	2013	36B	4	P3b	1101	134	127	1.7	0.6	1.3	5	0.7	0.06	3	4	6	8	6	3	6.55	3.075	93.3333333333	2
S13_P3b_40_1	SENGUA	2013	40	1	P3b	1101	157	150	1.9	0.8	1.55	5	0.8	0.06	1	8	10	14	5.6	4	7.56	6.67	140	5
S13_P3b_40_3	SENGUA	2013	40	3	P3b	1101	161	154	1.9	0.7	0.5	1	0.76	0.06	1	6	18	18	6.6	5	8.21	6.61	100	4
S13_P3b_5_1	SENGUA	2013	5	1	P3b	1101	139	133	2.15	0.6	1.6	7	0.7	0.05	2	6	11	14	8	4	6.025	3	NA	3
S13_P3b_5_2	SENGUA	2013	5	2	P3b	1101	161	160	1.5	0.6	1.2	0	0.67	0.04	3	7	5	14	6.8	4	7.93	5.98	NA	4
S13_P3b_5_3	SENGUA	2013	5	3	P3b	1101	102	127	1.6	0.4	1	5	0.75	0.04	2	5	2	6	7.25	5	8.1	6.79	NA	5
S13_P3b_5_4	SENGUA	2013	5	4	P3b	1101	132	126	2	0.8	1.6	7	0.75	0.04	3	6	9	6	7	5	7.37	6.06	NA	5
S14_M7b_1_1	SENGUA	2014	1	1	M7b	2581	133	122	2.35	1.2	2.1	8	0.74	10	2	7	4	5	5	5.4	8.1	6.1	NA	2
S14_M7b_11_2	SENGUA	2014	11	2	M7b	2581	94	85	2.2	0.8	1.9	7	0.9	5	2	7	2	9	9	6.3	8.8	7.2	NA	4
S14_M7b_11_3	SENGUA	2014	11	3	M7b	2581	103	94	2.4	1.2	2.2	6	0.8	7	3	6	6	8	7	4.7	7.4	5.5	NA	1
S14_M7b_11_4	SENGUA	2014	11	4	M7b	2581	132	123	2.2	0.8	1.75	12	0.8	7	3	7	3	12	7	3.8	7.3	5.7	NA	3
S14_M7b_1_2	SENGUA	2014	1	2	M7b	2581	100	93	1.6	0.5	1.3	3	0.8	7	2	5	1	6	5	6.3	7.4	5.7	66.6666666667	3
S14_M7b_12_1	SENGUA	2014	12	1	M7b	2581	87	82	1.75	0.5	1.2	4	0.73	4	3	5	1	8	NA	5.1	8.5	7.4	NA	4
S14_M7b_12_2	SENGUA	2014	12	2	M7b	2581	95	90	2.4	0.7	1.65	8	0.7	8	2	6	5	5	8	4	7	6	NA	3
S14_M7b_12_3	SENGUA	2014	12	3	M7b	2581	92	85	2.4	1.3	2.1	7	0.9	8	2	3	16	16	8	4.7	7.4	5.2	66.6666666667	4
S14_M7b_12_4	SENGUA	2014	12	4	M7b	2581	103	93	2.4	1.1	2	5	0.82	6	3	6	7	12	8	4	6.7	5.6	53.3333333333	3
S14_M7b_1_4	SENGUA	2014	1	4	M7b	2581	93	88	2.4	1.3	2	9	0.75	6	2	6	2	9	6	9.5	10.1	6.5	NA	3
S14_M7b_18_4	SENGUA	2014	18	4	M7b	2581	130	117	3	1.1	2.3	10	0.8	7	2	5	5	6	6	2.3	6.4	4.4	NA	2
S14_M7b_19_1	SENGUA	2014	19	1	M7b	2581	102	95	2.7	1.6	2.2	10	0.85	6	3	4	2	4	8	9.5	8.2	7.1	60	2
S14_M7b_19_2	SENGUA	2014	19	2	M7b	2581	93	88	2	0.9	1.7	5	0.9	10	2	6	2	12	11	7.4	8.5	7.6	NA	3
S14_M7b_19_3	SENGUA	2014	19	3	M7b	2581	92	88	2.7	0.9	1.9	8	0.8	7	2	5	15	10	9	5.4	8.5	7.1	53.3333333333	3
S14_M7b_2_1	SENGUA	2014	2	1	M7b	2581	79	76	2.05	0.6	1.7	7	0.81	5	2	8	2	7	8	6.4	7.2	5.6	NA	3
S14_M7b_2_2	SENGUA	2014	2	2	M7b	2581	102	92	2.4	0.4	2.2	10	0.8	10	2	5	1	12	NA	5.6	8.1	6.6	NA	2
S14_M7b_22_1	SENGUA	2014	22	1	M7b	2581	124	121	2.5	0.85	1.9	8	0.89	7	2	6	3	6	13	5.8	6.3	5.7	46.6666666667	4
S14_M7b_22_2	SENGUA	2014	22	2	M7b	2581	NA	NA	1.4	0.76	1.32	3	0.76	3	2	5	6	9	NA	NA	NA	NA	80	NA
S14_M7b_22_3	SENGUA	2014	22	3	M7b	2581	93	92	2.4	0.9	2	7	0.79	6	3	7	5	14	10	6.8	6.9	5.9	NA	5
S14_M7b_22_4	SENGUA	2014	22	4	M7b	2581	87	82	2.2	0.9	1.85	5	0.75	8	2	7	1	12	7	5.4	7.8	5.1	NA	3
S14_M7b_2_3	SENGUA	2014	2	3	M7b	2581	94	89	2.8	1.1	2.15	10	1.08	9	2	7	2	12	10	7.4	9.4	7.6	NA	4
S14_M7b_2_4	SENGUA	2014	2	4	M7b	2581	132	126	2.6	1.4	2	6	0.9	6	3	5	2	5	NA	NA	NA	NA	83.3333333333	NA
S14_M7b_26_1	SENGUA	2014	26	1	M7b	2581	95	96	1.92	0.4	1.3	8	0.71	5.2	3	6	6	8	8	6.5	8.3	6.6	66.6666666667	2
S14_M7b_26_3	SENGUA	2014	26	3	M7b	2581	88	82	2.7	1	2	7	0.73	6	3	7	6	14	11	6	7.5	6.1	56.6666666667	4
S14_M7b_26_4	SENGUA	2014	26	4	M7b	2581	67	64	2.2	0.6	1.3	6	0.65	5.5	3	6	6	10	7	6.4	7.4	5.8	NA	4
S14_M7b_28_1	SENGUA	2014	28	1	M7b	2581	89	84	2.2	0.8	1.9	4	0.83	6	3	7	3	5	7	4	6.8	5	NA	2
S14_M7b_28_3	SENGUA	2014	28	3	M7b	2581	90	83	2.3	0.9	1.6	7	0.82	6	3	5	3	8	5	4.6	6.7	5.4	70	4
S14_M7b_3_2	SENGUA	2014	3	2	M7b	2581	102	93	2.4	1.2	1.9	7	0.8	6	3	4	NA	12	7	6.6	8.3	6.7	NA	3
S14_M7b_3_3	SENGUA	2014	3	3	M7b	2581	95	90	2.6	1.3	2.2	5	0.9	7	2	7	1	8	8	5	7.3	6.2	NA	4
S14_M7b_3_4	SENGUA	2014	3	4	M7b	2581	NA	NA	2.7	1.3	2.3	7	0.43	4	3	5	1	5	6	6.6	7.1	5.6	60	3
S14_M7b_5_1	SENGUA	2014	5	1	M7b	2581	100	93	3.2	1.7	2	6	0.93	7	3	4	4	8	7	5.7	9.1	7.6	NA	3
S14_M7b_5_2	SENGUA	2014	5	2	M7b	2581	99	92	2.1	0.6	1.5	6	0.73	11	3	5	2	5	9	7.5	9.5	7.9	63.3333333333	4
S14_M7b_5_3	SENGUA	2014	5	3	M7b	2581	90	89	2.7	1.1	2.2	10	0.73	8	2	5	5	12	6	4	7.8	6.5	53.3333333333	4
S14_M7b_5_4	SENGUA	2014	5	4	M7b	2581	102	94	2.7	1.2	2	8	0.85	9	2	6	3	9	7	3.5	7	5.1	NA	2
S14_M7b_6_1	SENGUA	2014	6	1	M7b	2581	92	89	2.8	1.2	2.1	9	0.73	8	2	10	1	6	NA	6.4	8.2	7.3	NA	3
S14_M7b_6_3	SENGUA	2014	6	3	M7b	2581	93	86	2.3	1	1.6	6	0.5	8	3	4	1	10	NA	6.3	7	5.8	80	4
S14_M7b_6_4	SENGUA	2014	6	4	M7b	2581	82	75	2.1	1	1.85	5	0.74	7	3	6	NA	14	11	7	8.4	6.9	NA	3
S14_M7b_7_1	SENGUA	2014	7	1	M7b	2581	NA	NA	2.2	1.2	2.1	4	0.9	6	2	8	6	16	10	2	6.2	4.9	NA	2
S14_M7b_7_2	SENGUA	2014	7	2	M7b	2581	96	93	1.7	0.8	1.6	3	0.75	6	2	5	2	8	12	5	8.1	6.8	NA	1
S14_M7b_7_3	SENGUA	2014	7	3	M7b	2581	77	72	2.3	1.1	1.9	7	0.8	4	3	6	5	5	6	6	7.6	6.4	NA	3
S14_M7b_7_4	SENGUA	2014	7	4	M7b	2581	102	91	2.7	1.1	2.15	6	0.8	8	3	6	4	9	10	5.9	7.8	6.6	NA	4
S14_M7b_8_1	SENGUA	2014	8	1	M7b	2581	91	88	2.8	1	2.15	8	0.8	6	2	7	5	11	11	5.1	7	4.9	NA	3
S14_M7b_8_2	SENGUA	2014	8	2	M7b	2581	122	114	1.9	0.8	1.4	2	0.63	9	3	4	3	4	6	5.6	6.9	5.7	46.6666666667	2
S14_M7b_8_3	SENGUA	2014	8	3	M7b	2581	102	93	2.8	1	1.9	6	0.8	5	3	5	2	14	10	6.6	8.3	7	66.6666666667	3
S14_M7b_8_4	SENGUA	2014	8	4	M7b	2581	135	127	1.8	0.6	1.1	3	0.54	3	2	5	10	4	6	1.2	5.9	4.4	NA	1
S14_P9b_10_1	SENGUA	2014	10	1	P9b	1649	131	123	2.2	1.5	1.8	5	0.71	5	3	4	4	6	7	3.6	6.6	3	NA	2
S14_P9b_10_2	SENGUA	2014	10	2	P9b	1649	140	134	2	0.7	1.4	5	0.8	6	3	4	2	4	8	2.4	6.9	3.7	NA	2
S14_P9b_10_3	SENGUA	2014	10	3	P9b	1649	129	122	1.9	0.9	1.4	4	0.73	6	3	4	3	11	5	0.8	6	3.7	93.3333333333	1
S14_P9b_10_4	SENGUA	2014	10	4	P9b	1649	125	116	2.2	1	1.6	3	0.63	5	3	5	2	4	6	2.3	6.6	5	66.6666666667	2
S14_P9b_1_1	SENGUA	2014	1	1	P9b	1649	132	125	3	1.3	2.3	5	0.86	4	2	7	8	5	7	4.2	6.8	3.1	83.3333333333	2
S14_P9b_11_2	SENGUA	2014	11	2	P9b	1649	NA	NA	1.9	0.5	1.25	7	0.7	7	2	6	NA	7	NA	NA	NA	NA	80	NA
S14_P9b_11_3	SENGUA	2014	11	3	P9b	1649	135	130	2.9	1	2.3	7	0.78	4	3	6	14	12	8	3.3	6.4	5.1	80	2
S14_P9b_11_4	SENGUA	2014	11	4	P9b	1649	95	92	2.2	1	2.1	10	0.73	9	2	3	2	12	7	4.4	7.8	6.5	60	4
S14_P9b_1_2	SENGUA	2014	1	2	P9b	1649	132	126	2.4	0.8	1.9	7	0.82	5	3	8	10	10	7	4.6	7.8	6.3	60	2
S14_P9b_12_1	SENGUA	2014	12	1	P9b	1649	133	126	2.7	1.2	2.2	4	0.85	7	3	7	9	4	8	2.3	6.1	3.3	NA	2
S14_P9b_12_2	SENGUA	2014	12	2	P9b	1649	133	122	1.5	1.1	NA	NA	0.66	5	NA	NA	2	8	NA	NA	NA	NA	86.6666666667	NA
S14_P9b_12_3	SENGUA	2014	12	3	P9b	1649	134	125	2.6	0.9	2	5	0.71	6	3	7	12	11	10	3.8	5.6	4.6	113.3333333333	2
S14_P9b_1_3	SENGUA	2014	1	3	P9b	1649	140	131	2.2	0.9	1.6	4	0.65	4	4	4	4	14	7	3.4	7.7	4.4	100	3
S14_P9b_13_1	SENGUA	2014	13	1	P9b	1649	131	122	3	1.3	2.4	5	0.99	5	2	6	6	4	6	3.2	7.2	3.8	73.3333333333	2
S14_P9b_13_3	SENGUA	2014	13	3	P9b	1649	124	121	2.8	1.3	2.1	4	0.76	5	2	5	12	15	7	3	6.1	4.6	NA	3
S14_P9b_1_4	SENGUA	2014	1	4	P9b	1649	137	129	2.4	1	1.8	4	0.68	4	3	11	NA	12	7	2.8	6.6	5	NA	2
S14_P9b_14_2	SENGUA	2014	14	2	P9b	1649	143	142	2.8	1.4	2.2	3	0.79	4	3	5	13	7	6	1.3	6.4	4.2	NA	2
S14_P9b_14_3	SENGUA	2014	14	3	P9b	1649	128	120	3.1	1.6	2.4	8	0.89	4	2	7	12	10	6	2.6	5.6	4.4	NA	3
S14_P9b_14_4	SENGUA	2014	14	4	P9b	1649	142	135	2.8	1.2	2.2	0	0.73	2	3	5	9	8	8	4.2	6.9	5.2	86.6666666667	2
S14_P9b_16_1	SENGUA	2014	16	1	P9b	1649	135	130	3	1.4	2.5	6	0.8	4	3	6	3	5	9	5.1	7.2	3.9	NA	1
S14_P9b_16_2	SENGUA	2014	16	2	P9b	1649	131	125	2.8	0.9	2.2	6	0.83	5	3	6	3	8	11	5.3	6.5	5.7	NA	4
S14_P9b_16_3	SENGUA	2014	16	3	P9b	1649	119	106	1.9	0.6	1.6	1	0.62	4	3	NA	7	10	6	1.4	6.3	4.2	NA	1
S14_P9b_18_1	SENGUA	2014	18	1	P9b	1649	141	134	3	1.6	2.2	4	0.75	4	3	4	14	5	9	4	6.6	3.9	NA	2
S14_P9b_18_2	SENGUA	2014	18	2	P9b	1649	141	135	2.2	0.8	1.7	2	0.7	6	3	5	12	10	8	4.4	6.3	5.3	NA	4
S14_P9b_19_1	SENGUA	2014	19	1	P9b	1649	132	126	3	1	2.5	7	0.93	6	2	9	6	8	5	4.8	7.5	5.1	NA	2
S14_P9b_19_3	SENGUA	2014	19	3	P9b	1649	134	128	3	1.2	2.2	9	0.73	4	3	7	6	9	6	2.5	6.6	5.3	73.3333333333	2
S14_P9b_19_4	SENGUA	2014	19	4	P9b	1649	110	103	2.9	0.9	2.2	7	0.82	6	3	8	7	7	5	4.5	7.3	5.3	NA	2
S14_P9b_23_1	SENGUA	2014	23	1	P9b	1649	137	132	2.45	0.9	2.1	7	0.69	4	3	6	26	6	6	3.1	6.3	5.1	100	2
S14_P9b_23_2	SENGUA	2014	23	2	P9b	1649	142	134	2.6	1.5	2.1	6	0.8	7	2	5	11	11	7	3.1	5.8	4	NA	2
S14_P9b_23_3	SENGUA	2014	23	3	P9b	1649	135	129	3.5	1.6	2.1	2	0.9	5	3	7	11	9	8	3.4	6.2	4.8	NA	3
S14_P9b_23_4	SENGUA	2014	23	4	P9b	1649	NA	136	2.2	1.4	1.8	6	0.95	5	3	4	5	8	6	3	6.1	4	NA	3
S14_P9b_24_1	SENGUA	2014	24	1	P9b	1649	137	128	2.8	1.1	2.2	8	0.95	6	2	7	10	12	8	2.4	6.3	4.5	93.3333333333	3
S14_P9b_24_2	SENGUA	2014	24	2	P9b	1649	137	134	2.1	0.8	1.3	3	0.7	5	3	5	2	10	8	2.8	6.8	5.4	NA	2
S14_P9b_24_3	SENGUA	2014	24	3	P9b	1649	121	112	2.4	1.4	2.2	11	0.71	4	3	6	11	14	7	2.5	6	4.4	NA	2
S14_P9b_25_1	SENGUA	2014	25	1	P9b	1649	132	127	2.7	1.1	2.15	6	0.66	6	3	7	3	9	6	4.5	7.1	3.6	NA	2
S14_P9b_25_3	SENGUA	2014	25	3	P9b	1649	133	125	3	1.4	2.4	6	0.95	3	3	5	12	12	7	4.3	7.2	5	NA	3
S14_P9b_26_2	SENGUA	2014	26	2	P9b	1649	128	121	2.25	0.8	1.8	4	0.59	6	3	6	12	7	7	3.7	6.6	5.5	83.3333333333	2
S14_P9b_26_4	SENGUA	2014	26	4	P9b	1649	116	109	2.6	0.8	1.9	5	0.6	5	3	7	10	6	6	4	6.1	4.8	NA	2
S14_P9b_28_2	SENGUA	2014	28	2	P9b	1649	109	132	2.6	1.2	2.1	8	0.98	5	3	7	11	15	7	3.1	7.1	5.6	123.3333333333	2
S14_P9b_28_3	SENGUA	2014	28	3	P9b	1649	NA	110	3.2	1.3	2.2	4	0.78	6	3	5	5	9	9	4.4	6.9	5.4	NA	2
S14_P9b_28_4	SENGUA	2014	28	4	P9b	1649	134	127	2.3	0.8	1.9	5	0.76	3	3	8	6	6	8	3.2	5.4	4.2	76.6666666667	2
S14_P9b_29_1	SENGUA	2014	29	1	P9b	1649	130	124	2.9	0.9	2.2	9	0.86	6	3	8	6	6	8	4.6	7.2	5.5	53.3333333333	3
S14_P9b_29_2	SENGUA	2014	29	2	P9b	1649	126	121	2.5	0.9	1.8	5	0.6	6	3	4	4	7	7	4.4	7.6	6	NA	2
S14_P9b_29_3	SENGUA	2014	29	3	P9b	1649	137	126	3	1	2.5	2	0.5	6	3	6	NA	5	9	3.3	7.5	6.1	86.6666666667	2
S14_P9b_29_4	SENGUA	2014	29	4	P9b	1649	132	126	2.8	2	2.4	5	0.88	6	3	3	5	5	8	4.6	7.1	5.3	NA	2
S14_P1a_12_3	SENGUA	2014	12	3	P1a	504	NA	NA	1.93	1.32	1.74	0	0.85	4	NA	5	17	9	6	0.8	5.2	3.3	120	1
S14_P1a_12_4	SENGUA	2014	12	4	P1a	504	NA	NA	2.04	0.8	1.42	0	0.74	4	NA	5	11	4	6	0.6	5.9	3.6	90	1
S14_P1a_13_1	SENGUA	2014	13	1	P1a	504	NA	NA	1.9	1.2	1.4	5	0.59	4	2	4	17	11	5	0.1	6.4	3.4	NA	2
S14_P1a_13_2	SENGUA	2014	13	2	P1a	504	NA	NA	1.09	0.52	0.75	0	0.56	3	NA	4	17	8	6	0.2	5.4	3.5	NA	1
S14_P1a_16_1	SENGUA	2014	16	1	P1a	504	NA	NA	1.1	0.8	NA	NA	0.56	3	2	NA	11	10	6	1.2	6.6	3.7	83.3333333333	1
S14_P1a_16_3	SENGUA	2014	16	3	P1a	504	NA	NA	1.93	1.05	1.65	0	0.73	3.5	NA	6	12	7	6	1	5.9	3.8	NA	2
S14_P1a_16_4	SENGUA	2014	16	4	P1a	504	95	91	2.4	0.8	1.95	8	0.8	7	3	7	2	12	10	6.9	6.5	6	60	2
S14_P1a_17_4	SENGUA	2014	17	4	P1a	504	NA	NA	1.6	1	1.3	0	0.89	3	NA	4	10	7	6	0.6	6.7	3.6	76.6666666667	1
S14_P1a_18_1	SENGUA	2014	18	1	P1a	504	154	150	1.8	1.1	1.6	2	0.8	5	2	5	28	7	5	0.8	5.7	3	NA	2
S14_P1a_18_3	SENGUA	2014	18	3	P1a	504	157	153	1.4	0.95	1.32	0	0.69	2	NA	4	8	NA	5	0.8	5.3	2.9	NA	1
S14_P1a_25_4	SENGUA	2014	25	4	P1a	504	120	108	1.7	0.5	1.2	2	0.45	5	3	4	1	5	6	5.6	6.9	5.7	NA	1
S14_P1a_31_1	SENGUA	2014	31	1	P1a	504	154	141	2.2	1.2	1.7	5	0.97	5	2	3	7	3	5	1	5.8	3.4	NA	2
S14_P1a_31_4	SENGUA	2014	31	4	P1a	504	NA	NA	1.2	0.42	0.9	0	0.38	3	NA	5	6	9	5	0.8	5.7	3.9	NA	1
S14_P1a_33_1	SENGUA	2014	33	1	P1a	504	NA	NA	1.9	1.2	1.63	6	0.88	2	2	5	26	10	6	0.6	5.9	3.5	96.6666666667	1
S14_P1a_33_2	SENGUA	2014	33	2	P1a	504	124	116	1.6	0.3	1	6	0.53	5	3	5	2	9	6	1.6	5.1	3.5	60	1
S14_P1a_33_3	SENGUA	2014	33	3	P1a	504	NA	NA	1.62	1.03	1.35	0	0.65	3	NA	4	20	9	5	0.4	6.1	2.8	106.6666666667	1
S14_P1a_34_3	SENGUA	2014	34	3	P1a	504	NA	NA	1.68	0.84	1.4	0	0.65	3.5	NA	6	10	7	6	1	5.7	3.5	NA	1
S14_P1a_34_4	SENGUA	2014	34	4	P1a	504	96	85	1.8	0.7	1.4	0	0.55	3.5	NA	5	8	7	8	5.9	6.9	5.8	80	2
S14_P1a_35_1	SENGUA	2014	35	1	P1a	504	NA	NA	1.3	0.6	0.9	0	0.62	2.5	NA	4	9	6	6	0.6	6.2	4.1	100	1
S14_P1a_35_2	SENGUA	2014	35	2	P1a	504	NA	NA	1.1	0.6	0.85	0	0.54	2	NA	3	5	5	7	0.7	6.3	3.9	NA	1
S14_P1a_35_3	SENGUA	2014	35	3	P1a	504	NA	NA	1.62	0.8	1.45	0	0.6	2	NA	5	NA	7	7	0.5	6.1	3.5	NA	1
S14_P1a_35_4	SENGUA	2014	35	4	P1a	504	NA	NA	2.04	1	1.53	0	0.76	3	NA	4	11	4	NA	NA	NA	NA	NA	NA
S14_P1a_4_1	SENGUA	2014	4	1	P1a	504	NA	NA	1.6	0.9	1.3	5	0.69	5	2	4	8	9	5	1.3	5.9	4	NA	1
S14_P1a_4_3	SENGUA	2014	4	3	P1a	504	NA	NA	1.98	0.84	1.32	0	0.77	2	NA	5	13	NA	6	0.4	6.6	3.5	NA	1
S14_P1a_4_4	SENGUA	2014	4	4	P1a	504	NA	NA	1.82	1	1.32	0	0.58	3	NA	4	14	8	6	0.8	5.8	3.5	NA	2
S14_P1a_5_1	SENGUA	2014	5	1	P1a	504	NA	NA	1.2	0.7	1.04	3	0.59	4	3	4	10	14	6	0.7	6.5	3.9	NA	1
S14_P1a_5_2	SENGUA	2014	5	2	P1a	504	NA	NA	1.4	0.8	1.3	3	0.83	4	3	5	19	14	5	0.9	7.1	4.2	93.3333333333	1
S14_P1a_5_3	SENGUA	2014	5	3	P1a	504	154	151	1.6	1.03	1.42	0	0.64	1.5	NA	5	11	4	6	0.9	6.3	3.9	133.3333333333	2
S14_P1a_7_2	SENGUA	2014	7	2	P1a	504	NA	NA	1.3	0.8	0.9	0	0.57	3	NA	3	13	7	NA	NA	NA	NA	NA	NA
S14_P1a_7_4	SENGUA	2014	7	4	P1a	504	142	133	1.7	1.1	1.3	2	0.5	4	3	5	11	9	NA	NA	NA	NA	66.6666666667	NA
S14_P1a_9_1	SENGUA	2014	9	1	P1a	504	NA	NA	1.8	1.1	1.4	0	0.82	3	NA	4	18	6	6	0.4	5.8	3.7	NA	1
S14_P1a_9_3	SENGUA	2014	9	3	P1a	504	NA	NA	1.29	0.75	0.94	0	0.59	5	NA	3	14	7	NA	5.4	6.2	2.7	NA	1
S14_P1a_9_4	SENGUA	2014	9	4	P1a	504	NA	NA	1.73	0.9	1.32	2	0.62	2	NA	4	17	6	6	2.8	5.9	3.2	NA	2
S14_P9a_10_2	SENGUA	2014	10	2	P9a	1317	141	135	1.6	0.5	1.3	4	0.7	3	2	7	11	7	7	1.7	5.9	4.7	NA	2
S14_P9a_10_3	SENGUA	2014	10	3	P9a	1317	133	122	2.4	0.9	2	2	0.68	3	3	6	15	12	6	2.5	5.7	4	NA	4
S14_P9a_10_4	SENGUA	2014	10	4	P9a	1317	141	134	2.5	1.2	1.8	5	0.85	4	3	4	10	7	6	2	5.5	4.1	NA	1
S14_P9a_11_1	SENGUA	2014	11	1	P9a	1317	135	129	2.4	1	2	11	0.75	5	3	7	8	2	7	2.7	6	4.4	NA	3
S14_P9a_11_2	SENGUA	2014	11	2	P9a	1317	142	136	2.2	0.8	1.6	7	0.6	3	3	5	10	8	7	2.9	6.4	4.8	NA	1
S14_P9a_11_3	SENGUA	2014	11	3	P9a	1317	135	124	2.6	2	2	7	0.6	6	3	6	12	10	6	2.3	5.8	4.2	100	2
S14_P9a_11_4	SENGUA	2014	11	4	P9a	1317	133	122	2.2	1	1.7	6	0.7	5	3	5	12	7	6	2.1	5.6	4.3	NA	1
S14_P9a_16_1	SENGUA	2014	16	1	P9a	1317	136	129	2.15	1.2	1.6	4	0.6	4	3	5	17	6	6	2.3	5.5	3.1	NA	2
S14_P9a_16_4	SENGUA	2014	16	4	P9a	1317	143	142	1.9	1.1	NA	4	0.74	2	2	NA	8	10	7	2.3	6.3	3.9	73.3333333333	2
S14_P9a_20_1	SENGUA	2014	20	1	P9a	1317	138	132	2.4	0.6	1.9	10	0.71	5	2	8	11	5	9	4.3	6.8	5.3	NA	1
S14_P9a_20_2	SENGUA	2014	20	2	P9a	1317	136	128	2.2	0.8	1.7	9	0.63	4	2	6	4	5	9	4.1	8.9	6.6	NA	2
S14_P9a_20_3	SENGUA	2014	20	3	P9a	1317	125	117	2	1	1.6	2	0.6	5	2	5	NA	5	6	2.7	6	4.8	NA	1
S14_P9a_29_1	SENGUA	2014	29	1	P9a	1317	130	116	2	1.2	1.55	6	0.42	2	3	2	2	5	9	1.8	5.6	4	NA	2
S14_P9a_29_2	SENGUA	2014	29	2	P9a	1317	140	134	2	0.9	1.7	7	0.8	4	3	6	11	5	7	2.9	6.5	4.6	NA	3
S14_P9a_29_3	SENGUA	2014	29	3	P9a	1317	141	133	2	0.7	1.6	4	0.71	4	3	6	11	16	6	1.2	5.6	3.3	NA	1
S14_P9a_29_4	SENGUA	2014	29	4	P9a	1317	143	136	1.5	0.4	0.5	NA	0.61	7	3	2	NA	6	5	1.6	6	4	113.3333333333	1
S14_P9a_30_1	SENGUA	2014	30	1	P9a	1317	136	127	2	1	1.7	5	0.65	6	3	5	21	11	6	2.5	6.5	4.9	NA	3
S14_P9a_30_2	SENGUA	2014	30	2	P9a	1317	137	126	2.1	0.6	1.7	7	0.59	6	3	7	5	8	5	2.4	5.7	4.8	NA	2
S14_P9a_30_3	SENGUA	2014	30	3	P9a	1317	138	131	2.4	0.8	1.9	6	0.7	3	2	6	9	9	7	2.5	6.6	5.3	NA	1
S14_P9a_38_1	SENGUA	2014	38	1	P9a	1317	127	120	2.2	0.9	1.8	9	0.61	4	3	7	6	11	6	2.9	6.7	3.6	NA	2
S14_P9a_38_2	SENGUA	2014	38	2	P9a	1317	128	122	1.9	0.6	1.4	6	0.6	5	2	5	5	9	4	1.3	5.7	2.9	NA	1
S14_P9a_38_3	SENGUA	2014	38	3	P9a	1317	126	119	2	0.7	1.5	6	0.6	4	2	6	7	14	5	1.9	4.9	3.9	NA	2
S14_P9a_38_4	SENGUA	2014	38	4	P9a	1317	133	125	1.9	0.7	1.6	7	0.6	6	3	7	5	8	8	2.4	6.1	4.1	46.6666666667	1
S14_P9a_40_1	SENGUA	2014	40	1	P9a	1317	138	124	2	1	1.6	7	0.7	6	2	7	6	5	7	3	6.4	4.5	NA	4
S14_P9a_40_2	SENGUA	2014	40	2	P9a	1317	133	127	2	0.8	1.7	6	0.53	4	3	6	9	12	6	2.2	5.1	4.1	60	3
S14_P9a_40_3	SENGUA	2014	40	3	P9a	1317	113	106	2	0.9	1.6	7	0.6	6	3	6	6	7	8	1.7	5.9	4.7	NA	3
S14_P9a_4_1	SENGUA	2014	4	1	P9a	1317	135	128	2.4	1	1.9	10	0.62	6	3	7	9	7	7	2.3	5.9	4	NA	2
S14_P9a_42_1	SENGUA	2014	42	1	P9a	1317	133	126	2.3	1	1.8	8	0.8	6	3	5	7	8	9	2.7	5.7	2.8	106.6666666667	2
S14_P9a_42_3	SENGUA	2014	42	3	P9a	1317	136	128	2.1	1.1	1.7	9	0.71	4	3	5	12	10	7	1.7	6.1	4.9	80	2
S14_P9a_42_4	SENGUA	2014	42	4	P9a	1317	130	121	2.2	0.9	1.3	4	0.57	5	3	5	7	8	6	1.8	6.3	4.4	NA	2
S14_P9a_4_3	SENGUA	2014	4	3	P9a	1317	118	108	2.1	0.9	1.6	7	0.76	3	2	6	9	10	4	2.2	5.6	4.1	NA	2
S14_P9a_43_1	SENGUA	2014	43	1	P9a	1317	132	125	2.2	1	1.7	8	0.63	5	3	4	11	4	7	2.7	5.7	3.4	NA	3
S14_P9a_43_2	SENGUA	2014	43	2	P9a	1317	NA	NA	2.1	0.8	1.8	8	0.53	6	3	5	9	4	8	1.6	5.2	4.2	NA	3
S14_P9a_43_3	SENGUA	2014	43	3	P9a	1317	138	134	2.2	0.9	1.8	3	0.6	7	2	5	12	11	6	2.1	6	4.8	50	3
S14_P9a_43_4	SENGUA	2014	43	4	P9a	1317	NA	123	1.95	0.6	1.4	8	0.55	5	2	6	8	4	5	2.2	5.5	4	106.6666666667	2
S14_P9a_4_4	SENGUA	2014	4	4	P9a	1317	149	140	1.8	1.2	1.6	8	0.67	6	2	3	2	14	8	2	5.8	4.3	NA	2
S14_P9a_5_1	SENGUA	2014	5	1	P9a	1317	130	125	2	0.8	1.6	6	0.7	5	3	6	16	8	8	2.6	6.3	2.7	NA	1
S14_P9a_5_3	SENGUA	2014	5	3	P9a	1317	131	120	2.4	1.1	2	4	0.76	4	2	5	9	8	7	2.3	5.5	4.3	53.3333333333	2
S14_P9a_5_4	SENGUA	2014	5	4	P9a	1317	149	136	2.4	1.2	NA	7	0.66	4	3	NA	11	9	5	1.6	5.3	3.4	70	1
S14_P9a_6_2	SENGUA	2014	6	2	P9a	1317	140	134	2.3	1	1.7	5	0.7	3	2	5	8	6	6	1.9	5.6	4.6	93.3333333333	2
S14_P9a_7_2	SENGUA	2014	7	2	P9a	1317	106	95	1.8	0.5	1.3	4	0.7	5	3	5	2	8	6	5.5	6.9	5.8	NA	2
S14_P9a_7_3	SENGUA	2014	7	3	P9a	1317	128	NA	2	0.8	1.6	7	0.53	6	3	5	10	17	6	2.8	6.3	5.2	86.6666666667	3
S14_P9a_7_4	SENGUA	2014	7	4	P9a	1317	142	135	2.2	0.8	1.7	7	0.72	3	3	5	8	11	6	2.2	5.4	4.2	NA	1
S14_P9a_9_1	SENGUA	2014	9	1	P9a	1317	130	124	2.7	1	2.5	4	0.89	5	3	8	9	8	7	2.4	6	4.7	NA	2
S14_P9a_9_3	SENGUA	2014	9	3	P9a	1317	134	127	2.2	1.5	1.9	1	0.7	7	3	5	7	13	5	2.1	5.7	4	NA	1
S14_M6a_10_1	SENGUA	2014	10	1	M6a	1861	122	116	2.6	1.3	2.2	9	1.05	6	3	5	6	5	8	2.3	6.4	5.2	NA	2
S14_M6a_10_2	SENGUA	2014	10	2	M6a	1861	121	116	2.3	0.6	1.7	6	0.56	6	3	7	1	7	6	5.4	7.1	5.8	NA	4
S14_M6a_10_3	SENGUA	2014	10	3	M6a	1861	143	134	2.9	1	2.2	5	0.8	5	2	6	10	4	6	4.8	6.7	5.3	66.6666666667	4
S14_M6a_10_4	SENGUA	2014	10	4	M6a	1861	NA	NA	1.52	0.8	1.2	0	0.72	3	NA	4	10	NA	5	4.2	5.3	3.2	NA	1
S14_M6a_11_1	SENGUA	2014	11	1	M6a	1861	130	123	3	1	2.7	5	0.93	6	3	6	6	6	8	3	6.3	5	NA	4
S14_M6a_11_2	SENGUA	2014	11	2	M6a	1861	115	110	2	0.9	1.5	8	0.63	5	2	6	3	9	6	2.6	6.1	4.8	NA	4
S14_M6a_11_3	SENGUA	2014	11	3	M6a	1861	118	107	2.9	0.5	2.2	4	0.66	7	3	5	8	6	8	3	6.1	4.8	66.6666666667	2
S14_M6a_11_4	SENGUA	2014	11	4	M6a	1861	118	111	2.6	1.2	2	10	0.72	7	3	5	7	10	8	3.8	5.8	4.5	NA	3
S14_M6a_12_1	SENGUA	2014	12	1	M6a	1861	118	112	3	1.3	2.5	6	1.1	9	3	7	6	7	NA	2.5	6.3	5	NA	2
S14_M6a_12_2	SENGUA	2014	12	2	M6a	1861	119	113	2.4	1.2	1.8	8	0.8	6	3	4	4	8	7	3.9	7	5.6	66.6666666667	4
S14_M6a_12_3	SENGUA	2014	12	3	M6a	1861	116	108	2.9	1.4	2.2	8	0.98	6	3	4	4	5	6	3.5	6.7	5.4	NA	2
S14_M6a_12_4	SENGUA	2014	12	4	M6a	1861	154	161	2.03	1	1.8	8	0.72	3	NA	7	34	6	5	0.8	4.4	3.1	73.3333333333	1
S14_M6a_13_1	SENGUA	2014	13	1	M6a	1861	117	110	2.7	1.4	2.1	3	0.8	6	3	5	7	9	6	3.2	5.8	5.1	NA	3
S14_M6a_13_2	SENGUA	2014	13	2	M6a	1861	119	113	2.2	0.7	2.1	5	0.6	6	3	6	3	6	5	3.2	7.3	3.4	73.3333333333	2
S14_M6a_13_4	SENGUA	2014	13	4	M6a	1861	117	110	2.7	1.5	2	8	0.53	4	3	3	4	5	6	2.4	5.8	3.7	66.6666666667	3
S14_M6a_1_4	SENGUA	2014	1	4	M6a	1861	102	90	1.8	0.9	1.4	5	0.63	4	3	5	2	8	7	2.5	6.7	5.3	86.6666666667	5
S14_M6a_14_1	SENGUA	2014	14	1	M6a	1861	119	113	2.2	0.7	1.4	3	0.7	8	2	5	6	5	6	3.1	7	3.6	NA	2
S14_M6a_14_2	SENGUA	2014	14	2	M6a	1861	101	93	2.8	1	2.1	10	0.68	7	2	5	1	5	5	3.3	6.6	5.3	NA	3
S14_M6a_14_3	SENGUA	2014	14	3	M6a	1861	116	107	3	1	2.5	7	0.78	6	3	6	6	11	NA	4.2	6.8	5.1	NA	1
S14_M6a_14_4	SENGUA	2014	14	4	M6a	1861	116	109	2.3	1	1.6	6	0.75	3	3	5	12	4	NA	NA	NA	NA	NA	NA
S14_M6a_2_4	SENGUA	2014	2	4	M6a	1861	115	107	2.8	1.2	2.2	7	0.9	6	3	6	7	5	6	3.3	5.7	4.6	66.6666666667	3
S14_M6a_3_1	SENGUA	2014	3	1	M6a	1861	NA	NA	2.7	1.2	2.1	7	0.8	5	3	7	5	7	7	4.3	6.4	5.7	NA	3
S14_M6a_3_2	SENGUA	2014	3	2	M6a	1861	131	120	2.5	1.2	2	8	0.63	5	3	7	2	9	6	3.8	6.5	5.4	53.3333333333	3
S14_M6a_3_4	SENGUA	2014	3	4	M6a	1861	118	114	2.2	0.9	1.7	4	0.86	4	2	5	6	5	9	3.2	5.9	4.5	NA	2
S14_M6a_4_2	SENGUA	2014	4	2	M6a	1861	123	116	2.2	0.7	1.8	3	0.8	7	3	7	6	6	7	4	6.8	4.3	NA	3
S14_M6a_5_1	SENGUA	2014	5	1	M6a	1861	116	110	2.4	1	2	10	0.7	6	3	7	5	8	7	5.3	6.9	5.7	53.3333333333	4
S14_M6a_5_2	SENGUA	2014	5	2	M6a	1861	121	115	2.8	1	2.2	10	0.9	8	3	8	7	6	9	4.4	6.1	4	60	2
S14_M6a_5_4	SENGUA	2014	5	4	M6a	1861	114	107	3	1.4	2.2	9	0.5	5	3	5	3	4	7	2.2	7	5.6	53.3333333333	1
S14_M6a_6_1	SENGUA	2014	6	1	M6a	1861	102	94	2.38	0.9	2	6	0.7	6	3	7	6	6	7	4.4	6.9	3.6	60	4
S14_M6a_6_2	SENGUA	2014	6	2	M6a	1861	103	95	1.9	0.7	1.4	7	0.5	6	3	6	4	5	5	2.9	7	5.3	NA	3
S14_M6a_6_3	SENGUA	2014	6	3	M6a	1861	112	103	2.7	1	2.1	4	0.71	5	2	7	12	10	7	3.1	5.8	4.4	NA	3
S14_M6a_7_1	SENGUA	2014	7	1	M6a	1861	117	109	2.4	1	2	5	0.9	6	3	5	9	7	6	5.2	7.8	5.8	60	2
S14_M6a_7_2	SENGUA	2014	7	2	M6a	1861	119	112	2.2	1	1.7	5	0.7	6	3	4	1	4	5	4.2	6.4	5.6	86.6666666667	4
S14_M6a_7_3	SENGUA	2014	7	3	M6a	1861	121	108	3	1	2.3	1	0.88	8	3	6	10	8	7	3.6	6	5.3	NA	3
S14_M6a_8_1	SENGUA	2014	8	1	M6a	1861	121	110	3	1.2	2.2	5	0.6	5	2	5	7	6	8	5.5	6.3	3.9	73.3333333333	1
S14_M6a_8_2	SENGUA	2014	8	2	M6a	1861	115	109	2.6	1.4	2.2	5	0.82	8	3	5	5	3	6	4	7.2	5.7	NA	3
S14_M6a_8_3	SENGUA	2014	8	3	M6a	1861	103	92	2.6	1.7	2.3	9	0.9	6	2	5	3	14	8	3	5.8	4.4	NA	3
S14_M6a_8_4	SENGUA	2014	8	4	M6a	1861	116	108	2.2	1.3	1.9	4	0.81	5	3	5	4	6	6	4	6.5	4.5	NA	3
S14_M6a_9_1	SENGUA	2014	9	1	M6a	1861	121	113	2.4	1	2	7	0.8	7	3	7	7	7	5	3.9	6.9	5.7	NA	3
S14_M6a_9_2	SENGUA	2014	9	2	M6a	1861	124	116	2.6	1.3	2.2	9	0.63	9	3	5	6	7	6	3.3	6.1	4.7	NA	4
S14_M6a_9_3	SENGUA	2014	9	3	M6a	1861	102	93	1.6	1.1	NA	7	0.56	7	2	NA	NA	9	NA	2.3	7.8	6.1	73.3333333333	1
S14_M6a_9_4	SENGUA	2014	9	4	M6a	1861	103	95	2	1	1.8	2	0.7	6	3	5	NA	4	8	4.5	8.7	7.2	NA	3
S14_P10a_10_1	SENGUA	2014	10	1	P10a	1369	134	127	2.4	1.1	2	6	0.76	4	3	7	14	6	NA	NA	NA	NA	NA	NA
S14_P10a_10_3	SENGUA	2014	10	3	P10a	1369	140	132	2	1.2	1.6	4	0.73	3	2	4	8	10	7	2.3	5.7	4.8	66.6666666667	1
S14_P10a_10_4	SENGUA	2014	10	4	P10a	1369	139	125	1.8	0.8	1.4	6	0.62	4	2	4	2	7	7	2	4.7	3.3	NA	2
S14_P10a_11_1	SENGUA	2014	11	1	P10a	1369	140	130	2.7	1.4	2.3	7	0.8	5	3	5	11	11	5	2.6	7.4	4.7	NA	3
S14_P10a_11_3	SENGUA	2014	11	3	P10a	1369	116	108	2.4	1	1.9	6	0.68	6	2	6	6	7	9	3.3	6.1	4.9	NA	4
S14_P10a_11_4	SENGUA	2014	11	4	P10a	1369	152	142	1.2	0.7	0.93	NA	0.68	5	2	3	8	10	7	3.1	6.4	4.3	NA	2
S14_P10a_12_2	SENGUA	2014	12	2	P10a	1369	NA	NA	1.8	1.2	1.7	0	0.9	3.5	NA	5	14	8	7	0.8	6.1	4.5	73.3333333333	1
S14_P10a_12_3	SENGUA	2014	12	3	P10a	1369	151	149	2.2	1.4	1.8	5	0.89	5	3	3	5	14	8	3	5.7	4.3	NA	3
S14_P10a_13_1	SENGUA	2014	13	1	P10a	1369	133	126	2.8	1.2	2.2	5	0.85	5	3	6	10	4	8	2.5	5.5	4.4	80	2
S14_P10a_13_3	SENGUA	2014	13	3	P10a	1369	142	138	2.7	1.3	2.2	6	0.7	6	2	5	4	4	6	1.7	6.3	5	NA	2
S14_P10a_13_4	SENGUA	2014	13	4	P10a	1369	139	130	1.9	0.8	1.6	5	0.76	5	2	6	6	11	10	3.3	5.7	4.7	83.3333333333	3
S14_P10a_14_2	SENGUA	2014	14	2	P10a	1369	NA	NA	2.7	1.3	1.8	4	1.01	7	3	4	7	8	10	4.5	7	5.7	NA	2
S14_P10a_14_3	SENGUA	2014	14	3	P10a	1369	138	130	2.2	1.3	2	3	0.53	4	3	5	12	15	6	3.7	6.4	4.5	63.3333333333	2
S14_P10a_14_4	SENGUA	2014	14	4	P10a	1369	NA	NA	2.04	1.1	1.82	0	0.93	4.5	NA	6	8	9	11	1.8	6.2	4.4	NA	2
S14_P10a_2_1	SENGUA	2014	2	1	P10a	1369	140	135	2.6	1	1.9	7	0.87	5	2	5	15	8	7	3.5	6.2	4.6	NA	4
S14_P10a_21_1	SENGUA	2014	21	1	P10a	1369	NA	NA	2	1.5	1.8	5	0.87	5	2	3	21	7	7	1.5	5.4	4.1	70	2
S14_P10a_21_4	SENGUA	2014	21	4	P10a	1369	151	NA	NA	NA	NA	NA	NA	NA	NA	NA	NA	NA	5	0.9	6.7	3.2	NA	1
S14_P10a_2_2	SENGUA	2014	2	2	P10a	1369	132	124	2.2	0.9	1.8	6	0.72	4	2	7	13	8	10	5.2	7.2	5.8	NA	2
S14_P10a_22_1	SENGUA	2014	22	1	P10a	1369	143	139	2.5	1.3	2	4	0.64	5	2	4	11	12	7	4.2	6.4	4.7	NA	3
S14_P10a_22_2	SENGUA	2014	22	2	P10a	1369	141	135	2.2	1.2	1.9	3	0.73	5	3	4	10	6	NA	NA	NA	NA	NA	NA
S14_P10a_22_3	SENGUA	2014	22	3	P10a	1369	140	134	2.7	1.7	2.2	NA	0.82	5	3	5	5	16	10	3.8	6.9	5.2	NA	3
S14_P10a_22_4	SENGUA	2014	22	4	P10a	1369	153	149	2.2	1.3	2.12	4	0.91	4	2	10	11	6	7	3.1	6.5	4.6	86.6666666667	2
S14_P10a_2_3	SENGUA	2014	2	3	P10a	1369	134	131	2.6	1.2	2	4	0.8	6	3	6	15	16	8	3.4	7.3	5.8	NA	2
S14_P10a_2_4	SENGUA	2014	2	4	P10a	1369	132	126	1.9	0.8	1.6	6	0.52	4	3	9	7	12	8	3.5	5.9	4.6	66.6666666667	2
S14_P10a_25_1	SENGUA	2014	25	1	P10a	1369	NA	NA	1.95	1.3	1.7	5	0.88	5	3	4	6	11	NA	NA	NA	NA	NA	NA
S14_P10a_25_2	SENGUA	2014	25	2	P10a	1369	NA	NA	2.4	1.4	2.1	4	0.9	6	2	6	5	8	9	1.6	5.7	4.6	NA	1
S14_P10a_25_3	SENGUA	2014	25	3	P10a	1369	NA	NA	1.9	1.34	1.8	5	0.77	4	2	5	4	11	NA	NA	NA	NA	93.3333333333	NA
S14_P10a_25_4	SENGUA	2014	25	4	P10a	1369	138	134	2.3	1.4	2	12	0.85	5	3	5	9	7	7	4.5	6.4	4.8	93.3333333333	1
S14_P10a_28_1	SENGUA	2014	28	1	P10a	1369	NA	NA	2.2	0.9	1.8	4	0.96	5	2	3	18	7	9	3.2	6.4	4.6	86.6666666667	3
S14_P10a_28_2	SENGUA	2014	28	2	P10a	1369	149	141	2.1	1.04	1.84	6	0.79	3	2	6	15	16	6	2.4	5.7	4.9	113.3333333333	2
S14_P10a_28_3	SENGUA	2014	28	3	P10a	1369	NA	NA	NA	NA	NA	NA	0.68	3.5	NA	NA	1	NA	NA	NA	NA	NA	86.6666666667	NA
S14_P10a_28_4	SENGUA	2014	28	4	P10a	1369	101	92	2.2	0.6	1.4	3	0.5	6	3	4	3	7	7	8.6	7.3	6.5	73.3333333333	5
S14_P10a_37_2	SENGUA	2014	37	2	P10a	1369	NA	NA	1.98	1.1	1.64	6	0.79	3.5	NA	5	12	9	8	1.4	5.9	4.4	NA	1
S14_P10a_37_3	SENGUA	2014	37	3	P10a	1369	131	119	3	1.5	2.1	4	0.8	6	2	5	15	6	7	3	5.9	4.3	NA	1
S14_P10a_39_1	SENGUA	2014	39	1	P10a	1369	NA	NA	2.7	1.6	1.9	3	1	6	2	2	11	5	8	1.7	6.4	4.6	80	2
S14_P10a_39_2	SENGUA	2014	39	2	P10a	1369	151	143	2.1	1.1	1.85	8	0.99	5	3	6	9	12	9	2.7	5.9	4.7	76.6666666667	2
S14_P10a_39_3	SENGUA	2014	39	3	P10a	1369	152	149	3.7	1.68	2.64	3	0.98	4	2	6	14	11	7	3.1	6	4.1	80	2
S14_P10a_39_4	SENGUA	2014	39	4	P10a	1369	154	161	2.4	1.2	1.9	4	0.37	3.5	NA	7	9	7	8	1.5	6.1	4.4	86.6666666667	1
S14_P10a_43_1	SENGUA	2014	43	1	P10a	1369	147	137	2.3	1.6	1.7	6	0.91	7	2	3	19	7	7	2.9	6.2	4.9	NA	2
S14_P10a_43_2	SENGUA	2014	43	2	P10a	1369	NA	NA	2.45	1.34	1.98	0	0.75	4	NA	6	14	7	9	2.5	6.6	5.2	60	2
S14_P10a_43_3	SENGUA	2014	43	3	P10a	1369	157	151	2.2	1.68	2.08	4	0.9	3	2	5	13	9	NA	NA	NA	NA	86.6666666667	NA
S14_P10a_43_4	SENGUA	2014	43	4	P10a	1369	154	151	2	1.2	1.8	4	0.8	6	2	5	8	7	8	1.5	6.2	4.7	106.6666666667	1
S14_P10a_6_1	SENGUA	2014	6	1	P10a	1369	134	126	1.2	0.9	NA	NA	0.63	4	2	NA	3	10	7	1	6.7	4.4	126.6666666667	1
S14_P10a_6_3	SENGUA	2014	6	3	P10a	1369	132	123	2.3	1.2	2	4	0.74	5	2	6	17	7	7	2.6	6.3	4.9	NA	2
S14_P10a_6_4	SENGUA	2014	6	4	P10a	1369	143	134	2.4	1.5	2	3	0.85	5	3	3	14	12	6	2.3	7.2	4.9	60	2
S14_P10a_9_1	SENGUA	2014	9	1	P10a	1369	142	136	2	1.2	1.8	4	0.83	6	2	4	18	9	8	2.4	5.7	4.1	NA	1
S14_P10a_9_3	SENGUA	2014	9	3	P10a	1369	151	109	2.08	1.25	1.84	4	0.67	3.5	NA	6	17	8	9	1.7	5.8	3.5	NA	1
S14_P10a_9_4	SENGUA	2014	9	4	P10a	1369	149	141	2.1	1.12	2.04	10	0.62	4	2	8	14	8	5	2	5.5	3.8	NA	2
S14_M8a_11_1	SENGUA	2014	11	1	M8a	2002	116	108	2.9	1	2	12	0.8	5	3	6	8	7	7	4.2	6.1	3.8	NA	3
S14_M8a_11_2	SENGUA	2014	11	2	M8a	2002	116	108	2.1	1	1.6	7	0.6	7	3	3	7	8	6	4.6	7.4	5.6	73.3333333333	4
S14_M8a_11_3	SENGUA	2014	11	3	M8a	2002	114	107	2.7	1.2	2	7	0.6	4	3	5	4	8	7	3.4	6.8	5.9	NA	4
S14_M8a_11_4	SENGUA	2014	11	4	M8a	2002	116	109	2.4	1	1.9	4	0.72	8	2	6	6	7	10	6.2	7.4	6	100	3
S14_M8a_1_2	SENGUA	2014	1	2	M8a	2002	143	148	1.9	1.1	1.4	3	0.61	5	2	3	6	5	6	2.9	6.3	4.8	NA	3
S14_M8a_1_3	SENGUA	2014	1	3	M8a	2002	104	95	2.2	0.9	1.8	6	0.75	6	3	6	12	7	6	3.1	7.3	5.7	NA	2
S14_M8a_13_2	SENGUA	2014	13	2	M8a	2002	131	125	2.2	0.9	1.7	4	0.59	4	3	4	2	5	7	2.8	5.9	5.2	NA	4
S14_M8a_13_3	SENGUA	2014	13	3	M8a	2002	145	137	2.2	0.9	1.9	7	0.69	6	3	7	6	8	7	3.6	7.4	6.4	73.3333333333	4
S14_M8a_13_4	SENGUA	2014	13	4	M8a	2002	110	103	2.6	1.1	2	8	0.66	7	3	7	5	6	8	5.4	7.1	5.7	NA	5
S14_M8a_16_1	SENGUA	2014	16	1	M8a	2002	119	110	2.3	1.1	2	7	0.9	6	3	6	10	6	6	5.1	7.4	5.6	60	3
S14_M8a_16_3	SENGUA	2014	16	3	M8a	2002	105	95	1.8	0.6	1.5	4	0.65	6	3	7	8	NA	8	2.9	6.8	4.5	NA	2
S14_M8a_16_4	SENGUA	2014	16	4	M8a	2002	123	116	2.1	0.9	1.8	10	0.56	6	3	7	1	10	5	3.1	6.3	4.5	73.3333333333	4
S14_M8a_18_1	SENGUA	2014	18	1	M8a	2002	115	108	2	0.9	1.6	3	0.78	7	3	6	5	9	8	5.3	7.1	5.4	NA	4
S14_M8a_18_2	SENGUA	2014	18	2	M8a	2002	100	93	1.7	0.6	1.2	6	0.73	6	3	5	2	11	NA	NA	NA	NA	73.3333333333	NA
S14_M8a_18_3	SENGUA	2014	18	3	M8a	2002	116	109	2.2	0.9	1.8	4	0.78	7	3	6	10	8	8	6.1	8.6	6.5	NA	3
S14_M8a_18_4	SENGUA	2014	18	4	M8a	2002	116	108	2.4	0.8	1.6	4	0.65	6	2	5	7	7	8	5.4	7.1	5.9	73.3333333333	2
S14_M8a_22_1	SENGUA	2014	22	1	M8a	2002	121	113	2.5	1	2.2	5	0.83	11	3	8	5	9	7	7.9	7.6	6.2	66.6666666667	4
S14_M8a_22_3	SENGUA	2014	22	3	M8a	2002	113	107	2.2	1	1.9	4	0.7	7	3	4	1	6	10	3.9	7.2	5.3	NA	4
S14_M8a_22_4	SENGUA	2014	22	4	M8a	2002	137	130	2.7	1.3	2	6	0.67	4	2	6	10	7	6	3.2	6.6	4.6	83.3333333333	2
S14_M8a_29_1	SENGUA	2014	29	1	M8a	2002	95	92	2.3	1.1	1.75	7	0.9	9	2	5	2	6	11	7.1	8.1	7.1	73.3333333333	2
S14_M8a_29_2	SENGUA	2014	29	2	M8a	2002	86	81	1.7	0.8	1.2	4	0.7	3	2	5	14	12	6	6.4	8.6	5.8	73.3333333333	4
S14_M8a_30_1	SENGUA	2014	30	1	M8a	2002	105	94	2.5	0.9	2.1	7	0.91	8	3	9	5	4	6	6.3	8	5.6	NA	3
S14_M8a_30_2	SENGUA	2014	30	2	M8a	2002	93	94	2.1	0.7	1.8	5	0.66	9	2	8	4	9	10	6.3	7	5.7	NA	4
S14_M8a_30_3	SENGUA	2014	30	3	M8a	2002	90	85	2.2	0.9	1.7	5	0.8	8	3	4	6	9	9	4.7	6.9	6.1	66.6666666667	4
S14_M8a_30_4	SENGUA	2014	30	4	M8a	2002	142	135	2.2	1.3	1.7	3	0.65	5	2	6	15	7	8	2.7	5.6	4.2	86.6666666667	3
S14_M8a_31_1	SENGUA	2014	31	1	M8a	2002	119	111	2.8	1	2.2	8	0.66	7	3	7	6	7	7	4.1	6.8	4	NA	4
S14_M8a_31_2	SENGUA	2014	31	2	M8a	2002	93	88	2.5	0.8	1.7	10	0.51	10	2	5	1	8	12	5.7	8.2	6.9	NA	3
S14_M8a_31_4	SENGUA	2014	31	4	M8a	2002	101	95	2.7	1	2.1	6	0.83	6	3	6	4	10	7	4.9	6.2	5.1	NA	3
S14_M8a_35_1	SENGUA	2014	35	1	M8a	2002	119	114	2.7	1.2	1.9	4	0.7	10	3	4	1	9	4	3.3	8	6.7	76.6666666667	2
S14_M8a_35_2	SENGUA	2014	35	2	M8a	2002	123	117	2.2	0.7	1.6	5	0.66	6	3	6	3	6	NA	2.8	6.9	3.1	NA	2
S14_M8a_35_3	SENGUA	2014	35	3	M8a	2002	121	109	2.2	1	1.8	6	0.86	8	3	7	6	7	7	4.8	6.6	5.6	73.3333333333	5
S14_M8a_35_4	SENGUA	2014	35	4	M8a	2002	142	134	1.5	0.8	1.2	3	0.51	4	3	5	8	7	7	2.4	6.9	4.9	73.3333333333	1
S14_M8a_36_1	SENGUA	2014	36	1	M8a	2002	124	118	2.7	1.3	2.3	8	0.98	7	3	6	6	4	5	4.4	6.6	6.1	60	4
S14_M8a_36_4	SENGUA	2014	36	4	M8a	2002	103	95	2.7	1.1	2.4	4	0.7	5	3	11	5	6	7	8.3	8.4	6.6	NA	2
S14_M8a_38_1	SENGUA	2014	38	1	M8a	2002	116	108	2.9	1.1	2.5	9	0.95	7	2	6	6	6	8	4.8	6	4.8	73.3333333333	2
S14_M8a_38_2	SENGUA	2014	38	2	M8a	2002	95	88	1.8	0.6	1.5	7	0.55	6	2	8	4	7	10	3.8	7.7	6.5	NA	3
S14_M8a_38_3	SENGUA	2014	38	3	M8a	2002	116	107	2.4	0.9	1.9	5	0.62	6	3	7	7	6	NA	5.1	6.7	5.6	NA	3
S14_M8a_38_4	SENGUA	2014	38	4	M8a	2002	102	95	2.2	1	2	6	0.63	4	3	8	5	4	7	2.6	7.2	5.7	80	3
S14_M8a_43_2	SENGUA	2014	43	2	M8a	2002	125	119	1.8	0.7	1.3	NA	0.5	4	3	5	1	17	6	6	7.4	6.2	NA	4
S14_M8a_43_4	SENGUA	2014	43	4	M8a	2002	120	111	2.2	0.6	1.7	7	0.8	8	3	6	1	12	7	3.9	7.1	5.4	66.6666666667	5
S14_M8a_8_1	SENGUA	2014	8	1	M8a	2002	116	110	2.2	1	1.9	5	0.8	9	3	6	12	11	7	4.3	6.8	5.2	NA	3
S14_M8a_8_3	SENGUA	2014	8	3	M8a	2002	117	108	2.2	1	1.9	12	0.8	7	3	5	5	6	6	5.4	7.9	6.7	93.3333333333	3
S14_M8a_8_4	SENGUA	2014	8	4	M8a	2002	105	94	2.4	1	1.8	5	0.63	4	3	5	8	7	8	4.3	6.4	4.9	60	3
S14_M8a_9_1	SENGUA	2014	9	1	M8a	2002	120	112	2.2	0.8	1.5	4	0.7	8	3	6	2	6	7	4.1	6.4	5.2	NA	3
S14_M8a_9_3	SENGUA	2014	9	3	M8a	2002	118	110	2	0.8	1.4	5	0.78	5	2	4	8	6	6	4.3	7.8	6.3	NA	3
S14_M8a_9_4	SENGUA	2014	9	4	M8a	2002	115	106	1.5	0.6	1.1	4	0.54	6	3	4	1	5	6	3.7	7.2	5.7	NA	3
S14_P2b_10_3	SENGUA	2014	10	3	P2b	581	NA	NA	1.75	1.32	1.48	0	0.89	2.5	NA	3	22	6	5	0.8	6.2	3.5	93.3333333333	1
S14_P2b_11_3	SENGUA	2014	11	3	P2b	581	NA	NA	1.34	0.93	1.13	0	0.74	2	NA	3	9	5	6	1.3	6.5	4.1	NA	1
S14_P2b_11_4	SENGUA	2014	11	4	P2b	581	NA	NA	1.8	1.1	1.53	0	0.85	3	NA	5	13	8	6	0.4	6.4	3.5	NA	1
S14_P2b_12_2	SENGUA	2014	12	2	P2b	581	NA	NA	1.2	0.8	1	0	0.63	4	NA	4	16	5	NA	NA	NA	NA	NA	NA
S14_P2b_12_3	SENGUA	2014	12	3	P2b	581	NA	NA	1.78	1.32	1.64	0	0.98	2.5	NA	4	37	9	NA	0.3	5.3	3.4	NA	1
S14_P2b_12_4	SENGUA	2014	12	4	P2b	581	142	131	2.9	1	2.2	6	0.56	5	3	6	11	5	10	2.4	5.6	4.2	NA	2
S14_P2b_1_3	SENGUA	2014	1	3	P2b	581	NA	NA	1.56	1.04	1.32	0	0.84	3	NA	4	13	6	6	0.8	6.7	3.5	NA	1
S14_P2b_18_1	SENGUA	2014	18	1	P2b	581	NA	NA	1.64	0.9	1.4	0	0.92	3	NA	6	10	8	6	1.6	6.6	4.9	NA	1
S14_P2b_18_3	SENGUA	2014	18	3	P2b	581	NA	NA	2.09	1.63	1.8	NA	0.85	2	NA	4	28	6	6	0.6	5.4	3.5	NA	1
S14_P2b_18_4	SENGUA	2014	18	4	P2b	581	142	NA	1.83	1.32	1.6	0	1.02	4	NA	5	25	7	5	0.5	5.6	3.6	60	1
S14_P2b_21_1	SENGUA	2014	21	1	P2b	581	NA	NA	1.7	1.05	1.3	4	0.85	3	NA	3	32	9	7	0.5	5.5	3.7	NA	1
S14_P2b_21_2	SENGUA	2014	21	2	P2b	581	NA	NA	1.86	0.93	1.63	0	0.95	4	NA	7	15	4	7	1.2	5.1	3.9	73.3333333333	1
S14_P2b_21_3	SENGUA	2014	21	3	P2b	581	NA	NA	1.8	0.9	1.35	0	0.86	3	NA	4	12	8	7	1.2	6.5	3.6	NA	2
S14_P2b_21_4	SENGUA	2014	21	4	P2b	581	NA	NA	1.8	0.9	1.6	NA	0.7	2.5	NA	4	5	9	5	1.5	5.9	4.6	NA	1
S14_P2b_2_3	SENGUA	2014	2	3	P2b	581	NA	118	2.2	1.1	1.8	5	1.1	4	2	6	5	7	10	4.9	6.6	5	NA	1
S14_P2b_23_1	SENGUA	2014	23	1	P2b	581	NA	NA	2.5	1.5	2	NA	1.04	1	2	5	21	12	8	1	5.8	4	NA	1
S14_P2b_23_3	SENGUA	2014	23	3	P2b	581	NA	NA	1.53	1.04	1.32	0	0.54	2	NA	5	7	6	6	0.6	6	2.7	73.3333333333	1
S14_P2b_23_4	SENGUA	2014	23	4	P2b	581	NA	NA	1.84	1.03	1.6	0	1.02	4	NA	4	10	7	7	1.6	6.8	4.8	106.6666666667	3
S14_P2b_25_3	SENGUA	2014	25	3	P2b	581	NA	NA	2.24	1.45	2.03	2	0.89	4	NA	7	16	8	7	0.6	6.2	3.8	NA	1
S14_P2b_26_1	SENGUA	2014	26	1	P2b	581	NA	NA	2.1	1.5	1.9	0	1.04	2	NA	4	25	9	6	0.3	5.9	3.6	66.6666666667	1
S14_P2b_26_2	SENGUA	2014	26	2	P2b	581	NA	NA	1.8	1.1	1.35	NA	0.79	3.5	NA	3	13	4	6	0.7	6.3	3.8	86.6666666667	1
S14_P2b_27_1	SENGUA	2014	27	1	P2b	581	NA	NA	1.8	1.2	1.7	0	0.89	5	NA	5	10	11	7	1.2	7	4.5	53.3333333333	1
S14_P2b_27_3	SENGUA	2014	27	3	P2b	581	NA	NA	2.13	1.32	1.74	0	0.89	4	NA	4	18	8	6	1	7.2	4.5	NA	1
S14_P2b_27_4	SENGUA	2014	27	4	P2b	581	NA	NA	1.6	1	1.54	0	0.92	2	NA	5	12	8	6	0.9	5.8	3.5	66.6666666667	1
S14_P2b_28_4	SENGUA	2014	28	4	P2b	581	NA	NA	1.4	0.7	1	0	0.66	5	NA	4	10	10	7	0.7	6	3.9	96.6666666667	2
S14_P2b_29_3	SENGUA	2014	29	3	P2b	581	NA	NA	2.04	1.46	1.63	0	0.95	3.5	NA	3	17	8	NA	0.4	6	3.1	NA	1
S14_P2b_3_1	SENGUA	2014	3	1	P2b	581	NA	NA	1.7	1	NA	NA	1.08	4	NA	NA	10	9	NA	NA	NA	NA	80	NA
S14_P2b_33_3	SENGUA	2014	33	3	P2b	581	NA	NA	1.52	0.93	1.12	0	0.85	3.5	NA	3	8	9	6	0.4	6.6	3.1	73.3333333333	1
S14_P2b_33_4	SENGUA	2014	33	4	P2b	581	135	127	3	1.2	2.4	8	0.75	5	3	5	6	11	6	4	6.8	5.1	80	3
S14_P2b_34_1	SENGUA	2014	34	1	P2b	581	NA	NA	1.6	1.2	1.5	2	0.86	3.5	NA	5	17	NA	6	1	6.6	5	NA	1
S14_P2b_34_2	SENGUA	2014	34	2	P2b	581	NA	NA	1.1	0.85	0.95	0	0.86	3.5	NA	3	22	5	5	0.7	5.6	3.5	NA	1
S14_P2b_34_4	SENGUA	2014	34	4	P2b	581	153	161	2	0.93	1.72	4	0.78	4	NA	8	17	7	5	1.9	5.8	3.8	NA	2
S14_P2b_4_4	SENGUA	2014	4	4	P2b	581	144	137	2.2	0.7	1.8	7	0.61	7	3	7	2	8	6	1.1	6.5	4.3	NA	2
S14_P2b_6_2	SENGUA	2014	6	2	P2b	581	NA	NA	2.05	1.1	1.58	0	0.76	2	NA	5	13	7	6	0.9	6.5	4.9	NA	1
S14_P2b_6_4	SENGUA	2014	6	4	P2b	581	NA	NA	1.7	1	1.6	0	0.88	3.5	NA	5	20	9	6	0.7	6.6	4.5	NA	1
S14_P2b_7_1	SENGUA	2014	7	1	P2b	581	NA	NA	1.8	1.3	1.6	0	0.94	3	NA	4	20	8	6	0.4	5.4	3.9	NA	2
S14_P2b_8_1	SENGUA	2014	8	1	P2b	581	NA	NA	1.9	0.9	1.5	0	1.05	3	NA	7	13	7	6	1	6.4	4.7	86.6666666667	2
S14_P2b_8_2	SENGUA	2014	8	2	P2b	581	NA	NA	1.8	1.05	1.4	0	0.67	3	NA	3	7	8	5	0.4	6.3	3.9	83.3333333333	1
S14_P2b_8_4	SENGUA	2014	8	4	P2b	581	NA	NA	1.9	1.04	1.52	0	0.94	3	NA	5	15	10	6	1.1	7	4.5	96.6666666667	1
S14_P5b_1_1	SENGUA	2014	1	1	P5b	1201	152	152	1.4	0.7	1.6	4	0.72	3	3	2	14	5	6	1.7	5.8	4.2	NA	1
S14_P5b_12_1	SENGUA	2014	12	1	P5b	1201	NA	NA	1.9	1.3	1.6	4	0.73	3	3	5	12	11	9	2.2	5.6	3.9	NA	1
S14_P5b_12_2	SENGUA	2014	12	2	P5b	1201	NA	NA	2	1.35	1.83	3	0.81	5	3	5	8	13	6	0.6	5.6	3.1	80	1
S14_P5b_12_3	SENGUA	2014	12	3	P5b	1201	NA	NA	1.75	1.05	1.34	3	0.79	4	NA	4	13	10	10	0.5	4.8	3.3	100	1
S14_P5b_12_4	SENGUA	2014	12	4	P5b	1201	NA	NA	2.08	1.12	1.73	0	0.72	3.5	NA	6	23	6	6	0.9	4.8	3.5	NA	3
S14_P5b_13_1	SENGUA	2014	13	1	P5b	1201	154	151	2.3	1.2	2	6	0.8	4	2	6	11	9	7	1.3	4.8	3.4	NA	2
S14_P5b_13_2	SENGUA	2014	13	2	P5b	1201	NA	NA	2.4	1.7	2.7	9	0.9	3	2	7	18	9	7	1.6	6.1	4.6	NA	2
S14_P5b_13_3	SENGUA	2014	13	3	P5b	1201	154	152	3.04	1.53	2.83	4	1	5	NA	9	8	8	6	1.1	4.8	3.1	NA	2
S14_P5b_13_4	SENGUA	2014	13	4	P5b	1201	156	150	2.2	1.1	1.92	6	0.9	3	2	6	6	8	7	1.7	5.6	3.8	NA	2
S14_P5b_1_4	SENGUA	2014	1	4	P5b	1201	154	153	1.6	1	1.5	3	0.83	5	2	5	7	10	6	1	5.7	3.7	NA	1
S14_P5b_14_1	SENGUA	2014	14	1	P5b	1201	154	156	2.2	1.4	1.5	3	0.73	5	4	2	14	11	6	1.4	4.6	3.3	NA	3
S14_P5b_14_3	SENGUA	2014	14	3	P5b	1201	154	152	2.45	1.43	2.08	0	0.77	3	NA	6	4	6	6	1	4.8	3	73.3333333333	1
S14_P5b_15_1	SENGUA	2014	15	1	P5b	1201	154	153	2.4	1.4	1.6	5	0.72	3	2	4	30	7	5	0.8	5.4	3.7	NA	1
S14_P5b_15_2	SENGUA	2014	15	2	P5b	1201	NA	NA	2.6	1.4	2	14	0.74	5	3	5	22	11	6	1.5	5.8	4.5	100	2
S14_P5b_15_3	SENGUA	2014	15	3	P5b	1201	NA	NA	2.64	1.52	2.12	0	0.92	5.5	NA	5	26	7	6	0.9	5	3.4	66.6666666667	1
S14_P5b_17_1	SENGUA	2014	17	1	P5b	1201	147	141	2.1	1.3	1.8	5	0.65	5	2	5	10	7	9	1.2	5.3	3.6	NA	2
S14_P5b_17_2	SENGUA	2014	17	2	P5b	1201	NA	NA	2.15	1.16	1.68	5	0.67	2.5	NA	5	17	8	7	1	5.4	4.4	73.3333333333	1
S14_P5b_17_3	SENGUA	2014	17	3	P5b	1201	157	153	2.2	1.24	1.83	6	0.7	2	2	6	18	16	9	0.9	4.7	3.3	NA	2
S14_P5b_17_4	SENGUA	2014	17	4	P5b	1201	154	152	2.08	1.03	1.72	4	0.64	3	NA	6	32	8	7	1	5	3.2	NA	2
S14_P5b_19_2	SENGUA	2014	19	2	P5b	1201	NA	NA	1.6	1.25	1.84	3	0.72	4	2	5	14	8	7	1	5.2	4.1	NA	1
S14_P5b_19_3	SENGUA	2014	19	3	P5b	1201	NA	160	2.1	1.32	2.03	3	0.75	4	2	7	12	11	6	1.1	5.1	3.2	100	2
S14_P5b_20_1	SENGUA	2014	20	1	P5b	1201	150	152	2	0.8	1.9	6	0.8	3	2	9	12	8	8	1.5	5.2	3.9	NA	3
S14_P5b_20_2	SENGUA	2014	20	2	P5b	1201	NA	NA	2.2	1.1	1.95	4	0.69	2	NA	8	15	8	7	0.8	4.7	3.1	NA	2
S14_P5b_20_4	SENGUA	2014	20	4	P5b	1201	132	126	2.1	1	1.8	7	0.55	5	3	6	7	11	8	2.6	5.6	4.3	66.6666666667	2
S14_P5b_22_1	SENGUA	2014	22	1	P5b	1201	152	148	2.1	1	1.6	6	0.63	6	2	5	8	7	8	1.5	5.2	2.7	NA	2
S14_P5b_22_3	SENGUA	2014	22	3	P5b	1201	152	148	2.7	1.25	2.13	6	0.65	6	2	7	10	12	NA	1.3	5.2	3.7	NA	2
S14_P5b_22_4	SENGUA	2014	22	4	P5b	1201	153	149	2.4	1.2	2.1	5	0.8	4	2	6	11	14	5	1.1	4.7	3.4	NA	1
S14_P5b_23_1	SENGUA	2014	23	1	P5b	1201	NA	NA	2	1.4	1.8	6	0.65	5	3	4	25	9	6	1.2	4.9	3.2	80	2
S14_P5b_23_3	SENGUA	2014	23	3	P5b	1201	154	151	2	1.3	1.8	7	0.58	4	3	3	6	9	6	1.3	5.4	3.8	66.6666666667	1
S14_P5b_26_1	SENGUA	2014	26	1	P5b	1201	154	150	2	1	1.4	6	0.6	4	2	4	18	6	6	0.9	4.6	3.8	NA	1
S14_P5b_26_2	SENGUA	2014	26	2	P5b	1201	NA	NA	1.58	0.72	1.15	7	0.66	4	NA	5	11	7	4	1	5.5	3.6	66.6666666667	1
S14_P5b_26_3	SENGUA	2014	26	3	P5b	1201	151	153	1.7	1	1.65	4	0.96	4	2	7	18	15	6	1.1	4.6	3.1	NA	2
S14_P5b_26_4	SENGUA	2014	26	4	P5b	1201	NA	NA	2.2	1.4	2.06	8	0.81	3	NA	6	21	6	6	1	6.1	3.2	NA	1
S14_P5b_32_1	SENGUA	2014	32	1	P5b	1201	NA	NA	2.5	1.3	1.6	7	0.78	3	3	6	24	8	7	0.8	5	3.3	NA	2
S14_P5b_32_2	SENGUA	2014	32	2	P5b	1201	NA	NA	2.2	1.04	1.7	6	0.63	4	3	5	24	7	7	0.8	4.9	3.7	NA	2
S14_P5b_32_3	SENGUA	2014	32	3	P5b	1201	154	153	2	1.12	1.85	2	0.9	4	2	7	18	14	7	0.9	4.9	3.2	66.6666666667	1
S14_P5b_32_4	SENGUA	2014	32	4	P5b	1201	152	148	2.1	1.2	1.9	2	0.65	2	2	7	16	8	5	1.5	5.2	3.3	NA	1
S14_P5b_4_1	SENGUA	2014	4	1	P5b	1201	153	149	2.2	1	2	8	0.8	6	2	6	23	6	9	2.2	5.7	4.7	80	2
S14_P5b_4_2	SENGUA	2014	4	2	P5b	1201	NA	NA	1.9	1.05	1.85	6	0.72	5	2	6	11	11	7	1.3	5.1	3.6	NA	1
S14_P5b_4_3	SENGUA	2014	4	3	P5b	1201	NA	NA	1.66	1.12	1.36	0	0.83	3.5	NA	2	20	10	6	0.5	6.8	3.6	NA	1
S14_P5b_4_4	SENGUA	2014	4	4	P5b	1201	91	88	0.9	0.2	NA	NA	0.5	5	3	1	1	5	14	2.5	NA	NA	113.3333333333	NA
S14_P5b_5_1	SENGUA	2014	5	1	P5b	1201	NA	NA	2.5	1.6	2.2	7	0.82	5.5	NA	5	16	6	7	0.8	4.5	3.6	73.3333333333	2
S14_P5b_5_2	SENGUA	2014	5	2	P5b	1201	NA	NA	1.18	0.74	1.12	0	0.64	2.5	NA	3	18	8	6	6.4	7.5	6.1	66.6666666667	3
S14_P5b_5_3	SENGUA	2014	5	3	P5b	1201	159	154	2.73	1.35	2.45	5	0.91	3.5	NA	9	20	6	6	1.7	4.4	3.2	NA	1
S14_P5b_5_4	SENGUA	2014	5	4	P5b	1201	155	149	2.2	1.1	1.9	2	0.7	4	NA	10	NA	11	6	1.2	5.1	3.8	76.6666666667	1
S14_P5b_8_1	SENGUA	2014	8	1	P5b	1201	158	154	2.6	1.6	2.1	5	0.89	4	3	4	29	7	6	1.1	4.2	3	NA	2
S14_P5b_8_2	SENGUA	2014	8	2	P5b	1201	NA	NA	2	0.84	1.58	4	0.57	4	2	6	17	6	6	1.3	5.1	4	NA	1
S14_P5b_8_3	SENGUA	2014	8	3	P5b	1201	154	159	1.93	1.12	1.63	0	0.7	2	NA	5	6	7	7	2.5	6.5	4.7	NA	2
S14_P5b_8_4	SENGUA	2014	8	4	P5b	1201	154	160	2	1.53	2.12	4	0.66	2	2	6	16	6	7	1.3	5.1	4	NA	2
S14_P6b_1_1	SENGUA	2014	1	1	P6b	1251	143	135	2	1.3	1.6	5	0.65	3	2	3	17	5	6	1.5	5.4	4.1	NA	3
S14_P6b_11_1	SENGUA	2014	11	1	P6b	1251	NA	NA	2.3	1.4	2.1	6	0.91	4	3	8	2	10	7	1.2	5.1	3.8	60	2
S14_P6b_11_2	SENGUA	2014	11	2	P6b	1251	NA	NA	1.8	1.13	1.58	NA	0.63	2.5	3	4	20	8	7	0.7	5.2	3.5	93.3333333333	2
S14_P6b_11_4	SENGUA	2014	11	4	P6b	1251	158	154	2.2	1.2	2	4	0.87	3	2	6	19	7	6	1.1	4.9	3.6	73.3333333333	1
S14_P6b_1_2	SENGUA	2014	1	2	P6b	1251	NA	NA	1.4	0.9	1.3	NA	0.74	3	NA	5	34	11	6	1.4	5.4	3.7	NA	1
S14_P6b_1_3	SENGUA	2014	1	3	P6b	1251	143	142	2	1.1	1.8	3	0.7	4	2	5	21	9	6	0.9	5.4	3.5	NA	1
S14_P6b_13_1	SENGUA	2014	13	1	P6b	1251	NA	NA	2.2	1.3	2.2	10	0.96	2	2	8	26	NA	6	1	4.9	5.2	NA	1
S14_P6b_13_2	SENGUA	2014	13	2	P6b	1251	NA	NA	2	1.2	1.9	7	0.66	3	3	7	26	11	6	1.4	5.7	4.1	NA	2
S14_P6b_13_4	SENGUA	2014	13	4	P6b	1251	154	150	1.6	0.73	1.55	4	0.67	4	2	7	8	10	7	0.8	4.5	3	NA	1
S14_P6b_1_4	SENGUA	2014	1	4	P6b	1251	151	152	1.6	0.5	1.2	0	0.46	2.5	NA	5	15	10	7	2	6	4.3	80	2
S14_P6b_14_1	SENGUA	2014	14	1	P6b	1251	154	149	2.6	1.3	1.4	5	0.8	4	2	2	22	4	6	1.6	5.6	4.3	76.6666666667	2
S14_P6b_14_2	SENGUA	2014	14	2	P6b	1251	NA	NA	2.1	1.6	2	5	0.64	3	2	6	32	9	7	1.6	5.8	4	NA	1
S14_P6b_14_3	SENGUA	2014	14	3	P6b	1251	151	147	2.2	1.6	2	6	0.78	6	2	2	16	10	5	1.9	5.2	3.6	90	3
S14_P6b_14_4	SENGUA	2014	14	4	P6b	1251	157	153	2	1.1	1.93	5	0.74	5	2	6	11	7	6	1.6	5.4	4.1	80	2
S14_P6b_16_1	SENGUA	2014	16	1	P6b	1251	NA	NA	2.1	1.2	1.9	3	0.61	3	2	5	30	6	5	1.3	5.4	3.6	86.6666666667	2
S14_P6b_16_3	SENGUA	2014	16	3	P6b	1251	NA	NA	2.44	1.32	2.04	4	0.86	2	NA	5	16	6	7	0.9	5.4	3.5	80	1
S14_P6b_16_4	SENGUA	2014	16	4	P6b	1251	154	161	2.22	1.27	1.8	7	0.82	3	NA	5	11	8	5	1	5.2	3.7	76.6666666667	1
S14_P6b_17_1	SENGUA	2014	17	1	P6b	1251	154	154	1.5	0.8	1.3	6	0.8	4	2	5	21	6	6	1.4	5.3	3.7	93.3333333333	2
S14_P6b_17_2	SENGUA	2014	17	2	P6b	1251	NA	NA	1.5	0.7	1.3	3	0.64	4	3	5	15	9	5	1	4.7	3.5	113.3333333333	1
S14_P6b_17_3	SENGUA	2014	17	3	P6b	1251	154	154	2.14	0.93	2.03	5	0.64	2.5	NA	7	NA	7	6	1.2	5.1	3.5	NA	1
S14_P6b_17_4	SENGUA	2014	17	4	P6b	1251	154	152	1.4	0.9	1.32	3	0.62	2	2	4	7	8	5	1	4.8	3.3	NA	2
S14_P6b_19_1	SENGUA	2014	19	1	P6b	1251	147	141	2.1	1	1.8	3	0.8	4	2	6	32	7	6	1.6	5.2	4.1	80	2
S14_P6b_19_2	SENGUA	2014	19	2	P6b	1251	93	88	2.6	0.8	1.1	3	0.98	8	3	3	3	11	12	6.9	7.7	7.4	60	4
S14_P6b_21_3	SENGUA	2014	21	3	P6b	1251	153	153	2.15	1.23	2.03	5	1	4	2	5	1	9	6	1.6	5.1	3.4	66.6666666667	2
S14_P6b_21_4	SENGUA	2014	21	4	P6b	1251	154	161	2	1	1.58	5	0.82	3	NA	5	16	8	6	1.5	4.6	3.5	NA	2
S14_P6b_25_2	SENGUA	2014	25	2	P6b	1251	NA	NA	1.9	1.05	1.9	5	0.79	5	2	7	9	10	5	1.3	5.6	4.4	NA	1
S14_P6b_25_3	SENGUA	2014	25	3	P6b	1251	151	146	2.2	1.23	2.1	5	0.82	3	2	5	24	12	7	0.6	5.9	3.6	NA	1
S14_P6b_26_1	SENGUA	2014	26	1	P6b	1251	154	152	1.7	1.1	1.5	7	0.55	2	2	4	17	8	5	1.6	4.7	3.9	86.6666666667	2
S14_P6b_26_3	SENGUA	2014	26	3	P6b	1251	154	151	2.2	1.2	NA	5	0.8	5	3	NA	13	11	NA	NA	NA	NA	60	NA
S14_P6b_26_4	SENGUA	2014	26	4	P6b	1251	150	138	2.2	1.4	1.8	4	0.6	4	2	5	17	7	8	1.4	5	3	73.3333333333	2
S14_P6b_31_3	SENGUA	2014	31	3	P6b	1251	153	151	2.3	1.2	NA	2	0.78	2	2	NA	20	12	NA	NA	NA	NA	NA	NA
S14_P6b_3_2	SENGUA	2014	3	2	P6b	1251	NA	NA	1.5	0.5	1	5	0.53	3	2	4	9	6	6	0.1	5.2	3.5	120	2
S14_P6b_3_3	SENGUA	2014	3	3	P6b	1251	157	153	2.1	1.35	2.01	6	0.76	2	NA	6	36	8	6	0.9	4.7	3.2	66.6666666667	2
S14_P6b_3_4	SENGUA	2014	3	4	P6b	1251	104	95	2.9	1	2.3	11	1.02	7	2	8	6	12	7	5.3	7	5.2	NA	3
S14_P6b_7_2	SENGUA	2014	7	2	P6b	1251	NA	NA	1.7	0.8	1.4	0	0.62	4	NA	6	17	8	7	1.3	5.2	3.9	73.3333333333	2
S14_P6b_7_3	SENGUA	2014	7	3	P6b	1251	133	126	2.8	1.1	2	4	0.86	6	3	5	9	8	6	4.6	6.7	5.4	NA	3
S14_P6b_8_1	SENGUA	2014	8	1	P6b	1251	144	148	2.2	1.1	2	5	0.75	4	2	7	23	6	7	2.1	5.7	4.4	NA	3
S14_P6b_8_2	SENGUA	2014	8	2	P6b	1251	NA	NA	1.9	1.2	1.6	4	0.59	2	NA	5	26	8	5	1	5.1	3.6	66.6666666667	2
S14_P6b_8_3	SENGUA	2014	8	3	P6b	1251	NA	NA	2.64	1.34	2.42	4	0.73	3.5	NA	7	20	8	5	1.2	5.4	4.1	93.3333333333	2
S14_P6b_8_4	SENGUA	2014	8	4	P6b	1251	154	153	2.2	1.3	1.84	7	0.7	4	2	5	15	10	6	1	4.7	3.2	NA	2
S14_P6b_9_2	SENGUA	2014	9	2	P6b	1251	NA	NA	1.4	0.65	1.26	NA	0.65	4	NA	6	23	5	6	1.4	5.5	4.5	76.6666666667	1
S14_P6b_9_3	SENGUA	2014	9	3	P6b	1251	154	153	1.26	0.73	1.12	0	0.45	2	NA	5	14	7	6	2	5.3	3.8	90	2
S14_P3b_11_1	SENGUA	2014	11	1	P3b	1101	106	128	2.65	1	2	4	0.81	4	2	4	14	5	6	3.3	6.7	4.9	NA	5
S14_P3b_11_2	SENGUA	2014	11	2	P3b	1101	148	141	2.2	1	1.7	3	0.64	4	3	5	13	6	8	3.2	6.8	5.3	NA	1
S14_P3b_11_3	SENGUA	2014	11	3	P3b	1101	141	132	2.8	1.1	2.4	4	0.75	5	3	5	18	8	6	3.1	7.2	5.9	60	4
S14_P3b_11_4	SENGUA	2014	11	4	P3b	1101	136	130	2.2	1	2	NA	0.51	4	3	6	14	5	7	3.8	6.2	4.9	NA	3
S14_P3b_13_1	SENGUA	2014	13	1	P3b	1101	130	127	1.8	0.7	1.4	4	0.7	3	3	4	6	9	NA	1.7	6.7	4.4	66.6666666667	2
S14_P3b_13_2	SENGUA	2014	13	2	P3b	1101	132	126	1.7	0.6	1.3	2	0.46	3	2	5	5	11	6	2.5	6	4.7	80	1
S14_P3b_13_3	SENGUA	2014	13	3	P3b	1101	124	116	2.2	1.3	1.9	6	0.47	5	3	5	8	16	5	3	5.8	4.4	93.3333333333	3
S14_P3b_13_4	SENGUA	2014	13	4	P3b	1101	135	128	1.9	0.7	1.5	3	0.51	3	3	6	6	4	6	3.3	6	4.4	60	4
S14_P3b_14_1	SENGUA	2014	14	1	P3b	1101	132	127	1.9	0.9	1.3	5	0.52	4	2	6	19	6	5	2.8	6.2	4	NA	3
S14_P3b_14_2	SENGUA	2014	14	2	P3b	1101	138	130	0.8	0.4	0.69	0	0.55	2.5	NA	5	0	6	7	2.4	6	4.4	NA	2
S14_P3b_14_3	SENGUA	2014	14	3	P3b	1101	114	109	1.7	0.7	1.1	3	0.5	3	3	4	6	12	6	2.4	6.4	5.4	86.6666666667	2
S14_P3b_14_4	SENGUA	2014	14	4	P3b	1101	140	132	2	0.7	1.5	4	0.66	4	2	6	8	7	8	3.8	6.5	5.1	60	3
S14_P3b_15_1	SENGUA	2014	15	1	P3b	1101	137	132	2.5	1.5	2	6	0.86	6	3	6	20	10	9	4.5	7.1	2.8	83.3333333333	2
S14_P3b_15_3	SENGUA	2014	15	3	P3b	1101	138	129	2.2	1	1.8	2	0.66	6	2	6	6	12	8	2.9	6.6	4.9	NA	2
S14_P3b_15_4	SENGUA	2014	15	4	P3b	1101	143	136	2	1.1	1.6	6	0.47	4	3	4	7	9	7	3.1	7.5	5.7	NA	1
S14_P3b_16_1	SENGUA	2014	16	1	P3b	1101	133	126	2.6	0.7	2	10	0.85	5	2	7	10	4	7	3.4	6.9	3.7	73.3333333333	3
S14_P3b_16_2	SENGUA	2014	16	2	P3b	1101	138	133	1.2	0.3	NA	NA	0.66	9	NA	1	NA	9	6	4.6	6.5	5.3	NA	3
S14_P3b_16_3	SENGUA	2014	16	3	P3b	1101	120	112	2	0.6	1.56	4	0.54	5	2	5	4	6	4	4.2	6.2	4.6	NA	3
S14_P3b_16_4	SENGUA	2014	16	4	P3b	1101	122	110	1.1	0.3	0.8	5	0.3	2	3	3	NA	6	6	2.7	6.4	5	NA	2
S14_P3b_17_1	SENGUA	2014	17	1	P3b	1101	134	128	2.2	1.1	1.8	3	0.7	6	2	5	22	6	7	3.9	6.4	3.4	NA	4
S14_P3b_17_2	SENGUA	2014	17	2	P3b	1101	142	136	2.2	1	1.7	6	0.6	3	2	7	11	14	8	4.1	6.9	5.3	NA	4
S14_P3b_17_3	SENGUA	2014	17	3	P3b	1101	140	135	2.1	0.9	1.7	4	0.73	3	3	6	11	10	7	3.5	6.5	5	NA	3
S14_P3b_17_4	SENGUA	2014	17	4	P3b	1101	134	129	2.4	0.9	2	5	0.76	6	2	5	19	6	6	3.1	6.5	5.1	NA	2
S14_P3b_25_3	SENGUA	2014	25	3	P3b	1101	143	139	1.9	1	1.6	4	0.77	2	3	4	16	7	6	2.4	6.9	4.6	NA	1
S14_P3b_25_4	SENGUA	2014	25	4	P3b	1101	141	133	2.3	1.1	1.9	3	0.81	6	3	6	14	9	8	3.4	6.3	4.9	73.3333333333	2
S14_P3b_27_1	SENGUA	2014	27	1	P3b	1101	117	112	1.5	0.6	1.2	7	0.54	3	2	5	8	9	7	3.4	7.3	3.1	76.6666666667	2
S14_P3b_27_3	SENGUA	2014	27	3	P3b	1101	153	150	2.4	1.42	2.12	NA	0.74	3.5	NA	7	8	5	6	2.8	6.2	4.8	NA	2
S14_P3b_27_4	SENGUA	2014	27	4	P3b	1101	104	95	1.9	0.7	1.4	7	0.83	7	2	5	4	6	8	7.1	6.7	5.8	80	5
S14_P3b_28_1	SENGUA	2014	28	1	P3b	1101	143	139	2.1	1.1	1.4	4	0.7	5	2	4	4	8	6	3.8	7.5	5.2	NA	3
S14_P3b_28_2	SENGUA	2014	28	2	P3b	1101	138	131	2	0.8	1.5	5	0.81	6	2	5	11	8	5	2.6	7	5	NA	3
S14_P3b_28_4	SENGUA	2014	28	4	P3b	1101	NA	NA	1.9	0.9	1.6	0	0.43	2.5	NA	5	9	8	5	0.5	6.9	3.9	NA	1
S14_P3b_31_1	SENGUA	2014	31	1	P3b	1101	137	129	2	0.7	1.6	5	0.5	4	2	7	22	5	7	3.3	6.7	4.8	80	2
S14_P3b_31_2	SENGUA	2014	31	2	P3b	1101	134	128	2.2	0.8	1.7	7	0.53	3	3	6	5	8	5	3.7	6.9	5.6	73.3333333333	2
S14_P3b_31_4	SENGUA	2014	31	4	P3b	1101	136	128	2	0.5	1.6	5	0.6	4	3	6	8	7	6	3.1	7.1	4	NA	3
S14_P3b_36_1	SENGUA	2014	36	1	P3b	1101	132	187	2.3	0.7	1.9	11	0.7	6	3	7	10	6	6	3.6	6.6	5.1	NA	3
S14_P3b_36_2	SENGUA	2014	36	2	P3b	1101	132	125	1.8	0.7	1.4	3	0.43	5	2	5	5	14	5	3.3	6.2	5.2	NA	3
S14_P3b_36_3	SENGUA	2014	36	3	P3b	1101	135	125	2.9	0.9	2	5	0.81	4	3	7	17	11	8	2.9	6	4.7	53.3333333333	2
S14_P3b_36_4	SENGUA	2014	36	4	P3b	1101	127	116	2.2	1.1	1.8	4	0.52	4	3	6	10	7	7	2.9	6.7	5	66.6666666667	2
S14_P3b_40_1	SENGUA	2014	40	1	P3b	1101	143	142	1.6	0.8	1.3	0	0.53	4	2	5	4	7	NA	NA	NA	NA	73.3333333333	NA
S14_P3b_40_2	SENGUA	2014	40	2	P3b	1101	136	130	2.2	0.8	1.6	5	0.79	5	3	5	11	11	7	3.8	7.7	5.8	86.6666666667	3
S14_P3b_5_1	SENGUA	2014	5	1	P3b	1101	127	120	2.4	1	1.8	5	0.63	3	3	6	19	4	5	4.7	6.4	5.3	NA	3
S14_P3b_5_2	SENGUA	2014	5	2	P3b	1101	131	126	2.2	0.8	1.8	6	0.56	4	3	6	8	5	7	3.8	6.8	5.3	NA	4
S14_P3b_5_3	SENGUA	2014	5	3	P3b	1101	134	128	2.5	1.4	1.9	5	0.65	3	2	5	4	5	7	5.2	7.9	6.5	66.6666666667	3
S14_P3b_5_4	SENGUA	2014	5	4	P3b	1101	94	91	1.7	0.4	NA	NA	0.85	7	3	1	NA	14	6	0.8	5	3.5	NA	1
S14_P3b_9_1	SENGUA	2014	9	1	P3b	1101	126	118	2.2	0.7	1.6	7	0.5	5	2	6	12	5	6	4.3	7.1	5.8	NA	4
S14_P3b_9_2	SENGUA	2014	9	2	P3b	1101	135	130	2.4	1.5	1.8	5	0.7	5	3	3	10	12	NA	NA	NA	NA	76.6666666667	NA
S14_P3b_9_3	SENGUA	2014	9	3	P3b	1101	142	139	1.6	0.7	1.2	3	0.54	4	2	4	5	7	7	2.8	7.7	4.9	NA	4
