# Supplementary material for: Common gardens in teosintes reveal the establishment of a syndrome of adaptation to altitude
Source: PLoS Genet. 2019 Dec 20;15(12):e1008512. doi: 10.1371/journal.pgen.1008512 (PMC6944379; doi:10.1371/journal.pgen.1008512)
Supplement: S4 Data — (XLSX) [file pgen.1008512.s024.xlsx]

## Sheet: Data_S4
Data_S4: Candidate SNPs genotyping on the association panel.
Columns include PlantID as well as genotyping for 171 candidate SNPs.
PlantID	SNP_1	SNP_2	SNP_3	SNP_4	SNP_5	SNP_6	SNP_7	SNP_9	SNP_10	SNP_13	SNP_14	SNP_15	SNP_17	SNP_18	SNP_19	SNP_20	SNP_21	SNP_22	SNP_24	SNP_25	SNP_26	SNP_27	SNP_28	SNP_29	SNP_30	SNP_32	SNP_33	SNP_34	SNP_35	SNP_37	SNP_38	SNP_39	SNP_40	SNP_41	SNP_45	SNP_47	SNP_48	SNP_49	SNP_50	SNP_51	SNP_52	SNP_53	SNP_54	SNP_57	SNP_58	SNP_59	SNP_61	SNP_62	SNP_64
C13_M6a_10_1	0	0	2	2	2	0	0	0	0	2	0	0	1	0	1	NA	1	0	0	2	2	0	2	1	0	1	0	0	0	0	0	0	1	2	0	0	0	0	2	0	0	2	0	1	2	0	0	2	2
C13_M6a_10_2	0	0	2	2	2	0	0	0	0	2	1	0	0	NA	2	NA	1	0	0	1	2	0	NA	2	0	1	0	0	0	0	0	0	2	2	0	0	0	0	2	0	0	1	0	2	2	0	0	1	2
C13_M6a_10_3	0	0	1	2	2	0	0	0	0	2	0	0	1	0	2	NA	1	0	0	2	2	0	2	1	0	2	0	0	0	0	0	0	2	2	0	0	0	0	2	0	0	1	0	1	2	0	0	2	2
C13_M6a_10_4	0	0	1	2	2	0	0	0	0	2	0	0	0	0	2	NA	0	1	0	1	1	0	2	2	0	1	0	0	0	0	0	0	NA	2	0	0	0	0	2	0	0	1	0	2	2	2	0	1	2
C13_M6a_11_1	0	0	2	2	2	0	0	1	0	2	0	0	0	0	2	NA	1	1	0	1	1	0	2	2	0	2	0	0	0	0	1	0	2	2	0	0	0	0	2	0	0	2	0	2	2	2	1	2	2
C13_M6a_11_2	0	0	2	2	2	0	0	1	0	2	0	0	0	0	2	NA	0	2	0	2	2	0	2	2	0	2	0	0	0	0	2	0	2	2	0	0	0	0	2	0	0	2	0	2	2	2	2	2	2
C13_M6a_11_3	0	0	2	2	2	0	0	0	0	NA	0	0	0	0	2	NA	0	2	0	1	2	0	2	2	0	1	0	0	0	0	1	0	1	1	1	0	0	0	2	0	0	2	0	2	2	1	2	2	2
C13_M6a_11_4	0	0	2	2	2	0	0	0	0	2	0	0	0	0	2	NA	1	1	0	1	2	0	2	2	0	NA	0	0	0	0	1	0	2	1	1	0	0	0	2	0	0	2	0	2	2	1	1	2	2
C13_M6a_12_1	0	0	2	2	2	0	0	0	0	2	0	0	1	0	1	NA	1	1	0	2	2	0	2	1	0	2	0	0	0	0	1	0	2	2	0	0	0	0	NA	0	1	1	0	2	2	1	0	1	2
C13_M6a_12_2	0	0	1	2	2	1	0	0	0	2	0	0	0	0	2	0	1	1	0	1	1	0	2	2	0	2	0	NA	0	0	1	NA	1	2	0	0	0	0	2	0	0	1	0	2	2	0	1	2	2
C13_M6a_12_3	0	0	1	2	2	1	0	0	0	2	0	0	1	0	1	0	1	0	0	1	1	0	2	2	0	2	0	NA	0	0	1	0	1	2	0	0	0	0	2	0	0	1	0	2	2	0	1	NA	NA
C13_M6a_14_1	0	0	2	2	2	1	0	0	0	2	0	0	0	0	2	0	2	0	0	2	2	0	2	1	0	NA	0	0	0	0	0	0	2	0	2	0	0	0	2	0	0	0	0	0	2	1	1	2	2
C13_M6a_14_2	0	0	2	2	2	0	0	0	0	2	0	0	0	0	2	NA	1	0	0	2	2	0	2	0	0	NA	0	0	0	0	0	0	2	0	2	0	0	0	2	0	0	0	0	1	2	2	2	2	2
C13_M6a_14_3	0	0	2	2	2	1	0	0	0	2	0	0	0	0	2	NA	0	0	0	2	2	0	2	1	0	NA	0	0	0	0	0	0	2	1	1	0	0	0	2	0	0	1	0	1	2	0	1	2	2
C13_M6a_14_4	0	0	2	2	2	0	0	0	0	2	0	0	0	0	1	NA	0	0	0	1	2	0	2	1	0	1	0	0	0	0	0	0	2	1	1	0	0	0	2	0	0	1	0	1	2	2	1	2	2
C13_M6a_2_1	0	0	2	2	2	0	0	0	0	2	0	0	0	0	2	NA	1	1	0	2	2	0	2	2	1	1	0	0	0	0	0	0	2	2	0	0	0	0	2	0	0	1	0	2	2	0	1	1	2
C13_M6a_2_2	0	0	2	2	2	0	0	0	0	2	0	0	0	0	1	NA	2	0	0	1	2	0	2	2	0	2	0	0	0	0	1	0	2	2	0	0	0	0	2	0	0	2	0	2	2	NA	0	2	2
C13_M6a_2_3	0	0	2	2	2	0	0	0	0	2	0	0	0	0	0	NA	2	0	0	0	2	0	2	2	0	2	0	0	0	0	2	0	2	2	NA	0	0	0	2	0	0	2	0	2	2	0	2	2	2
C13_M6a_2_4	0	0	2	2	2	0	0	0	0	2	0	0	0	0	2	NA	1	1	0	1	2	0	2	2	0	1	0	0	0	NA	0	0	2	2	0	0	0	0	2	0	0	1	0	2	2	0	0	2	2
C13_M6a_3_1	0	0	2	2	2	0	0	0	0	2	0	0	0	0	1	NA	2	1	0	1	1	0	2	2	0	1	0	0	0	0	0	0	2	2	0	0	0	0	2	0	0	2	0	2	2	0	1	2	2
C13_M6a_3_3	0	0	2	2	2	0	0	0	0	2	0	0	0	0	2	NA	1	0	0	1	2	0	2	2	0	1	0	0	0	0	0	0	2	2	0	0	0	0	2	0	0	1	0	2	2	1	2	2	2
C13_M6a_5_1	0	0	2	2	2	0	0	0	0	2	1	0	1	0	2	0	1	0	0	2	2	0	2	1	0	2	NA	0	0	0	0	0	2	2	0	0	0	0	2	0	0	2	0	2	2	0	0	1	2
C13_M6a_5_2	0	0	2	2	2	1	0	0	0	2	0	0	1	0	1	NA	2	1	0	1	2	0	2	1	0	2	0	0	0	0	0	0	0	1	1	0	0	0	2	0	0	1	0	2	2	0	1	2	2
C13_M6a_5_3	0	0	2	2	2	0	0	0	0	2	0	0	1	0	1	NA	1	1	0	1	0	0	NA	2	0	1	0	NA	0	0	0	0	1	2	0	0	0	0	2	0	0	1	0	2	2	1	0	1	2
C13_M6a_5_4	0	0	1	2	1	0	0	0	0	2	0	0	2	0	1	NA	NA	1	0	1	1	0	2	2	0	NA	0	0	0	0	0	0	1	2	0	0	0	0	2	0	0	2	1	1	2	1	1	2	2
C13_M6a_6_1	0	0	2	2	2	1	0	0	0	2	0	0	0	0	1	NA	0	1	0	2	1	0	2	1	0	2	0	0	0	0	1	0	2	NA	1	0	0	0	2	0	0	2	0	1	2	0	1	1	2
C13_M6a_6_2	0	0	2	2	2	2	0	0	0	2	0	0	0	0	2	NA	0	0	0	2	1	0	2	2	1	2	0	NA	0	0	0	0	1	1	1	0	0	0	2	0	0	2	0	1	2	2	0	2	2
C13_M6a_6_3	0	0	2	2	2	1	0	0	0	2	0	0	0	0	2	NA	0	0	0	2	2	0	2	2	2	2	0	NA	0	0	0	0	2	0	2	0	0	0	2	0	0	2	0	NA	2	1	0	1	2
C13_M6a_6_4	0	0	2	2	2	0	0	0	0	2	0	0	0	0	2	NA	0	1	0	1	1	0	2	NA	1	1	0	0	0	0	0	0	1	0	2	0	0	0	2	0	0	2	0	1	2	NA	1	2	2
C13_M6a_8_1	0	0	2	2	2	0	0	0	0	NA	0	0	0	0	2	1	2	NA	0	2	1	0	2	2	0	2	0	0	0	0	2	NA	2	1	1	0	0	0	2	0	0	2	NA	2	2	0	1	2	2
C13_M6a_8_4	0	0	2	2	2	0	0	0	0	2	0	0	0	0	2	NA	2	1	0	2	0	0	2	2	0	2	0	0	0	0	2	0	NA	1	1	0	0	0	2	0	0	2	0	2	2	0	1	2	2
C13_M6a_9_1	0	0	1	2	1	0	0	0	0	2	1	0	1	0	2	NA	2	1	0	2	2	0	2	2	0	0	0	0	0	0	1	0	2	2	0	0	0	0	2	0	0	2	1	1	2	1	1	2	2
C13_M6a_9_2	0	0	1	2	1	0	0	0	0	2	0	0	1	0	2	NA	1	1	0	NA	1	0	2	2	0	NA	0	0	0	0	0	0	2	2	0	0	0	0	2	0	0	1	1	2	2	1	0	0	NA
C13_M6a_9_3	0	0	1	2	2	1	0	0	0	2	1	0	0	0	1	NA	1	0	0	2	1	0	2	2	0	0	0	NA	0	0	0	0	1	1	1	0	0	0	2	0	0	1	0	1	1	1	1	1	1
C13_M6a_9_4	0	0	1	2	2	1	0	0	0	2	1	0	2	0	1	NA	1	0	0	1	2	0	2	2	1	0	0	1	0	0	0	0	1	1	1	0	0	0	2	0	0	1	0	1	1	1	1	2	1
C13_M7b_1_1	0	0	2	2	2	0	0	0	0	2	0	0	2	0	1	NA	2	2	0	1	2	0	2	0	1	2	0	0	0	0	0	0	2	2	0	0	0	2	0	2	2	0	0	2	2	0	0	0	2
C13_M7b_1_2	0	0	1	2	2	0	0	0	0	2	0	0	2	2	2	NA	2	2	0	2	2	0	2	0	2	2	0	0	0	1	0	0	2	2	0	0	0	2	0	2	2	0	0	2	2	0	0	0	2
C13_M7b_1_3	0	0	0	2	2	0	0	0	0	2	1	0	NA	0	2	NA	1	2	0	NA	1	0	2	NA	0	NA	0	0	0	0	0	0	NA	2	0	0	0	2	0	2	2	0	0	NA	2	0	NA	0	NA
C13_M7b_1_4	0	0	2	2	2	0	0	0	0	2	1	0	1	1	2	NA	1	2	0	2	2	0	2	0	1	2	0	0	0	0	0	0	2	2	0	0	0	1	0	2	2	0	0	2	2	0	0	0	2
C13_M7b_11_1	0	0	2	2	2	0	0	0	0	2	1	0	0	0	1	0	2	2	0	2	2	0	2	0	1	2	1	0	0	0	1	0	2	2	0	0	0	2	0	2	2	0	0	2	2	0	0	0	2
C13_M7b_11_2	0	0	2	2	2	0	0	0	0	1	0	0	0	0	2	NA	1	2	0	2	1	0	2	0	1	2	0	0	0	0	1	0	2	2	0	0	0	1	0	2	2	0	0	2	1	0	0	0	2
C13_M7b_11_3	0	0	1	2	1	0	0	0	0	2	2	0	0	0	2	NA	2	2	NA	1	2	0	2	0	1	0	0	0	0	0	2	0	2	2	0	0	0	1	0	2	2	0	1	2	2	0	0	0	2
C13_M7b_11_4	0	0	2	2	2	0	0	0	0	1	0	0	0	0	2	NA	2	2	0	1	2	0	2	0	1	1	0	0	0	0	1	0	2	2	0	0	0	2	0	2	2	0	0	2	2	0	0	0	2
C13_M7b_12_1	0	0	2	2	2	0	0	0	0	2	0	0	1	0	2	0	2	NA	0	2	2	0	2	0	1	1	0	NA	0	0	0	0	2	2	0	0	0	1	1	1	1	0	0	2	NA	0	0	0	2
C13_M7b_12_2	0	0	2	2	2	0	0	0	0	2	0	0	0	0	2	NA	2	2	0	1	2	0	2	1	1	2	0	0	0	0	0	0	2	2	0	0	0	1	0	2	2	0	0	2	2	0	0	0	2
C13_M7b_12_3	0	0	2	2	2	0	0	0	0	2	0	0	0	0	2	NA	2	2	0	1	2	0	2	0	0	2	0	0	0	0	0	0	2	2	0	0	0	1	1	1	1	0	0	2	1	0	1	0	2
C13_M7b_12_4	0	0	2	2	2	0	0	0	0	2	1	0	1	0	1	NA	2	2	0	NA	2	0	2	0	0	2	1	0	0	0	1	0	2	2	0	0	0	1	1	1	1	0	0	2	2	0	0	0	2
C13_M7b_19_1	0	0	2	2	2	0	0	0	0	2	0	0	1	0	1	NA	2	2	0	1	2	0	2	0	2	1	1	0	0	0	0	0	1	1	1	0	0	1	0	2	2	0	0	2	2	0	0	1	2
C13_M7b_19_2	0	0	2	2	2	0	0	0	0	2	1	0	0	1	1	NA	2	2	0	2	2	0	2	0	1	1	2	0	0	0	0	0	2	2	0	0	0	2	0	2	2	0	0	2	1	0	0	0	2
C13_M7b_19_4	0	0	2	2	2	0	0	0	0	2	0	0	1	0	1	NA	2	2	0	2	2	0	2	1	2	0	1	0	0	1	0	0	2	1	1	0	0	2	0	2	2	0	0	2	2	0	0	1	2
C13_M7b_19B_3	0	0	2	2	2	0	0	0	0	2	0	0	1	0	2	NA	2	2	0	1	1	0	2	1	1	0	2	0	0	0	0	0	2	2	0	0	0	2	0	2	2	0	0	2	2	0	0	1	2
C13_M7b_2_1	0	0	2	2	2	0	0	0	0	2	0	1	0	0	1	NA	2	2	0	1	2	0	2	0	1	2	0	0	0	0	0	0	1	NA	1	0	0	2	0	2	2	0	0	2	2	0	0	0	2
C13_M7b_2_2	0	0	1	2	2	0	0	0	0	2	0	1	0	0	0	NA	2	2	0	1	2	0	2	1	1	1	1	0	0	1	0	0	2	2	1	0	0	2	0	2	2	0	0	1	2	0	0	1	2
C13_M7b_2_3	0	0	2	2	2	0	0	0	0	2	0	2	0	0	2	NA	2	2	0	1	2	0	2	0	2	2	0	0	0	0	0	0	2	2	1	0	0	2	0	2	2	0	0	1	2	0	0	0	2
C13_M7b_2_4	0	0	2	2	2	0	0	0	0	2	0	0	1	0	1	NA	2	2	0	2	1	0	2	0	0	1	1	0	0	0	0	0	2	2	1	0	0	2	0	2	2	0	0	2	2	0	0	0	2
C13_M7b_22_1	0	0	2	2	2	0	0	0	0	2	1	0	0	0	2	0	1	2	0	2	2	0	2	1	1	NA	0	0	0	0	0	0	1	NA	1	0	0	2	NA	2	2	0	0	2	2	0	0	0	NA
C13_M7b_22_2	0	0	1	2	1	0	0	NA	0	2	0	0	1	0	2	NA	2	2	0	2	1	0	2	1	1	1	1	0	0	0	0	NA	2	2	0	0	0	1	0	2	2	0	2	2	1	0	0	1	2
C13_M7b_22_3	0	0	2	2	2	0	0	0	0	2	1	1	1	0	2	NA	2	2	0	2	1	0	2	1	1	1	1	0	0	0	0	0	1	1	1	0	0	2	0	2	2	0	0	2	2	0	0	0	2
C13_M7b_26_1	0	0	2	2	2	0	0	0	0	2	0	0	1	0	2	0	2	NA	0	0	2	0	2	0	0	2	0	0	0	1	0	0	2	2	0	0	0	NA	1	1	1	0	0	2	2	0	0	0	NA
C13_M7b_26_2	0	0	2	2	2	0	0	0	0	2	0	0	2	0	2	0	1	2	0	0	2	0	2	0	1	1	0	0	0	0	1	0	2	2	0	0	0	2	0	2	2	0	0	2	2	0	0	0	2
C13_M7b_26_3	0	0	2	2	2	0	0	0	0	2	NA	0	1	0	2	NA	2	2	0	2	2	0	2	0	1	0	0	0	0	0	0	0	2	2	0	0	0	2	0	2	2	0	0	2	2	0	0	0	2
C13_M7b_6_1	0	0	1	2	2	0	0	1	0	2	0	1	0	0	2	NA	1	2	0	2	2	0	2	1	1	1	1	0	0	0	0	0	2	2	0	0	0	1	NA	1	1	0	0	2	2	0	0	1	2
C13_M7b_6_2	0	0	2	2	2	0	0	0	0	2	0	1	0	0	1	NA	2	2	0	1	2	0	2	0	0	0	2	0	0	0	0	0	2	2	0	0	0	1	NA	1	1	0	0	2	2	0	0	1	2
C13_M7b_6_4	0	0	2	2	1	0	0	0	0	2	1	1	1	0	0	NA	2	2	0	0	2	0	2	1	1	1	0	0	0	0	1	0	NA	2	0	0	0	1	NA	1	1	0	1	1	2	0	0	1	2
C13_M7b_6A_3	0	0	2	2	2	0	0	0	0	2	0	0	0	0	2	NA	2	2	0	2	2	0	2	1	0	0	1	0	0	0	0	0	2	2	0	0	0	1	NA	1	1	0	0	2	1	0	0	0	2
C13_M7b_7_1	0	0	2	2	2	0	0	0	0	2	0	0	0	0	1	NA	2	2	0	NA	1	0	2	1	0	1	1	0	0	0	0	0	2	2	0	0	0	1	1	1	1	0	0	2	1	0	0	0	2
C13_M7b_7_3	0	0	2	2	2	0	0	0	0	2	0	0	1	0	1	1	2	NA	0	1	2	0	2	0	0	NA	0	0	0	0	1	0	2	2	0	0	0	1	NA	1	1	1	NA	2	1	0	0	0	NA
C13_M7b_7_4	0	0	2	2	2	0	0	0	0	2	1	0	0	0	2	NA	2	2	0	2	2	0	2	0	0	1	0	0	0	0	0	NA	2	2	0	0	0	1	1	1	1	0	0	2	1	0	0	0	2
C13_M7b_8_1	0	0	1	2	2	0	0	1	0	2	2	0	0	0	1	NA	2	2	0	2	1	0	2	0	1	1	2	0	0	0	0	0	2	2	0	0	0	1	NA	1	1	0	0	2	2	0	0	0	2
C13_M7b_8_2	0	0	1	2	2	0	0	0	0	2	2	0	2	0	1	NA	2	2	0	2	1	0	2	0	1	1	1	0	0	0	0	0	2	2	0	0	0	2	0	2	2	0	0	2	2	0	0	0	2
C13_M7b_8_3	0	0	1	2	2	0	0	0	0	2	1	0	1	0	2	NA	2	2	0	2	1	0	2	2	1	0	1	0	0	0	0	0	2	2	0	0	0	2	0	2	2	0	0	2	1	0	0	0	2
C13_M7b_8_4	0	0	1	2	2	0	0	0	0	2	0	0	1	0	2	NA	2	2	0	2	1	0	2	1	0	0	2	0	0	0	0	0	2	2	0	0	0	2	0	2	2	0	0	2	2	0	0	0	2
C13_M8a_1_3	0	0	2	2	2	0	0	0	0	2	0	0	0	0	2	NA	2	2	0	2	1	0	2	0	0	2	0	1	0	0	1	1	2	2	0	0	0	0	2	0	0	2	0	2	2	0	0	0	2
C13_M8a_1_4	0	0	1	2	2	0	0	0	0	2	0	0	0	0	1	NA	2	2	0	2	1	0	2	1	1	1	0	0	0	0	1	0	1	2	0	0	0	0	2	NA	0	2	0	2	2	1	0	0	2
C13_M8a_13_1	0	0	2	2	2	0	1	0	0	2	0	0	2	0	2	NA	2	2	0	2	2	0	2	NA	0	2	0	0	0	0	0	0	2	2	0	0	0	0	2	0	0	2	0	2	1	2	0	0	0
C13_M8a_13_2	0	0	2	2	2	0	0	0	0	2	0	0	1	0	1	NA	2	2	0	2	2	0	2	2	0	2	0	1	0	0	0	0	2	2	0	0	0	0	2	0	0	2	0	2	1	1	0	1	2
C13_M8a_13_3	0	0	2	2	2	0	0	0	0	2	0	0	0	0	1	NA	2	2	0	2	2	0	2	1	0	2	0	0	0	0	0	0	2	2	0	0	0	0	2	0	0	2	0	2	1	2	2	2	2
C13_M8a_13_4	0	0	2	2	2	0	0	0	0	2	0	0	1	0	2	NA	2	2	0	2	2	0	2	1	0	2	0	0	0	0	0	0	2	2	0	0	0	0	2	0	0	2	0	2	1	2	2	2	2
C13_M8a_16_1	0	0	2	2	2	0	0	0	0	2	0	0	1	0	2	NA	2	2	0	2	2	1	2	1	0	1	0	0	0	0	1	0	1	2	1	0	1	0	NA	0	0	2	0	2	2	0	0	0	2
C13_M8a_16_2	0	0	2	2	2	0	0	0	0	2	0	0	1	0	2	NA	2	2	0	1	1	0	2	1	0	1	0	1	0	0	0	0	2	1	1	0	1	0	2	0	0	2	0	2	2	0	0	0	2
C13_M8a_16_3	0	0	1	2	2	0	0	0	0	2	0	0	2	0	2	NA	2	2	0	0	2	0	2	0	0	0	0	0	0	0	2	1	2	2	1	0	1	0	2	0	0	2	0	2	2	0	0	0	2
C13_M8a_16_4	0	0	2	2	2	0	0	0	0	2	0	0	2	0	2	NA	2	2	0	1	1	0	2	0	0	1	0	0	0	0	2	0	2	2	0	0	1	0	2	0	0	2	0	2	2	0	0	0	2
C13_M8a_18_1	0	0	0	2	2	0	0	0	0	2	0	0	0	0	1	NA	2	2	0	1	1	0	2	2	0	2	1	0	0	0	0	0	2	1	1	0	0	0	2	0	0	NA	0	2	2	2	2	2	1
C13_M8a_18_2	0	0	1	2	2	0	0	0	0	2	0	0	0	0	2	NA	2	2	0	2	1	0	2	0	0	1	0	2	0	0	0	0	2	2	0	0	0	0	2	0	0	1	0	2	2	0	0	0	2
C13_M8a_18_3	0	0	0	1	2	0	0	0	0	2	0	0	0	0	2	NA	2	2	NA	1	0	0	2	2	0	2	0	0	0	0	0	0	1	1	1	0	0	0	2	0	0	2	0	2	2	0	0	0	2
C13_M8a_18_4	0	0	0	2	2	0	0	0	0	2	0	0	0	0	2	NA	2	2	0	1	0	NA	2	1	0	1	0	2	0	0	0	0	2	2	0	0	0	0	2	0	0	2	0	2	2	0	0	1	NA
C13_M8a_21_1	0	0	0	1	2	1	0	0	0	2	0	0	1	0	0	NA	2	2	0	2	0	0	2	1	1	0	0	0	0	0	0	0	2	2	0	0	0	0	2	0	0	2	0	2	2	1	1	1	2
C13_M8a_21_2	0	0	0	2	2	1	0	0	0	2	0	0	0	0	2	NA	2	2	0	1	1	1	2	1	0	1	0	0	0	0	0	0	1	2	0	0	0	0	2	0	0	2	0	2	1	1	0	0	2
C13_M8a_21_3	0	0	1	2	1	1	0	0	0	2	0	0	0	0	1	0	2	2	0	2	1	1	2	0	1	0	0	0	0	0	1	0	2	2	1	0	0	0	2	0	0	1	0	2	2	0	1	1	NA
C13_M8a_21_4	0	0	0	2	2	1	0	0	0	2	0	0	0	0	1	1	2	2	0	1	1	1	2	1	0	NA	0	0	0	0	0	0	1	2	1	0	0	0	2	0	0	2	0	2	2	0	1	1	NA
C13_M8a_29_1	0	0	2	2	NA	0	0	0	0	2	0	0	0	0	1	NA	NA	1	0	2	1	0	NA	1	0	2	0	0	0	0	0	0	2	2	0	0	0	0	2	0	0	2	0	2	2	2	2	2	1
C13_M8a_29_2	0	0	2	2	2	0	1	0	0	2	0	0	1	NA	1	NA	2	2	0	2	2	0	2	2	0	2	0	2	0	0	0	0	2	2	1	0	0	0	2	0	0	1	0	2	2	2	2	2	1
C13_M8a_29_3	0	0	2	2	2	0	1	0	0	2	0	0	0	0	1	NA	2	2	0	2	2	0	2	2	0	2	1	0	0	0	0	0	NA	2	1	0	0	0	2	0	0	1	0	2	2	0	1	1	1
C13_M8a_29_4	0	0	2	2	2	0	0	0	0	2	0	0	0	0	0	NA	2	2	0	2	2	0	2	2	0	2	0	1	0	0	0	0	2	2	0	0	0	0	2	0	0	2	NA	2	2	0	0	0	0
C13_M8a_31_1	0	0	2	2	2	0	0	1	0	2	0	0	1	0	1	NA	2	2	0	2	2	0	2	1	0	2	1	0	0	1	0	0	2	1	1	0	0	0	2	0	0	2	0	2	2	2	NA	2	2
C13_M8a_31_2	0	0	2	2	2	0	0	1	0	2	0	0	0	0	1	NA	2	1	0	1	1	0	2	2	0	2	1	0	0	0	0	0	2	0	2	0	0	0	2	0	0	2	0	2	2	NA	1	1	2
C13_M8a_31_3	0	0	2	2	2	0	0	0	0	2	0	0	0	0	0	NA	2	2	0	NA	2	0	2	2	0	2	0	1	0	0	0	0	2	0	2	0	0	0	2	0	0	2	0	2	2	2	1	2	2
C13_M8a_31_4	0	0	2	2	2	0	0	0	0	2	0	0	1	0	0	NA	2	2	0	1	1	0	2	2	0	2	0	0	0	0	0	0	2	1	1	0	0	0	2	0	0	1	0	2	2	1	0	1	NA
C13_M8a_35_2	0	0	2	2	0	1	2	0	0	2	0	0	0	0	2	NA	2	2	0	2	1	0	2	2	0	2	2	0	0	0	0	0	2	1	2	0	0	0	2	0	0	1	1	2	2	1	0	1	2
C13_M8a_35_3	0	0	2	2	1	1	2	0	0	2	0	0	2	0	2	NA	2	2	0	1	1	0	2	1	0	2	1	1	0	1	0	0	1	1	1	0	0	0	2	0	0	2	1	2	2	1	NA	2	2
C13_M8a_35_4	0	0	2	2	1	1	1	0	0	2	0	0	2	0	1	NA	2	2	0	1	2	0	2	2	0	2	0	0	0	1	0	0	2	1	1	0	0	0	2	0	0	2	1	2	1	2	NA	2	1
C13_M8a_38_1	0	0	2	2	2	0	1	0	0	2	0	0	1	0	1	0	2	1	0	2	2	0	2	2	0	2	0	0	0	0	0	0	1	0	2	0	0	0	2	0	0	1	0	2	2	0	0	2	NA
C13_M8a_38_3	0	0	2	2	2	0	1	1	0	2	1	0	1	0	0	NA	1	1	0	2	1	0	2	1	0	2	1	0	0	1	0	0	2	1	1	0	0	0	2	0	0	2	0	2	2	2	1	2	1
C13_M8a_38_4	0	0	2	2	2	0	1	0	0	2	1	0	2	0	1	NA	2	2	0	2	2	0	2	2	0	2	1	0	0	0	0	0	1	NA	0	0	0	0	2	0	0	2	0	2	2	1	1	2	1
C13_M8a_43_1	0	0	1	2	2	0	1	0	0	2	0	0	0	0	2	NA	2	2	0	0	0	0	2	1	0	2	0	0	0	0	0	0	1	1	1	0	0	0	2	0	0	2	0	2	2	2	1	1	2
C13_M8a_43_2	0	0	0	2	2	0	2	0	0	2	0	0	0	0	2	1	2	1	0	2	1	0	2	1	0	1	0	NA	0	0	0	0	2	2	0	0	0	0	2	0	0	2	0	2	2	1	1	1	2
C13_M8a_43_3	0	0	0	2	2	0	0	0	0	2	0	0	0	0	2	NA	2	1	0	2	0	0	2	2	0	2	0	NA	0	0	0	0	2	2	0	0	0	0	2	0	0	2	0	2	0	1	1	1	2
C13_P10a_10_1	0	0	2	0	0	2	0	0	0	2	2	2	0	0	0	NA	0	0	1	2	2	0	2	2	2	0	0	NA	0	0	1	0	1	0	2	0	0	0	0	0	0	0	NA	0	0	0	0	0	0
C13_P10a_10_2	0	0	NA	1	0	2	0	0	0	2	2	1	1	1	0	0	0	0	1	2	0	0	2	0	0	0	0	NA	0	0	2	1	0	0	2	0	1	0	0	0	0	0	2	0	0	0	0	0	2
C13_P10a_10_3	0	0	2	1	0	2	0	0	0	2	2	1	1	1	0	NA	0	0	1	2	2	0	2	2	1	0	0	2	0	0	2	0	1	0	2	0	0	0	0	0	0	0	2	0	0	0	0	0	1
C13_P10a_10_4	0	0	2	0	0	1	0	0	0	1	2	2	0	1	0	NA	0	0	0	2	1	0	2	2	2	0	0	2	0	0	1	0	0	0	2	0	1	0	0	1	0	0	2	0	0	0	0	0	1
C13_P10a_11_1	0	0	2	2	NA	2	0	0	0	2	0	2	1	0	0	NA	0	0	0	2	0	0	2	1	0	0	0	2	0	0	1	1	2	0	2	0	0	0	0	0	0	0	2	0	0	0	0	0	2
C13_P10a_11_2	0	0	2	2	NA	1	0	0	0	2	0	2	1	1	0	NA	0	0	1	2	0	0	2	0	0	0	0	2	0	0	0	0	1	0	2	0	0	0	1	0	0	0	2	0	0	0	0	0	2
C13_P10a_11_3	0	0	2	2	NA	2	0	0	0	NA	1	2	2	1	0	NA	0	0	0	2	1	0	2	NA	0	0	0	NA	0	0	0	1	2	0	2	0	0	0	2	0	0	0	2	0	0	0	0	0	1
C13_P10a_12_1	0	0	2	2	2	1	0	0	0	1	2	2	1	2	0	NA	0	0	1	2	1	0	2	2	0	0	0	2	0	0	2	1	1	0	2	0	0	0	0	0	0	0	NA	0	0	0	0	0	0
C13_P10a_12_2	0	0	1	1	0	2	0	0	0	0	2	1	1	NA	0	NA	0	0	2	2	1	0	2	1	0	0	0	0	0	0	1	1	0	0	2	0	0	0	0	0	0	0	2	0	0	0	0	0	1
C13_P10a_12_3	0	0	2	2	2	1	0	0	0	1	2	2	1	2	0	NA	0	0	2	2	0	0	2	2	1	0	0	1	0	0	2	0	1	0	2	0	1	0	0	0	0	0	NA	0	0	0	0	0	1
C13_P10a_12_4	0	0	1	0	0	1	0	0	0	1	2	2	2	1	0	NA	0	0	0	1	0	0	2	1	0	0	0	2	0	0	2	0	2	0	2	0	1	0	0	0	0	0	2	0	0	0	0	0	0
C13_P10a_14_1	0	0	2	2	0	0	0	0	0	2	2	2	1	1	0	NA	0	0	0	1	2	0	2	2	0	0	0	NA	0	0	1	1	1	0	2	0	0	0	0	1	0	0	2	0	0	0	0	0	1
C13_P10a_14_2	0	0	1	1	NA	2	0	0	0	2	2	2	0	2	0	NA	0	1	0	1	0	0	2	2	0	0	0	NA	0	0	1	0	0	0	2	0	1	0	0	0	0	0	2	0	0	0	0	0	2
C13_P10a_14_3	0	0	1	1	NA	2	0	0	0	2	1	2	0	2	0	NA	0	1	1	2	1	0	2	2	0	0	0	NA	0	0	2	1	2	0	2	0	0	0	0	1	0	0	2	0	0	0	0	0	1
C13_P10a_22_1	NA	0	1	0	1	1	0	0	0	2	NA	1	1	1	0	NA	0	0	0	2	2	0	2	2	0	0	0	NA	0	0	2	2	1	0	2	0	0	0	1	1	0	0	2	0	0	0	0	0	1
C13_P10a_22_2	0	0	1	1	NA	2	0	0	0	1	2	2	2	2	0	NA	0	0	0	2	0	0	2	1	0	0	NA	NA	0	0	2	1	0	0	2	0	2	0	1	1	0	0	2	0	0	0	0	0	2
C13_P10a_22_3	0	0	1	1	NA	2	1	0	0	0	2	2	1	1	0	NA	0	0	0	2	0	0	2	1	1	0	0	NA	0	0	1	2	2	0	2	0	1	0	0	0	0	0	2	NA	0	0	0	1	0
C13_P10a_22_4	0	0	2	1	NA	1	0	0	0	2	2	2	1	1	0	NA	0	0	0	2	2	0	2	2	0	0	0	NA	0	0	2	2	1	0	2	0	0	0	1	1	0	0	2	0	0	0	0	0	NA
C13_P10a_28_1	0	0	2	1	2	2	0	0	0	0	NA	1	1	1	0	NA	0	0	0	2	2	0	2	1	0	0	0	NA	0	0	2	1	1	0	2	0	1	0	1	0	0	0	2	0	0	0	0	0	1
C13_P10a_28_2	0	0	2	1	2	2	0	0	0	0	2	2	0	2	0	NA	0	1	0	2	0	0	2	2	2	0	0	NA	0	0	1	1	2	0	2	0	0	0	0	0	0	0	2	0	0	0	0	0	1
C13_P10a_28_3	0	0	2	0	2	2	0	0	0	0	2	2	0	1	0	NA	0	0	0	2	2	0	2	1	0	0	0	NA	0	0	1	0	1	0	2	0	0	0	0	0	0	0	2	0	0	0	0	0	1
C13_P10a_39_1	0	0	2	2	0	2	0	0	0	0	2	0	1	1	0	NA	0	0	0	2	0	0	2	2	0	0	0	2	0	0	1	1	0	0	2	0	1	0	0	0	0	0	2	0	0	0	0	0	1
C13_P10a_39_2	0	0	2	2	NA	2	0	0	0	0	2	1	1	1	0	NA	0	0	NA	2	1	0	2	2	0	0	0	2	0	0	2	0	2	0	2	0	0	0	1	0	0	0	2	0	0	0	0	0	2
C13_P10a_39_3	0	0	2	2	2	2	0	0	0	1	2	0	1	0	0	NA	0	0	1	2	0	0	2	2	0	0	0	2	0	0	2	0	1	0	2	0	1	0	1	0	0	0	2	0	0	0	0	0	2
C13_P10a_39_4	0	0	2	1	0	1	0	0	0	0	2	1	1	0	0	NA	NA	1	0	2	1	0	2	2	0	0	0	2	0	0	2	2	2	0	2	0	0	0	0	0	0	0	2	0	0	0	0	0	0
C13_P10a_43_1	0	0	2	1	2	0	0	0	0	0	2	2	1	2	0	NA	0	0	0	2	1	0	2	2	1	0	0	NA	0	NA	2	0	2	0	2	0	0	0	0	0	0	0	NA	0	0	0	0	0	1
C13_P10a_43_2	0	0	2	2	2	0	0	NA	0	1	1	2	1	2	0	NA	0	0	0	2	1	0	2	2	1	0	0	NA	0	0	2	1	1	0	2	0	0	0	1	0	0	0	2	0	0	0	0	NA	2
C13_P10a_43_3	0	0	2	1	2	1	0	0	0	1	2	2	0	2	0	1	0	1	1	2	0	0	2	2	1	0	0	NA	0	0	1	0	2	0	2	0	0	0	0	0	0	0	2	0	0	0	0	0	2
C13_P10a_43_4	0	0	2	1	2	1	0	0	0	0	1	2	2	2	0	1	0	0	1	2	2	0	2	1	1	0	0	0	0	0	1	1	1	0	2	0	0	0	2	0	0	0	2	0	0	0	0	0	NA
C13_P10a_6_1	0	0	2	2	0	0	0	0	2	2	2	2	0	1	0	NA	0	0	0	2	1	0	2	1	0	0	0	NA	0	0	1	1	1	0	2	0	0	0	0	0	0	0	2	0	0	0	0	0	1
C13_P10a_6_2	0	0	2	2	0	1	0	0	0	1	2	1	0	0	0	NA	0	0	0	0	2	0	2	2	0	0	0	NA	0	0	1	2	0	0	2	0	0	0	1	0	0	0	2	0	0	0	0	0	2
C13_P10a_6_3	0	0	1	2	0	0	0	0	0	NA	2	2	0	0	0	1	0	0	0	2	1	0	2	1	0	0	0	2	0	0	1	1	1	0	2	0	1	0	0	0	0	0	2	0	0	0	0	0	NA
C13_P10a_9_1	0	0	2	1	0	2	0	0	0	1	2	2	0	0	0	NA	0	0	0	2	0	0	2	0	0	0	0	NA	0	0	0	0	1	0	2	0	0	0	0	1	0	0	2	0	0	0	0	0	1
C13_P10a_9_2	0	0	2	2	1	2	0	0	0	1	2	2	2	1	0	NA	0	0	0	2	1	0	2	1	1	0	0	NA	0	0	0	0	2	0	2	0	0	0	0	1	0	0	2	0	0	0	0	0	0
C13_P10a_9_3	0	0	2	1	1	2	0	0	0	2	2	2	0	2	0	NA	0	0	0	2	0	0	2	0	0	0	0	0	0	0	0	0	1	0	2	0	0	0	0	1	0	0	2	0	0	0	0	0	0
C13_P10a_9_4	0	0	2	0	NA	2	0	0	0	2	2	2	1	1	0	NA	0	0	NA	2	0	0	2	1	0	0	0	NA	NA	0	1	0	0	0	2	0	0	0	0	1	0	0	2	0	0	0	0	0	1
C13_P1a_12_1	2	2	0	0	0	2	1	2	2	0	2	2	2	2	0	0	0	0	2	2	1	2	0	2	0	0	2	2	0	0	2	2	0	0	NA	0	2	0	2	0	0	0	2	0	0	0	0	0	NA
C13_P1a_12_2	2	2	0	0	0	2	2	2	2	0	2	2	2	2	0	NA	0	0	2	2	1	2	0	2	0	0	1	2	0	0	2	2	0	0	2	0	2	0	2	0	0	0	2	0	0	0	0	0	0
C13_P1a_12_3	1	2	0	0	0	2	0	2	2	0	2	2	2	2	0	NA	0	0	2	2	0	2	0	2	0	0	2	2	0	0	2	2	0	0	2	0	1	0	2	0	0	0	2	0	0	0	0	0	0
C13_P1a_13_1	2	2	0	0	0	2	0	2	2	0	2	2	2	2	0	NA	0	0	2	2	0	NA	0	2	0	0	2	2	0	0	2	2	NA	0	2	0	2	0	2	0	0	0	2	0	0	0	0	0	0
C13_P1a_13_2	2	2	0	0	0	1	1	2	2	0	2	2	2	2	0	NA	0	0	2	2	0	2	0	2	0	0	2	2	0	0	2	2	0	0	2	0	1	0	2	0	0	0	2	0	0	0	0	0	NA
C13_P1a_13_4	2	2	0	0	0	1	1	2	2	0	2	2	2	2	0	NA	0	0	2	2	0	2	0	2	0	0	2	2	0	0	2	2	0	0	2	0	1	0	2	0	0	0	2	0	0	0	0	0	0
C13_P1a_16_1	2	2	0	0	0	2	1	2	2	0	2	2	2	2	0	NA	0	0	2	2	1	1	1	2	0	0	1	2	0	0	2	2	0	0	2	0	0	NA	2	0	0	0	2	0	0	0	0	0	0
C13_P1a_16_2	NA	2	0	0	0	2	2	2	2	0	2	2	2	2	0	NA	NA	0	2	2	0	2	0	2	NA	0	0	2	0	0	2	2	0	0	2	0	1	0	2	0	0	0	2	0	0	0	0	0	0
C13_P1a_16_3	2	2	0	0	0	1	1	2	2	0	2	2	2	2	0	NA	0	0	2	2	0	2	0	2	0	0	1	2	0	0	2	2	0	0	2	0	2	0	2	0	0	0	2	0	0	0	0	0	0
C13_P1a_16_4	2	2	0	0	0	1	2	2	2	0	2	2	2	2	0	0	0	0	2	2	0	2	0	2	0	0	1	2	1	0	2	2	0	0	2	0	2	0	2	0	0	0	2	0	0	0	0	0	0
C13_P1a_18_1	2	2	0	0	0	2	1	2	1	NA	2	2	2	2	0	NA	0	0	2	2	0	2	0	2	0	0	2	2	0	0	2	2	0	0	2	1	0	0	2	0	0	0	2	0	NA	0	0	0	0
C13_P1a_18_2	2	1	0	1	0	2	2	2	2	0	2	2	2	2	0	NA	0	0	2	2	0	2	0	2	0	0	2	2	0	0	2	2	0	0	2	1	1	0	2	0	0	0	2	NA	0	0	0	0	0
C13_P1a_18_4	2	2	0	0	0	2	0	2	2	0	2	2	NA	2	0	NA	0	0	2	2	1	1	0	2	0	0	2	NA	0	0	2	2	0	0	2	1	1	0	2	0	0	0	2	0	0	0	0	0	0
C13_P1a_25_1	NA	2	0	0	0	2	1	2	2	0	2	2	2	2	0	NA	0	0	2	2	2	1	0	2	0	0	2	2	0	0	2	2	0	0	2	0	1	0	2	0	0	0	2	0	0	0	0	0	0
C13_P1a_25_2	2	2	0	0	0	2	2	2	0	0	2	2	1	2	0	NA	0	0	2	2	0	2	0	2	0	0	2	2	0	0	2	2	0	0	2	0	1	0	2	0	0	0	2	0	0	0	0	0	0
C13_P1a_25_4	2	2	0	0	0	2	2	2	2	0	2	2	2	2	0	NA	0	0	2	2	1	2	0	2	0	0	2	2	0	0	2	2	0	0	2	0	2	0	2	0	0	0	2	0	0	0	0	0	0
C13_P1a_25B_3	2	2	0	1	0	2	1	2	0	0	2	2	2	2	0	NA	0	0	2	2	2	1	0	2	0	0	1	2	0	0	2	2	0	0	2	0	1	0	2	0	0	0	2	0	0	0	0	0	0
C13_P1a_27_1	2	2	0	0	0	1	2	2	2	0	2	2	2	2	0	NA	0	0	2	2	0	2	0	2	0	0	2	2	0	0	2	2	0	0	2	0	NA	0	2	0	0	0	2	0	NA	0	0	0	0
C13_P1a_27_2	2	1	0	1	0	1	2	2	1	0	2	2	2	NA	0	NA	0	0	2	2	1	0	0	NA	0	0	2	2	0	0	2	2	0	0	2	0	1	0	2	0	0	0	2	0	0	0	0	0	0
C13_P1a_27_3	2	2	NA	0	0	2	0	2	1	0	2	2	2	2	0	NA	0	0	2	2	1	1	0	2	0	0	2	2	0	0	2	2	0	0	2	0	1	0	2	0	0	0	2	0	0	0	0	0	0
C13_P1a_31_1	2	2	0	0	0	2	1	2	2	0	2	2	2	2	0	0	0	0	2	2	0	2	0	2	0	0	2	2	0	0	2	2	0	0	2	0	2	0	2	0	0	0	2	0	0	0	0	0	0
C13_P1a_31_2	2	2	0	1	0	2	1	2	2	0	2	2	2	2	0	NA	0	0	2	2	0	2	0	2	0	0	2	2	0	0	2	2	0	0	2	0	2	0	2	0	0	0	2	0	0	0	0	0	0
C13_P1a_31_3	2	2	0	0	0	2	1	2	2	0	2	2	2	2	0	0	0	0	2	2	0	2	0	1	0	0	2	2	0	0	2	2	0	0	2	0	NA	0	2	0	0	0	2	0	0	0	0	0	NA
C13_P1a_35_1	2	2	0	0	0	2	1	2	2	0	2	2	2	2	0	NA	0	0	2	2	0	2	0	2	0	0	2	2	0	0	2	2	0	0	2	0	0	0	2	0	0	0	2	0	0	0	0	0	0
C13_P1a_35_2	2	2	0	0	0	2	2	2	2	0	2	2	1	2	0	0	0	NA	2	2	0	2	0	2	0	0	2	2	0	0	2	2	0	0	2	0	1	0	2	1	0	0	2	0	0	0	0	0	0
C13_P1a_35_3	2	2	0	0	0	2	2	2	2	0	2	2	2	2	0	0	0	0	2	2	0	2	0	2	0	0	2	2	0	0	2	2	0	0	2	0	1	0	2	0	0	0	2	0	0	0	0	0	0
C13_P1a_35_4	2	2	0	0	0	2	2	2	2	0	2	2	1	2	0	NA	0	0	2	2	0	2	0	2	0	0	2	2	0	0	2	2	0	0	2	0	1	0	2	0	0	0	2	0	0	0	0	0	0
C13_P1a_4_1	2	2	0	0	0	2	2	2	2	0	2	2	1	2	0	NA	0	0	2	2	0	2	0	2	0	0	0	2	0	0	2	2	0	0	2	0	1	0	2	0	0	0	2	0	0	0	0	0	0
C13_P1a_4_2	2	2	0	1	0	2	2	2	2	0	2	2	1	2	0	NA	0	0	2	2	1	2	0	2	0	0	1	2	0	0	2	2	0	0	2	0	1	0	2	0	0	0	2	0	0	0	0	0	0
C13_P1a_4_3	2	2	0	1	0	2	2	2	2	0	2	2	1	2	0	NA	0	0	2	2	1	2	0	2	0	0	1	2	0	0	2	2	0	0	2	1	1	0	2	0	0	0	2	0	0	0	0	0	0
C13_P1a_4A_4	2	2	0	0	0	2	2	2	2	0	2	2	1	2	0	NA	0	0	2	2	0	1	0	2	0	0	1	2	0	0	2	2	0	0	2	1	1	0	2	0	0	0	2	0	0	0	0	0	0
C13_P1a_5_1	2	2	0	0	0	2	2	2	2	0	2	2	2	2	0	NA	0	0	2	2	2	2	0	2	0	0	2	2	0	0	2	2	0	0	2	0	0	0	2	0	0	0	2	0	0	0	0	0	0
C13_P1a_5_2	2	2	0	0	0	2	2	2	2	0	2	2	1	2	0	NA	0	0	2	2	0	2	0	2	0	0	2	2	0	0	2	2	0	0	2	0	1	0	2	1	0	0	2	0	0	0	0	0	0
C13_P1a_5_3	2	2	0	0	0	2	2	2	2	0	2	2	2	2	0	NA	0	0	2	2	0	1	0	2	0	1	2	2	0	0	2	2	0	0	2	0	1	0	2	0	0	0	2	0	0	0	0	0	0
C13_P2b_1_1	0	0	0	0	0	1	2	0	1	2	1	0	0	0	0	NA	0	0	0	2	0	1	2	1	0	0	0	2	2	1	2	2	0	0	2	2	2	0	2	0	0	0	2	0	0	0	0	0	0
C13_P2b_1_2	0	0	0	0	0	2	2	0	1	2	2	0	0	0	0	NA	0	0	1	2	0	1	2	1	0	0	0	2	2	1	2	2	1	0	2	2	1	0	2	0	0	0	2	0	0	0	0	0	0
C13_P2b_1_3	0	0	1	0	0	2	2	0	1	2	2	0	1	0	0	NA	0	0	1	2	0	1	2	1	0	0	0	2	2	1	2	2	NA	0	2	2	2	0	2	0	0	0	2	0	0	0	0	0	1
C13_P2b_1_4	0	0	1	0	0	2	2	0	2	2	2	0	1	0	1	NA	0	0	0	2	0	1	2	0	0	0	0	2	1	1	2	2	0	0	NA	2	2	0	2	0	0	0	2	0	0	0	0	0	0
C13_P2b_12_1	0	0	0	0	0	1	2	0	1	2	1	NA	2	0	0	NA	0	0	0	2	1	0	2	2	0	0	0	2	2	NA	2	2	1	0	2	2	2	0	2	0	0	0	2	0	0	0	0	0	0
C13_P2b_12_2	0	0	0	0	0	2	2	0	1	2	1	NA	0	0	0	NA	0	0	1	2	0	0	2	2	0	0	0	2	2	1	2	2	1	0	2	NA	1	0	2	0	0	0	NA	0	0	0	0	0	0
C13_P2b_12_3	0	0	1	0	0	1	2	0	1	2	1	0	1	0	0	NA	0	0	0	2	0	0	2	2	0	0	0	2	2	1	2	2	1	0	2	NA	2	0	2	0	0	0	2	0	0	0	0	0	0
C13_P2b_12_4	0	0	0	0	0	1	2	0	1	2	0	0	2	1	0	0	0	0	0	2	0	0	2	2	0	0	1	2	2	1	2	2	2	0	2	2	1	0	2	0	0	0	2	0	0	0	0	0	0
C13_P2b_21_1	0	0	0	0	0	1	2	0	0	2	2	1	0	0	0	NA	0	0	0	2	0	0	2	2	0	0	0	2	2	0	2	2	0	0	2	2	1	0	2	0	0	2	2	0	0	0	0	0	0
C13_P2b_21_2	0	0	0	0	0	0	2	0	0	2	1	0	0	0	0	NA	0	0	0	1	0	0	2	2	0	0	1	2	2	1	2	2	0	0	2	2	1	0	2	0	0	0	2	0	0	0	0	0	0
C13_P2b_21_3	0	0	0	0	0	0	2	0	0	2	0	0	0	1	0	NA	0	0	1	2	1	0	NA	1	0	0	1	2	2	1	2	2	1	0	2	2	1	0	2	0	0	0	2	0	0	0	NA	0	0
C13_P2b_25_1	0	0	0	0	0	2	2	0	0	2	2	0	0	0	0	0	0	0	0	2	0	0	2	2	0	0	1	2	1	1	2	2	1	0	2	2	1	0	2	0	0	NA	2	0	0	0	0	0	NA
C13_P2b_25_2	0	0	0	0	0	2	2	0	0	2	2	0	0	0	0	NA	0	0	2	2	0	0	2	2	0	0	0	2	2	1	2	2	1	0	2	2	1	0	2	0	0	0	2	0	0	0	0	0	0
C13_P2b_25_3	0	0	2	0	0	1	2	0	0	2	0	0	0	0	0	NA	0	0	1	2	0	0	2	1	0	0	1	2	2	1	2	2	1	0	2	1	0	0	2	0	0	0	2	0	0	0	0	0	0
C13_P2b_25_4	0	0	1	0	0	2	2	0	1	2	0	0	1	0	0	NA	0	0	1	1	0	0	2	2	0	0	1	2	2	1	2	2	1	0	2	2	0	0	2	0	0	0	2	0	0	0	0	0	0
C13_P2b_28_1	1	0	0	0	0	2	2	0	0	2	1	0	0	2	0	NA	0	0	0	2	0	0	1	2	0	0	0	2	2	1	1	2	2	0	2	2	2	0	2	0	0	0	2	0	0	0	0	0	0
C13_P2b_28_2	0	0	0	0	0	2	2	0	0	2	2	0	0	1	0	NA	0	0	1	2	0	0	2	NA	0	0	0	2	2	1	0	2	2	0	2	2	0	0	2	0	0	0	2	0	0	0	0	0	0
C13_P2b_28_3	0	0	0	0	0	1	2	0	0	2	2	0	0	2	0	NA	0	0	2	2	0	0	2	2	0	0	0	2	2	1	1	2	1	0	2	1	2	0	2	0	0	0	2	0	0	0	0	0	0
C13_P2b_31_1	0	0	0	0	0	1	2	0	0	2	2	0	1	0	0	NA	0	0	1	2	0	0	2	2	0	0	0	2	2	NA	2	2	1	0	2	2	2	0	2	0	0	0	2	0	0	0	0	0	0
C13_P2b_31_2	0	0	0	0	0	2	2	0	0	2	1	NA	0	0	0	NA	0	0	1	2	0	0	2	2	0	0	0	2	NA	1	2	2	0	0	2	2	2	0	2	0	0	1	2	0	0	0	0	0	0
C13_P2b_31_4	0	0	0	0	0	2	2	0	1	2	2	0	1	0	0	NA	0	0	1	2	0	0	2	2	0	0	0	2	1	NA	2	2	0	0	2	2	1	0	2	0	0	0	2	0	0	0	0	0	0
C13_P2b_33_1	0	0	0	0	0	1	1	0	0	2	2	0	1	0	0	NA	0	0	0	2	0	0	2	2	0	0	0	2	1	1	2	2	2	0	2	2	2	0	2	0	0	0	2	0	0	0	0	0	0
C13_P2b_33_2	0	0	0	0	0	1	1	0	0	2	2	0	0	0	0	NA	0	0	0	2	0	0	2	2	0	0	0	2	2	1	2	2	1	0	2	2	1	0	2	0	0	0	2	0	0	0	0	0	0
C13_P2b_33_3	0	0	0	0	0	2	2	0	0	2	2	0	0	0	0	NA	0	0	0	2	0	0	2	2	0	0	0	2	2	1	2	2	2	0	2	2	1	0	2	0	0	0	2	0	0	0	0	0	0
C13_P2b_33_4	1	0	0	0	0	1	1	0	0	2	2	0	0	0	0	NA	0	0	0	2	0	0	2	2	0	0	0	NA	2	1	2	2	2	0	2	2	2	0	2	0	0	0	2	0	0	0	0	0	0
C13_P2b_34_1	0	0	0	0	0	2	2	0	1	2	2	0	0	0	0	NA	0	0	1	1	0	0	2	2	0	0	0	2	0	1	2	2	0	0	2	2	1	0	2	0	0	0	2	0	0	0	0	0	0
C13_P2b_34_2	0	0	0	0	0	2	2	0	1	2	1	0	1	0	1	NA	0	0	0	2	0	0	2	0	0	0	0	2	2	2	2	2	0	0	2	2	0	0	2	0	0	0	2	0	0	0	0	0	0
C13_P2b_34_3	1	0	1	0	0	1	2	0	0	2	0	0	0	0	0	NA	0	0	NA	2	0	0	2	2	0	0	0	2	2	1	2	2	0	0	2	2	1	0	2	0	0	0	2	0	0	0	0	0	1
C13_P2b_6_1	1	0	0	0	0	2	2	0	1	2	2	0	1	0	0	NA	0	0	0	2	0	0	2	2	0	0	0	2	2	1	2	2	0	0	2	2	1	0	2	0	0	0	2	0	0	0	0	0	0
C13_P2b_6_2	1	0	0	0	0	2	2	0	0	2	2	0	1	0	0	NA	0	0	1	2	0	0	2	2	0	0	0	2	2	1	1	2	1	0	2	2	1	0	2	0	0	0	2	0	0	0	0	0	0
C13_P2b_6B_4	1	0	0	0	0	2	2	0	0	2	1	1	1	0	0	NA	0	0	0	2	0	0	2	2	0	0	1	2	2	1	2	2	0	0	2	2	0	0	2	0	0	0	2	0	0	0	0	0	0
C13_P2b_8_1	0	0	0	0	0	2	2	0	2	2	1	0	0	0	2	NA	0	0	0	2	0	0	2	2	0	0	0	2	1	NA	2	2	1	0	2	2	1	0	2	0	0	0	2	0	0	0	0	0	0
C13_P2b_8_2	0	0	0	0	0	1	2	0	1	2	1	0	0	0	0	NA	0	0	0	2	0	0	2	2	0	0	0	2	1	1	2	2	0	0	2	2	NA	0	2	0	0	0	2	0	0	0	0	0	0
C13_P2b_8_3	0	0	0	0	0	1	2	0	2	2	1	0	0	0	0	0	0	0	1	2	0	0	2	2	0	0	0	2	1	0	2	2	0	0	2	2	2	0	2	0	0	0	2	0	0	0	0	0	0
C13_P2b_8_4	0	0	0	0	0	1	2	0	1	2	NA	0	0	0	0	NA	0	0	0	2	0	0	2	2	0	0	0	2	1	1	2	2	0	0	2	2	1	0	2	0	0	0	2	0	0	0	0	0	0
C13_P3b_14_1	0	0	0	0	0	0	0	0	0	2	0	1	0	NA	0	NA	1	0	0	1	2	1	2	0	0	0	0	NA	0	0	0	2	1	1	NA	1	1	0	2	0	0	0	2	0	1	0	0	2	0
C13_P3b_14_2	0	0	0	0	0	0	0	0	0	2	0	0	0	0	0	NA	1	0	0	2	2	1	2	1	0	0	0	NA	0	0	0	2	0	0	NA	1	1	0	2	0	0	0	2	0	0	0	0	0	1
C13_P3b_15_1	0	0	0	0	2	0	0	0	0	2	0	0	0	0	1	NA	1	0	0	1	2	0	2	0	0	0	0	1	0	0	1	2	0	2	NA	0	0	0	2	0	0	1	2	NA	1	0	0	0	0
C13_P3b_15_2	0	0	0	0	2	0	0	0	0	2	0	0	0	0	NA	NA	0	0	0	2	2	0	2	2	0	0	0	0	0	0	0	2	1	2	NA	0	0	0	2	0	0	1	2	0	1	0	0	0	2
C13_P3b_16_1	0	0	0	0	2	0	0	0	0	2	1	1	1	2	0	NA	2	0	0	2	2	NA	2	1	1	0	0	0	0	0	2	2	0	2	NA	0	0	0	2	0	0	0	1	0	1	0	0	0	0
C13_P3b_16_2	0	0	0	0	0	0	0	0	0	2	1	1	0	1	0	NA	1	0	0	1	2	NA	2	1	0	0	0	0	0	0	2	2	0	1	2	0	1	0	2	0	0	0	2	0	1	0	0	1	0
C13_P3b_16_3	0	0	0	0	1	0	0	0	0	2	1	1	0	1	0	NA	0	0	0	2	2	0	2	1	0	0	0	0	0	0	0	2	1	1	2	0	0	0	2	0	0	0	1	0	1	0	0	0	0
C13_P3b_16_4	0	0	0	0	2	0	0	0	0	2	1	2	0	1	0	NA	0	0	0	1	2	1	2	2	1	0	0	0	NA	0	1	2	0	0	2	0	2	0	2	0	0	0	0	1	1	0	0	0	0
C13_P3b_17_1	0	0	0	0	0	0	0	0	0	2	0	0	0	0	0	NA	2	0	0	1	2	0	2	2	0	0	0	0	0	0	1	2	0	2	NA	0	0	0	2	1	0	0	2	0	1	0	0	0	0
C13_P3b_17_2	0	0	0	0	2	0	0	0	0	2	1	1	0	0	0	NA	0	0	0	NA	2	0	2	1	0	0	0	0	0	0	0	2	1	1	NA	0	0	0	2	0	0	0	1	0	1	0	1	0	0
C13_P3b_17_3	0	0	0	0	2	0	0	0	0	2	0	2	0	0	0	NA	0	0	0	2	2	0	2	1	0	0	0	0	0	0	0	2	0	1	NA	0	0	0	2	0	0	0	0	0	1	0	0	0	0
C13_P3b_17_4	0	0	0	0	2	0	0	0	0	2	0	1	1	0	0	NA	1	0	0	2	2	0	2	2	0	0	0	NA	0	0	0	2	0	2	NA	0	0	0	2	0	0	0	0	0	1	0	0	0	0
C13_P3b_25_1	0	0	0	0	0	0	0	0	0	2	1	0	0	0	0	NA	0	0	NA	1	2	0	2	1	1	0	0	NA	0	0	0	2	1	2	NA	1	0	0	2	0	0	0	2	1	1	0	0	0	1
C13_P3b_25_2	0	0	0	0	NA	0	0	0	0	2	0	0	2	0	0	NA	1	0	0	2	2	0	2	1	0	0	0	0	0	0	0	2	0	2	NA	1	0	0	2	0	0	0	2	1	1	0	0	0	2
C13_P3b_25_3	0	0	0	0	0	0	0	0	0	2	0	0	1	0	0	NA	2	0	0	1	2	0	2	0	0	0	0	NA	0	0	0	NA	0	2	NA	1	0	0	2	0	0	0	2	2	1	0	0	0	0
C13_P3b_26_1	0	0	0	0	1	0	0	0	0	2	0	0	0	1	1	NA	0	0	0	1	2	0	2	0	0	0	0	0	0	0	1	2	1	1	NA	0	0	0	2	0	0	1	2	0	1	0	0	0	0
C13_P3b_26_2	0	0	0	0	1	0	0	0	0	2	2	0	0	0	2	NA	1	0	0	2	2	0	2	0	0	0	0	0	0	0	2	2	1	1	NA	0	0	0	2	0	0	1	2	0	1	0	0	0	0
C13_P3b_26_3	0	0	0	0	0	0	0	0	0	2	1	0	0	1	1	NA	0	0	0	2	2	0	2	0	0	0	0	0	0	0	1	2	1	0	NA	0	0	0	2	0	0	1	2	0	1	0	0	0	0
C13_P3b_26_4	0	0	0	0	2	0	0	0	0	2	2	0	0	1	2	0	2	0	0	0	2	0	2	0	0	0	0	0	0	0	1	2	1	0	NA	0	0	0	2	0	0	1	NA	0	1	0	0	0	0
C13_P3b_27_1	0	0	0	0	0	0	0	0	0	2	1	0	0	0	0	2	2	0	NA	NA	2	0	2	0	0	0	0	0	0	0	2	2	0	NA	NA	0	0	0	2	0	0	0	2	0	1	0	0	0	NA
C13_P3b_27_2	0	0	0	0	0	0	0	0	0	2	1	0	0	0	1	NA	1	0	0	0	2	0	2	0	0	0	0	0	NA	0	2	2	1	0	NA	1	0	0	2	0	0	0	2	0	1	0	0	0	0
C13_P3b_27_3	0	0	0	0	0	2	0	0	0	2	0	0	0	0	0	0	0	0	0	1	2	0	2	1	0	0	0	0	0	0	2	2	1	1	NA	1	0	0	2	0	0	0	2	0	1	0	0	0	0
C13_P3b_28_1	NA	0	0	0	1	0	0	0	0	2	1	0	0	1	0	NA	1	0	0	1	2	0	2	0	0	0	0	0	0	0	0	2	0	1	2	0	1	0	2	0	0	0	2	0	NA	0	0	0	0
C13_P3b_28_2	0	0	0	0	2	0	0	0	0	2	1	0	2	0	0	NA	0	0	0	0	2	0	2	0	0	0	0	0	0	0	0	2	0	2	NA	0	0	0	2	0	0	0	1	0	0	0	0	0	0
C13_P3b_28_3	0	0	0	0	2	0	0	0	0	2	1	0	1	0	0	NA	0	0	0	0	2	0	2	0	0	0	0	NA	0	0	0	2	0	2	NA	0	0	0	2	0	0	0	0	0	1	0	0	1	0
C13_P3b_28_4	0	0	0	0	2	0	0	0	0	2	0	0	1	0	0	NA	0	0	0	0	2	0	2	0	0	0	0	0	0	0	0	2	0	2	NA	0	0	0	2	0	0	0	NA	0	2	0	0	NA	0
C13_P3b_31_1	0	0	0	0	0	0	0	0	0	2	0	0	0	1	1	NA	0	0	0	0	2	0	2	1	0	0	0	0	0	0	0	2	0	1	NA	0	0	0	2	0	0	0	2	0	1	0	0	0	0
C13_P3b_31_2	0	0	0	0	2	0	0	0	0	2	1	0	1	1	0	NA	0	0	0	1	2	0	2	0	0	0	0	0	0	0	0	2	1	2	NA	0	0	0	2	0	0	0	2	0	NA	0	0	0	0
C13_P3b_31_3	0	0	0	0	0	0	0	0	0	2	2	0	0	1	0	NA	0	0	0	2	2	0	2	1	0	0	0	0	0	0	0	2	0	1	2	0	2	0	2	0	0	0	2	0	1	0	0	0	0
C13_P3b_31_4	0	0	0	0	NA	0	0	0	0	2	1	0	NA	0	0	NA	0	0	0	2	2	0	2	1	0	0	0	0	0	0	0	2	0	1	NA	0	0	0	2	0	0	0	2	0	1	0	0	0	1
C13_P3b_36_1	0	0	0	0	0	0	0	0	0	2	0	0	0	0	NA	NA	0	0	0	1	2	0	2	1	0	0	0	0	0	0	0	2	0	2	NA	0	0	0	2	1	0	0	2	0	1	0	0	0	0
C13_P3b_36_2	0	0	0	0	0	NA	0	0	0	2	0	1	0	1	0	0	2	0	0	2	2	0	2	0	0	0	0	2	0	0	1	2	1	NA	NA	0	0	0	2	0	0	0	2	0	1	0	0	0	0
C13_P3b_36_4	0	0	0	0	0	0	0	0	0	2	1	0	0	NA	0	NA	1	0	0	1	2	0	2	0	0	0	0	0	0	0	1	2	0	2	NA	1	0	0	2	0	0	0	2	0	1	0	0	0	1
C13_P5b_1_1	0	0	NA	0	1	0	0	0	0	2	1	0	0	1	NA	0	1	0	1	2	1	0	1	0	0	0	0	1	0	0	1	0	2	1	2	0	1	0	2	0	0	NA	1	0	0	0	0	0	NA
C13_P5b_1_2	0	0	0	0	2	0	1	0	0	1	2	0	0	0	0	0	0	0	2	1	0	0	1	0	0	0	1	0	0	0	NA	1	2	1	0	0	0	0	2	0	0	0	0	0	NA	0	0	1	1
C13_P5b_1_3	0	0	0	0	2	0	0	0	0	1	1	0	0	1	NA	NA	1	0	0	1	1	0	1	0	0	0	0	1	1	0	1	0	2	0	2	0	0	0	2	0	0	0	0	0	1	0	0	0	1
C13_P5b_12_1	0	0	0	0	2	0	0	0	0	2	2	0	1	1	0	NA	2	0	2	2	0	0	2	0	2	0	0	0	0	0	2	2	0	1	2	2	0	0	2	0	0	1	0	0	0	0	0	0	0
C13_P5b_12_2	0	0	0	0	1	0	0	0	0	2	2	0	0	0	1	NA	2	0	1	2	1	0	1	0	0	NA	0	1	0	1	2	2	0	2	2	1	0	0	2	0	0	1	1	NA	1	0	0	0	0
C13_P5b_12_3	0	0	0	0	1	1	0	0	1	2	2	0	0	1	0	2	2	0	0	2	1	0	1	0	0	0	0	1	0	0	2	2	1	1	2	1	0	0	2	0	0	1	1	0	1	0	0	0	0
C13_P5b_12_4	0	0	0	0	2	0	0	0	0	2	2	0	0	0	0	2	1	0	2	1	1	0	2	1	1	0	0	1	0	NA	2	2	1	0	NA	1	0	NA	2	0	NA	1	0	0	1	0	0	0	1
C13_P5b_13_1	0	0	1	0	0	1	0	0	0	2	2	0	0	0	2	NA	0	0	1	2	1	0	2	0	1	0	0	0	1	1	2	1	1	1	2	0	0	0	2	0	0	0	2	0	0	0	0	0	0
C13_P5b_13_2	0	0	1	0	0	0	0	0	1	2	1	0	0	0	1	2	0	0	0	1	2	0	2	0	0	0	0	1	0	0	NA	0	1	1	1	0	0	0	2	0	0	1	2	0	0	0	0	0	1
C13_P5b_13_4	0	0	0	0	0	0	0	0	0	1	2	0	1	1	0	NA	0	0	0	2	1	0	1	0	0	1	0	1	0	0	2	0	0	1	1	0	0	0	2	0	0	1	2	0	1	0	0	0	0
C13_P5b_14_1	0	0	0	0	1	1	0	0	0	2	0	0	1	1	0	NA	1	0	0	2	1	0	2	0	0	0	1	0	0	0	2	2	1	2	0	0	1	0	2	0	0	NA	1	0	1	0	0	0	NA
C13_P5b_14_3	0	0	0	0	1	1	0	0	0	2	1	0	0	1	0	NA	2	0	1	1	2	NA	2	1	1	0	0	0	0	0	1	2	1	1	1	0	1	0	2	0	0	2	2	0	0	0	0	0	0
C13_P5b_14_4	0	0	0	0	0	2	1	0	0	2	1	0	1	1	0	0	0	0	0	2	1	0	2	0	1	0	0	0	0	0	1	2	0	2	1	0	1	0	2	0	0	NA	2	0	0	0	0	0	0
C13_P5b_19_1	0	0	0	0	0	1	0	0	0	2	0	0	0	0	0	1	1	NA	0	0	1	0	2	1	1	0	0	0	0	0	1	2	1	0	0	0	0	0	2	0	0	1	2	0	NA	0	0	0	1
C13_P5b_19_2	0	0	0	0	0	0	0	0	0	2	2	0	0	0	0	NA	0	0	0	0	1	0	2	1	1	0	0	1	0	1	2	2	0	0	2	0	0	0	2	0	0	0	2	0	0	0	0	0	0
C13_P5b_19_3	0	0	0	0	0	0	0	0	0	2	1	0	0	0	0	NA	0	0	0	1	2	0	2	0	0	0	1	0	0	0	0	2	0	0	0	0	1	0	2	0	0	0	2	0	1	0	0	0	2
C13_P5b_19_4	0	0	0	0	0	0	0	0	0	1	1	0	1	0	0	NA	1	0	0	0	1	0	2	1	1	0	0	0	0	0	1	2	1	1	2	0	0	0	2	0	0	1	2	0	NA	0	0	0	2
C13_P5b_1A_4	0	0	0	0	NA	1	1	0	0	1	2	0	0	0	0	NA	0	0	0	0	1	0	2	0	0	0	0	0	1	0	2	1	1	0	2	1	0	0	2	0	0	1	1	0	1	0	0	1	0
C13_P5b_22_1	0	0	0	0	2	0	0	0	0	1	2	0	0	0	0	NA	1	1	0	1	1	0	1	0	0	0	0	2	0	0	1	2	1	1	2	0	0	0	2	0	0	0	0	0	0	0	0	0	0
C13_P5b_22_2	0	0	0	0	0	0	1	0	0	1	1	0	0	0	0	NA	0	1	0	2	1	0	2	0	0	0	0	1	0	1	0	2	1	1	2	0	1	0	2	0	0	0	2	0	1	0	0	0	0
C13_P5b_22_3	0	0	0	0	0	0	0	0	0	1	1	0	0	0	0	NA	0	0	0	0	1	0	2	0	0	0	0	1	0	1	1	2	1	2	1	0	1	0	2	0	0	0	2	0	0	0	0	0	0
C13_P5b_23_1	0	0	0	0	0	1	1	0	1	1	1	0	0	0	1	NA	0	0	NA	2	1	0	2	0	0	0	0	0	0	1	0	2	0	1	NA	0	0	0	1	0	0	0	1	0	0	0	0	0	1
C13_P5b_23_2	0	0	0	0	1	1	0	0	0	1	1	0	2	0	0	NA	0	0	0	2	0	0	0	0	0	NA	0	0	0	0	1	0	0	0	2	0	0	0	2	0	0	NA	1	0	NA	0	0	0	0
C13_P5b_23_3	0	0	0	0	1	2	0	0	0	2	2	0	1	1	0	NA	0	0	0	1	0	0	1	0	0	2	0	1	NA	0	1	1	1	0	2	0	0	0	2	0	0	0	1	0	0	0	0	0	0
C13_P5b_23_4	0	0	0	0	2	0	0	0	0	2	1	0	1	0	0	NA	0	0	1	1	0	0	1	0	0	1	0	0	NA	0	1	2	0	1	NA	1	0	0	2	0	0	0	0	0	0	0	0	0	1
C13_P5b_26_1	0	0	0	0	0	0	0	0	0	2	1	0	1	1	0	NA	2	0	1	0	2	0	2	1	1	1	0	1	0	0	2	2	1	0	2	1	0	0	0	0	0	0	2	0	1	NA	0	0	0
C13_P5b_26_2	0	0	0	0	0	0	0	0	0	2	1	0	1	0	0	NA	2	0	NA	0	2	0	2	0	0	1	0	1	0	0	2	2	1	0	2	1	0	0	0	0	0	1	2	0	1	NA	0	0	NA
C13_P5b_26_3	0	0	0	0	0	0	1	0	0	2	1	0	1	0	0	NA	2	0	1	0	2	0	2	0	0	0	0	1	0	0	2	1	2	0	2	1	0	0	2	0	0	0	0	0	1	NA	0	0	0
C13_P5b_26_4	0	0	0	0	NA	1	0	0	0	2	1	0	1	0	0	NA	1	0	2	1	2	0	2	0	0	0	0	1	0	0	1	1	1	0	2	0	0	0	2	0	0	1	NA	0	0	0	0	0	0
C13_P5b_32_1	0	0	0	0	1	0	0	0	0	2	2	0	0	0	0	1	1	0	1	2	1	0	2	0	0	0	0	0	0	0	2	2	1	0	2	0	0	0	2	0	0	NA	1	0	1	0	0	0	0
C13_P5b_32_2	0	0	0	0	2	1	1	0	0	1	2	0	0	0	2	NA	1	0	NA	2	2	0	2	0	0	2	0	0	1	0	1	2	1	0	2	0	0	0	2	0	0	2	0	0	0	0	0	0	0
C13_P5b_32_3	0	0	0	0	0	1	1	0	0	2	2	0	0	0	1	NA	1	0	1	1	2	0	2	0	0	0	0	0	0	0	2	1	0	0	0	0	0	0	1	0	0	NA	2	0	1	0	0	0	0
C13_P5b_8_1	0	0	0	0	2	1	1	0	0	2	1	0	0	0	0	NA	1	0	1	1	1	0	2	0	1	1	1	0	0	0	1	2	2	1	2	0	1	0	2	0	0	NA	0	0	1	0	0	0	0
C13_P5b_8_2	0	0	0	0	1	1	0	0	0	2	1	0	1	0	0	NA	2	NA	0	1	1	0	2	1	0	0	0	0	0	1	2	2	2	1	2	0	1	0	2	0	0	0	1	0	1	0	0	1	0
C13_P5b_8_3	0	0	0	0	1	1	0	0	0	2	1	0	0	0	0	NA	2	0	0	1	1	0	2	0	1	0	1	0	0	0	1	2	1	1	2	0	2	0	2	0	0	0	1	0	0	0	0	0	0
C13_P5b_8_4	0	0	0	0	2	0	0	0	0	2	1	0	1	0	0	NA	1	0	0	0	1	0	2	2	0	0	0	0	0	1	1	2	2	2	2	0	1	0	2	0	0	0	0	0	1	0	0	0	0
C13_P6b_1_1	0	0	0	0	0	0	0	0	0	1	0	0	1	0	0	NA	1	0	0	2	0	0	2	1	0	0	0	1	1	NA	1	2	0	0	1	0	0	0	2	0	0	1	2	0	0	0	0	0	1
C13_P6b_1_2	0	0	0	0	0	0	0	0	0	2	1	0	2	0	0	NA	0	0	0	1	2	0	2	0	0	0	0	1	1	1	1	1	0	0	0	0	0	0	0	0	0	1	2	0	0	0	0	0	0
C13_P6b_1_3	0	0	0	0	0	2	1	0	0	2	0	0	1	1	0	NA	1	0	0	0	2	0	2	0	0	0	0	1	1	0	1	NA	0	1	0	0	0	0	2	0	0	1	2	0	0	0	0	0	0
C13_P6b_1_4	0	0	0	0	0	0	0	0	0	2	1	0	1	0	0	NA	1	0	0	0	1	0	2	0	0	0	0	0	0	0	NA	1	1	0	0	0	0	0	2	0	0	1	2	0	0	0	0	0	0
C13_P6b_13_1	1	0	0	NA	2	0	0	0	0	2	0	1	1	1	0	NA	2	0	0	0	1	0	2	0	0	0	0	0	1	1	0	2	2	1	2	1	0	0	2	0	0	0	2	0	1	0	0	0	0
C13_P6b_13_2	0	NA	0	0	NA	1	0	0	0	2	2	0	0	NA	1	NA	1	0	1	2	1	0	2	0	0	0	0	0	1	0	0	2	2	1	2	2	0	0	0	0	0	0	2	0	1	0	0	0	0
C13_P6b_13_3	1	0	0	0	2	0	0	0	0	2	1	0	1	2	1	NA	0	0	0	1	2	0	2	0	0	1	0	1	0	1	1	2	1	0	2	0	1	0	1	0	0	2	2	0	1	0	0	0	0
C13_P6b_13_4	0	0	0	0	2	0	0	0	0	2	1	0	0	1	1	NA	2	0	1	NA	2	0	2	1	0	0	1	0	1	1	1	NA	1	0	1	1	0	0	1	0	0	2	1	0	1	0	0	0	NA
C13_P6b_14_1	0	0	0	0	0	0	0	0	0	2	1	0	0	1	1	NA	0	0	0	2	2	0	2	0	0	0	0	1	1	1	1	1	1	1	1	0	0	0	2	1	0	NA	2	NA	0	0	0	1	0
C13_P6b_14_2	1	0	0	0	0	0	0	0	0	2	2	0	1	2	0	NA	0	0	1	0	2	0	2	0	0	1	0	0	1	0	0	1	1	0	2	2	0	0	1	0	0	NA	2	0	0	0	0	0	0
C13_P6b_14_3	0	0	0	0	0	0	0	0	0	1	1	0	1	0	0	NA	0	0	0	0	2	0	2	1	0	0	0	2	NA	0	1	2	2	1	1	1	0	0	2	0	0	1	2	0	0	0	0	0	0
C13_P6b_14_4	0	0	0	0	0	0	0	0	0	2	1	1	1	1	0	NA	0	0	0	1	2	0	2	0	0	0	0	0	0	0	1	1	0	0	1	0	1	0	2	0	0	0	2	0	1	0	0	0	0
C13_P6b_19_1	0	0	0	0	0	0	0	0	0	0	1	0	0	0	0	NA	0	0	1	2	2	0	2	1	0	0	0	0	1	1	1	1	0	0	1	0	0	0	2	0	0	0	2	0	1	0	0	0	0
C13_P6b_19_3	0	0	0	0	0	0	0	0	0	2	1	0	0	1	0	NA	0	NA	NA	1	NA	0	2	2	0	0	0	1	NA	1	NA	1	2	0	0	0	0	0	1	0	0	0	2	0	0	0	0	0	0
C13_P6b_19_4	0	0	0	0	0	0	0	0	0	1	1	0	NA	0	0	NA	0	0	0	1	2	0	2	2	0	1	1	2	0	1	2	1	1	1	2	0	1	0	2	0	0	0	2	0	0	0	0	0	0
C13_P6b_21_1	0	0	0	0	1	1	1	0	0	1	0	0	0	0	0	NA	0	0	0	1	0	0	2	2	0	0	0	0	2	1	1	0	0	1	1	0	1	0	2	0	0	2	1	0	0	0	0	NA	1
C13_P6b_21_2	0	0	0	0	0	1	1	0	0	1	1	0	0	0	0	NA	1	0	1	1	1	0	2	0	0	1	0	0	NA	1	1	2	1	2	1	0	1	0	1	0	0	0	2	0	0	NA	0	0	1
C13_P6b_21_3	0	0	0	0	0	1	1	0	0	1	2	0	0	0	0	NA	2	0	0	2	2	0	1	0	0	1	1	1	0	0	2	2	1	1	0	1	1	0	2	0	0	NA	2	0	0	0	0	0	2
C13_P6b_21_4	0	0	0	0	1	0	0	0	0	1	0	0	0	1	0	NA	0	0	0	1	1	0	2	2	0	0	0	2	0	0	2	1	1	1	0	0	1	0	1	0	0	NA	1	0	0	0	0	0	2
C13_P6b_3_1	0	0	0	0	2	NA	0	0	1	2	2	0	0	2	0	NA	2	0	0	1	2	0	2	1	0	0	0	0	0	0	0	1	0	0	2	0	0	0	1	0	0	NA	0	0	1	0	0	0	0
C13_P6b_3_2	0	0	0	0	0	0	0	0	0	2	2	0	0	2	0	0	2	0	1	2	1	0	2	0	0	1	0	0	0	0	1	1	1	0	2	0	1	0	2	0	0	0	2	0	1	0	0	0	1
C13_P6b_3_3	0	0	0	0	1	0	0	1	0	2	0	0	NA	1	0	NA	2	0	0	1	2	0	2	1	1	0	1	0	0	0	0	2	1	1	2	0	0	0	1	0	0	NA	1	0	2	0	0	0	1
C13_P6b_3_4	0	0	0	0	0	0	0	0	0	2	1	0	0	NA	0	NA	2	0	0	2	2	0	2	0	0	1	1	0	0	0	0	1	2	0	1	0	0	0	1	0	0	NA	2	0	NA	0	0	0	1
C13_P6b_31_2	0	0	0	0	1	1	0	0	0	1	1	0	0	0	1	1	2	0	0	1	1	0	2	1	1	0	0	1	1	1	2	1	2	0	1	0	1	0	1	0	0	NA	0	0	1	0	0	0	0
C13_P6b_31_3	NA	0	0	0	1	0	0	0	0	2	1	0	0	0	1	NA	1	0	0	2	2	0	2	1	0	0	0	1	1	1	1	1	1	NA	2	0	1	0	1	0	0	NA	1	0	0	0	0	1	1
C13_P6b_31_4	0	0	0	0	0	1	1	0	0	2	1	0	0	0	0	NA	1	0	0	2	2	0	2	2	0	0	1	0	NA	1	1	1	1	2	0	0	0	0	1	0	0	2	2	0	0	0	0	0	1
C13_P6b_7_1	0	0	0	0	0	0	0	0	0	2	1	0	0	1	0	NA	2	0	0	2	2	0	2	0	0	0	0	2	0	0	2	2	2	0	1	1	2	0	2	0	0	NA	2	0	0	0	0	0	1
C13_P6b_7_2	0	0	0	0	1	0	0	0	0	2	1	0	0	2	0	NA	0	NA	0	2	1	0	2	0	0	0	0	0	2	0	2	2	1	1	1	0	1	0	1	0	0	NA	2	0	0	0	0	0	0
C13_P6b_7_3	0	0	0	0	0	0	0	0	0	2	1	0	0	1	0	NA	2	0	0	1	2	0	2	0	0	0	0	2	0	0	2	2	0	1	2	0	0	0	2	0	0	NA	2	0	0	0	0	0	1
C13_P6b_8_1	1	0	0	0	1	1	0	0	0	2	1	0	1	NA	1	NA	2	0	0	1	1	0	2	0	0	0	0	1	0	1	1	1	1	0	1	1	0	0	2	0	0	0	1	0	0	0	0	0	0
C13_P6b_8_2	0	0	0	0	1	0	0	0	0	2	1	0	0	0	1	NA	1	0	0	1	1	0	2	0	0	0	1	1	0	0	2	2	1	0	0	0	0	0	2	0	0	NA	1	0	1	0	0	0	0
C13_P6b_8_3	0	0	0	0	NA	1	0	0	0	2	0	0	1	2	1	NA	0	0	0	1	1	0	2	1	0	0	0	1	0	1	0	1	1	0	2	0	0	0	2	0	0	0	2	1	0	0	0	0	0
C13_P6b_8_4	0	0	0	0	2	1	0	0	1	2	1	0	2	1	1	NA	1	1	0	2	1	0	2	0	NA	0	0	1	0	0	1	1	2	1	2	0	1	0	NA	0	0	2	NA	1	0	0	0	0	0
C13_P6b_9_1	0	0	0	0	0	NA	0	0	0	2	1	1	0	1	0	NA	1	0	1	2	2	0	2	1	0	0	0	0	1	0	1	1	1	1	2	1	1	0	1	0	0	2	2	0	1	0	0	0	0
C13_P6b_9_2	0	0	0	0	1	0	0	0	0	2	2	0	1	1	0	NA	0	0	0	2	2	0	2	0	0	0	0	0	0	0	2	1	2	0	2	1	0	0	2	0	0	0	1	0	0	0	0	0	0
C13_P6b_9_3	0	0	0	0	0	0	0	0	0	2	1	0	1	1	0	NA	1	0	NA	0	2	0	2	0	0	1	0	0	0	0	2	0	1	0	2	1	0	0	2	0	0	NA	2	0	2	0	0	0	0
C13_P6b_9_4	1	0	0	0	0	1	1	0	0	2	1	0	1	0	0	NA	0	0	0	0	2	0	2	0	0	1	0	1	0	0	1	1	2	0	NA	0	1	0	2	0	0	1	2	0	0	0	0	0	0
C13_P9a_10_1	1	0	1	0	0	0	0	0	0	2	2	0	0	0	0	NA	0	0	1	2	1	0	2	2	1	0	0	2	0	0	2	2	0	0	2	0	1	0	1	0	0	0	2	0	0	0	0	0	0
C13_P9a_10_2	0	0	1	0	0	0	0	0	0	2	2	1	0	0	0	NA	0	0	1	2	2	0	2	2	0	0	0	2	0	0	2	1	0	0	2	0	1	0	2	0	0	0	2	0	0	0	0	0	0
C13_P9a_10_3	0	0	0	0	0	1	0	0	0	2	2	0	0	0	0	0	0	NA	0	2	2	0	2	1	0	0	0	2	2	0	2	1	NA	0	2	0	1	0	2	0	0	0	2	0	0	0	0	0	NA
C13_P9a_10_4	0	0	0	0	0	1	0	0	0	NA	1	0	0	0	0	NA	0	0	0	2	1	0	1	0	0	0	0	2	1	0	2	1	0	0	2	0	1	0	2	0	0	0	2	0	0	0	0	0	0
C13_P9a_11_1	1	0	0	0	0	1	1	0	0	2	2	0	0	0	0	0	0	0	NA	1	2	1	1	0	0	0	0	2	0	0	2	1	0	0	2	0	0	0	1	0	0	0	2	0	0	0	0	0	0
C13_P9a_11_2	0	0	0	0	0	0	0	0	0	2	1	1	0	0	0	NA	0	0	0	1	1	0	2	0	0	0	0	2	0	0	2	1	0	0	2	0	NA	0	2	0	0	0	2	0	0	0	0	0	0
C13_P9a_11_3	0	0	0	0	0	0	0	0	0	2	2	2	0	0	0	NA	0	0	0	1	1	0	2	1	1	0	0	2	0	0	2	2	0	0	2	0	0	0	2	0	0	0	2	0	0	0	0	0	0
C13_P9a_11_4	1	0	0	0	0	0	0	0	0	NA	1	1	0	0	0	NA	0	0	0	2	0	0	2	2	1	0	0	2	0	0	2	1	0	0	2	0	1	0	2	0	0	0	2	0	0	NA	0	0	0
C13_P9a_30_1	0	0	1	0	0	1	0	0	NA	2	2	0	1	0	0	NA	0	0	NA	2	0	0	2	0	0	0	NA	2	0	0	2	2	0	0	2	0	0	0	2	0	0	0	2	0	0	NA	0	0	0
C13_P9a_30_2	0	0	0	0	0	1	0	0	0	2	0	1	1	0	0	NA	0	0	0	2	1	0	2	2	0	0	0	2	0	0	2	1	0	0	2	0	0	0	2	0	0	0	2	0	0	0	0	0	0
C13_P9a_30_3	0	0	0	0	0	2	0	0	1	NA	0	2	0	0	0	NA	0	0	1	0	2	0	2	2	0	0	1	2	0	0	2	0	0	0	2	0	0	0	2	0	0	0	2	0	0	NA	0	0	0
C13_P9a_30_4	0	0	1	0	0	2	0	0	1	2	0	1	0	0	0	NA	0	0	0	2	1	NA	2	1	1	0	0	2	0	0	2	2	0	0	2	0	1	0	2	0	0	0	2	0	0	0	0	0	0
C13_P9a_38_1	0	0	0	0	0	1	0	0	1	NA	1	0	0	0	0	NA	0	0	1	2	2	1	2	2	1	0	1	2	1	0	2	2	0	0	2	0	0	0	1	0	0	0	2	0	0	0	0	0	0
C13_P9a_38_2	0	0	1	0	0	1	0	0	0	2	1	0	1	0	0	NA	0	0	1	2	NA	0	1	1	0	0	0	2	2	0	2	2	0	0	2	0	1	0	2	0	0	0	2	0	0	0	0	0	0
C13_P9a_38_3	0	0	0	0	0	1	0	0	1	2	1	0	1	0	0	NA	0	0	0	2	2	0	1	1	0	0	1	2	1	0	2	2	0	0	2	0	1	0	1	0	0	0	2	0	0	0	0	0	0
C13_P9a_4_1	1	0	1	0	0	0	1	0	2	NA	0	0	0	0	0	NA	0	0	2	2	1	0	1	1	1	0	0	2	0	0	2	0	0	0	2	0	2	0	2	0	0	NA	2	0	0	0	0	0	0
C13_P9a_4_2	NA	0	0	0	0	0	1	0	1	2	1	1	0	0	0	NA	0	0	2	2	0	0	1	1	0	0	0	2	0	0	2	1	0	0	2	0	0	0	2	0	0	0	2	0	0	0	0	0	0
C13_P9a_4_3	1	0	1	0	0	0	1	0	1	NA	1	1	0	0	0	NA	0	0	1	2	0	0	2	2	1	0	1	2	0	0	2	2	0	0	2	0	1	0	2	NA	0	0	2	0	0	0	0	0	0
C13_P9a_4_4	0	0	0	0	0	0	0	NA	1	NA	2	1	1	0	0	NA	0	0	2	2	0	0	2	2	1	0	1	2	0	0	2	0	0	0	2	0	0	0	2	0	0	0	2	0	0	0	0	0	0
C13_P9a_40_1	0	0	0	0	0	2	1	0	0	2	1	0	1	0	0	NA	0	0	0	2	2	1	0	2	1	0	0	2	2	0	2	2	0	0	2	0	1	0	2	0	0	0	2	0	0	0	0	0	0
C13_P9a_40_2	0	0	0	0	0	0	0	0	0	NA	2	1	2	0	0	NA	0	0	1	2	2	2	0	2	2	0	1	2	2	0	2	2	0	0	2	0	1	0	2	0	0	NA	2	0	0	0	0	0	0
C13_P9a_40_3	1	0	1	0	0	1	0	0	0	2	2	0	2	0	0	NA	0	0	0	2	2	1	1	2	1	0	0	2	1	0	2	2	0	0	2	0	1	0	2	0	0	NA	2	0	0	0	0	0	0
C13_P9a_42_1	0	0	1	1	0	1	0	0	0	2	1	0	0	0	0	NA	0	0	0	2	1	1	1	2	1	0	0	2	0	0	2	2	0	0	2	0	0	0	2	0	0	0	2	0	0	0	0	0	0
C13_P9a_42_2	0	0	1	1	0	0	0	0	0	1	0	0	0	0	0	NA	0	0	0	2	1	NA	1	1	1	0	0	2	0	0	2	2	0	0	2	0	0	0	2	0	0	0	2	0	0	0	0	0	0
C13_P9a_42_3	0	0	0	0	0	2	0	0	0	1	1	0	1	0	0	0	0	0	0	2	1	1	1	2	1	0	0	2	1	0	2	2	0	0	2	0	1	0	2	0	0	0	2	0	0	0	0	0	0
C13_P9a_42_4	0	0	0	0	0	1	1	0	1	NA	2	0	0	0	0	NA	0	0	NA	2	2	1	1	1	0	0	0	2	0	0	2	2	0	0	2	0	0	0	2	0	0	0	2	0	0	0	0	0	0
C13_P9a_5_1	1	0	0	0	0	0	0	0	0	1	2	1	1	0	0	NA	0	0	1	2	1	NA	0	1	1	0	NA	2	0	0	2	2	0	0	2	0	0	0	2	0	0	NA	2	0	0	0	0	0	0
C13_P9a_5_2	0	0	0	0	0	0	0	0	1	0	1	0	2	NA	0	NA	0	0	2	2	0	0	1	0	0	0	0	2	0	0	2	2	0	0	2	0	1	0	2	0	0	0	2	0	0	NA	0	0	0
C13_P9a_5_3	1	0	0	0	0	0	0	0	0	0	2	1	1	0	0	NA	0	0	0	2	0	0	2	0	0	0	0	2	0	0	2	2	0	0	2	0	0	0	2	0	0	0	2	0	0	0	0	0	0
C13_P9a_6_1	0	0	0	0	0	1	2	0	0	2	2	0	0	0	0	0	0	0	1	2	1	0	2	1	0	0	0	2	0	0	2	NA	NA	0	2	0	1	0	1	0	0	NA	2	0	0	0	0	0	0
C13_P9a_6_2	0	0	0	0	0	2	0	0	0	2	NA	0	0	0	0	NA	0	0	0	2	2	1	1	1	0	0	0	2	0	0	2	2	0	0	2	0	1	0	2	0	0	0	2	0	0	0	0	0	0
C13_P9a_6_3	1	0	0	0	0	1	1	0	1	2	2	0	1	0	0	NA	0	0	0	2	1	0	2	2	1	0	0	2	0	0	2	2	1	0	2	0	1	0	2	0	0	0	2	0	0	0	0	0	0
C13_P9a_6_4	0	0	0	0	0	1	0	0	0	2	1	0	0	0	0	NA	0	0	0	2	1	0	1	1	0	0	0	2	0	0	2	2	1	0	2	0	1	0	2	0	0	0	2	0	0	0	0	0	0
C13_P9a_9_1	0	0	0	0	0	1	0	0	2	2	1	1	2	0	0	NA	0	0	0	1	0	0	2	2	2	0	0	2	0	0	2	1	0	0	2	0	1	0	2	0	0	0	2	0	0	NA	0	0	0
C13_P9a_9_2	0	0	0	0	0	0	0	0	0	2	0	2	2	0	0	NA	0	0	0	2	1	0	1	1	0	0	0	2	0	0	2	1	0	0	2	NA	1	0	2	0	0	0	2	0	0	0	0	0	0
C13_P9a_9_3	0	0	0	0	0	0	0	0	1	2	2	0	2	0	0	NA	0	0	1	1	0	0	1	0	0	0	0	2	0	0	2	0	0	0	2	0	1	0	2	0	0	0	2	0	0	0	0	0	0
C13_P9a_9_4	0	0	0	0	0	0	0	0	0	2	0	2	1	0	0	NA	0	0	0	2	1	0	2	2	2	0	0	2	0	0	2	2	0	0	2	0	1	0	2	0	0	0	2	0	0	0	0	0	0
C13_P9b_1_1	1	0	0	1	2	0	0	0	0	2	0	0	1	0	0	0	1	0	0	2	2	0	2	1	1	0	2	2	0	0	1	2	1	1	2	0	0	NA	2	0	0	0	2	0	0	0	0	0	0
C13_P9b_1_2	0	0	0	1	2	0	1	0	0	2	0	0	0	0	0	0	0	0	0	2	2	0	1	2	1	0	2	NA	0	0	1	2	1	0	2	0	2	0	2	0	0	0	2	0	0	0	0	0	0
C13_P9b_1_3	0	0	0	0	2	0	1	0	0	2	0	0	0	0	0	NA	1	0	0	2	2	0	2	2	2	0	2	0	0	0	1	2	1	1	2	0	0	0	2	0	0	0	2	0	0	0	0	0	0
C13_P9b_1_4	1	0	0	1	2	0	1	0	0	2	0	0	1	0	0	NA	0	0	0	2	1	0	1	2	1	1	1	1	0	0	0	2	1	1	2	0	0	0	2	0	0	0	2	0	0	0	0	0	0
C13_P9b_11_2	0	0	0	1	1	0	0	1	0	2	1	0	0	0	0	NA	1	0	0	1	2	0	2	2	1	0	0	0	0	0	0	2	2	0	2	0	1	0	2	0	0	NA	2	0	0	0	0	0	1
C13_P9b_11_3	0	0	0	2	2	1	0	0	0	2	0	0	0	0	0	NA	2	0	0	0	2	0	2	2	1	0	0	NA	0	0	2	2	1	0	0	0	0	0	2	0	0	0	0	0	0	0	0	0	0
C13_P9b_11B_1	0	0	0	1	1	1	0	0	0	2	2	0	1	0	0	NA	1	0	0	1	2	0	2	2	1	0	1	0	0	0	2	2	1	0	2	0	1	0	1	0	0	0	2	0	0	0	0	0	1
C13_P9b_11B_4	0	0	1	2	1	1	0	0	0	2	0	0	1	0	0	NA	1	0	0	1	2	0	2	2	2	0	0	2	0	0	0	2	2	0	0	0	1	0	2	0	0	NA	1	0	0	0	0	0	1
C13_P9b_12_1	0	0	1	0	1	2	0	1	0	2	1	0	0	0	0	NA	0	0	1	2	2	0	2	2	2	0	2	0	0	0	1	2	2	0	2	0	1	0	0	0	0	0	NA	0	0	0	0	0	1
C13_P9b_12_2	0	0	0	0	2	0	0	0	0	2	2	0	1	0	0	NA	1	0	1	1	2	0	2	2	0	0	2	2	0	0	1	NA	1	0	1	0	0	0	1	0	0	0	NA	0	0	0	0	0	0
C13_P9b_12_3	0	0	0	0	2	1	0	0	0	2	1	0	0	0	0	NA	1	0	0	2	2	0	2	2	1	0	1	1	0	0	2	2	1	0	1	0	1	0	1	0	0	0	2	0	0	0	0	0	2
C13_P9b_12_4	0	0	1	0	1	1	0	1	0	2	2	0	1	0	0	NA	0	0	NA	2	1	0	2	1	2	0	1	2	0	0	1	2	2	0	2	0	0	0	1	0	0	0	1	1	0	0	0	0	0
C13_P9b_13_1	0	0	0	0	1	0	1	0	0	2	1	0	0	0	0	NA	2	0	0	1	1	0	2	0	0	0	1	2	0	0	0	1	2	0	2	0	1	0	1	0	0	NA	1	0	0	0	0	0	0
C13_P9b_13_2	0	0	1	1	2	1	1	0	0	2	1	0	0	0	0	NA	0	0	0	1	1	0	2	2	2	0	1	2	0	0	0	2	0	0	2	0	0	NA	0	0	0	NA	2	0	0	0	NA	0	0
C13_P9b_13_4	0	0	0	1	2	1	1	0	0	1	1	0	0	0	0	NA	1	0	NA	0	2	1	2	1	0	0	2	0	0	0	1	2	2	0	2	0	2	0	1	0	0	NA	2	0	0	0	0	0	1
C13_P9b_18_1	0	0	0	0	2	2	0	1	0	2	1	0	0	0	0	NA	0	0	0	2	1	0	2	2	0	1	1	2	0	0	1	2	2	1	1	0	0	0	2	0	0	0	0	0	0	NA	0	0	1
C13_P9b_18_2	0	0	1	0	2	1	0	1	0	2	0	0	0	0	0	NA	0	0	0	2	0	0	2	2	0	NA	2	2	0	0	1	2	1	2	0	0	0	0	2	0	0	0	1	0	0	NA	0	0	2
C13_P9b_18_3	0	0	2	1	1	1	0	0	0	2	1	0	0	0	0	NA	0	0	1	2	0	0	2	2	0	1	2	1	0	0	0	2	2	1	1	0	0	0	1	0	0	0	2	0	0	0	0	0	0
C13_P9b_18_4	0	0	1	0	2	1	0	0	0	2	0	0	0	0	0	NA	0	0	0	2	0	0	2	1	0	1	NA	NA	0	0	1	2	1	2	0	0	0	0	2	0	0	0	1	0	0	0	0	0	1
C13_P9b_19_2	0	0	0	0	2	0	0	0	0	2	2	NA	0	0	0	NA	0	0	0	1	2	0	2	2	1	0	1	0	0	0	1	2	1	0	2	0	0	0	2	0	0	0	NA	0	1	0	0	0	1
C13_P9b_19_3	0	0	0	0	NA	0	0	0	0	2	0	NA	0	0	0	NA	1	0	0	2	1	0	2	2	2	1	0	0	0	0	0	2	1	0	2	0	0	0	2	0	0	0	2	0	0	0	0	0	2
C13_P9b_19_4	0	0	0	0	2	0	0	0	0	NA	1	0	1	0	0	NA	0	0	1	1	2	0	2	2	1	0	0	0	0	0	1	2	0	0	2	0	0	0	2	0	0	0	NA	0	0	0	NA	0	1
C13_P9b_24_1	0	0	0	0	2	0	0	0	0	2	2	0	0	0	0	0	1	0	0	1	1	0	1	2	1	0	1	0	0	0	0	2	1	0	1	0	0	0	2	0	0	0	0	0	0	0	0	0	NA
C13_P9b_24_2	0	0	0	0	2	1	0	0	0	2	2	0	2	0	0	NA	0	0	1	1	1	0	2	2	1	0	1	2	0	0	0	2	2	0	1	0	0	0	1	0	0	0	2	0	0	0	0	0	1
C13_P9b_24_3	0	0	0	0	2	1	0	1	0	2	0	0	2	0	0	NA	1	0	0	1	1	0	0	2	0	0	1	0	0	0	0	2	2	0	0	0	0	0	1	0	0	NA	0	0	0	0	0	0	1
C13_P9b_24_4	0	0	0	1	2	0	0	0	0	2	1	0	0	0	0	NA	0	0	0	2	2	0	1	2	1	0	2	2	0	0	1	2	1	0	1	0	0	0	1	0	0	0	NA	0	0	0	0	0	1
C13_P9b_25_1	0	0	0	1	1	0	0	2	0	2	0	0	0	0	0	NA	0	0	0	1	2	0	2	2	1	0	0	0	0	0	1	2	0	0	1	0	1	0	2	0	0	NA	2	0	0	NA	0	0	1
C13_P9b_25_2	0	0	0	2	2	0	0	2	0	2	0	0	0	0	0	NA	0	0	0	0	1	0	2	2	0	0	0	2	0	0	0	2	0	0	2	0	0	0	2	0	0	NA	NA	0	0	0	0	0	0
C13_P9b_25_3	0	0	1	1	2	1	0	0	0	2	0	0	0	0	0	NA	0	0	0	1	1	0	2	1	0	0	0	NA	0	0	0	2	1	1	1	0	0	0	2	0	0	0	0	0	0	0	0	0	0
C13_P9b_28_1	0	0	2	0	2	0	0	1	0	2	0	2	0	0	0	NA	0	0	0	1	2	0	2	1	1	0	0	1	0	0	1	2	2	0	2	0	1	0	2	0	0	0	0	0	0	NA	0	0	0
C13_P9b_28_2	0	0	1	0	2	0	0	0	0	2	0	2	0	0	0	NA	1	0	0	2	1	0	2	2	1	0	1	2	0	0	0	2	1	0	2	0	1	0	1	0	0	0	0	0	NA	0	0	0	0
C13_P9b_28_3	0	0	1	1	2	0	0	1	0	2	0	0	0	0	0	NA	1	0	NA	1	1	0	2	1	0	0	1	2	0	0	0	2	0	0	2	0	0	0	1	0	0	0	NA	0	0	0	0	0	1
C13_P9b_28_4	0	0	1	1	2	0	0	2	0	2	0	2	0	0	0	NA	2	0	0	0	2	0	2	0	0	0	0	2	0	0	0	2	0	0	2	0	1	0	2	0	0	NA	0	0	0	NA	0	0	2
C13_P9b_29_1	0	0	0	1	2	1	0	1	0	2	1	0	0	0	0	NA	1	0	0	1	2	1	2	2	0	0	0	2	0	0	0	2	2	1	1	0	1	0	2	0	0	NA	2	0	0	0	0	0	0
C13_P9b_29_2	0	0	1	1	2	1	0	0	0	2	1	0	0	0	0	NA	2	0	0	2	2	0	2	1	1	0	0	NA	0	0	0	2	1	0	2	0	0	0	2	0	0	0	2	1	0	NA	0	0	0
C13_P9b_29_3	0	0	0	0	2	2	0	0	0	2	1	0	0	0	0	NA	1	0	0	1	2	1	2	2	1	0	0	2	0	0	0	2	0	1	2	0	0	0	1	0	0	0	2	0	0	NA	0	0	0
C13_P9b_29_4	0	0	0	1	2	1	0	0	0	2	0	0	0	0	0	0	1	0	0	2	2	0	2	1	1	0	1	2	0	0	1	2	2	0	2	0	0	0	2	0	0	0	NA	0	0	0	0	0	NA
C14_M6a_10_1	0	0	1	2	2	0	0	0	0	2	0	0	0	0	2	0	0	0	0	2	1	0	2	2	0	NA	0	0	0	0	1	0	2	2	0	0	0	0	2	0	0	1	0	1	1	0	0	1	2
C14_M6a_10_2	0	0	2	2	2	0	0	0	0	2	0	0	NA	0	1	0	NA	0	0	0	NA	0	2	NA	0	2	0	0	0	0	0	0	1	2	0	0	0	0	2	0	0	NA	0	2	2	0	0	2	2
C14_M6a_10_4	0	0	1	2	2	0	0	0	0	2	1	0	0	0	2	0	1	0	0	2	2	0	2	2	0	1	0	0	0	0	0	0	2	2	0	0	0	0	2	0	0	1	0	1	2	0	1	2	2
C14_M6a_11_1	0	0	2	2	NA	0	0	0	0	2	0	0	0	0	2	1	0	2	0	2	1	0	2	2	0	2	0	0	0	0	1	0	2	2	0	0	0	0	2	0	0	2	0	2	2	2	2	2	2
C14_M6a_11_2	0	0	2	2	2	0	0	1	0	2	0	0	0	0	2	0	0	2	0	1	2	0	2	2	0	NA	0	0	0	0	1	0	2	1	1	0	0	0	2	0	0	2	0	2	NA	1	1	2	2
C14_M6a_11_3	0	0	2	2	2	0	0	0	0	2	0	0	0	0	2	1	1	1	0	2	2	0	2	2	0	2	0	0	0	0	0	0	2	1	1	0	0	0	2	0	0	2	NA	2	2	2	0	1	2
C14_M6a_11_4	0	0	2	2	2	0	0	0	0	2	0	0	0	0	2	0	0	2	0	2	2	0	2	2	0	2	0	0	0	0	2	0	NA	2	0	0	0	0	2	0	0	2	0	2	2	2	1	2	2
C14_M6a_12_1	0	0	2	2	1	0	0	0	0	2	0	0	NA	0	2	0	1	2	0	2	0	0	2	2	1	1	0	0	0	0	0	0	2	2	0	0	0	0	2	0	0	2	NA	2	2	2	1	1	2
C14_M6a_12_2	0	0	2	2	2	0	0	0	0	2	0	0	1	0	1	0	1	NA	0	0	1	0	2	1	0	2	0	0	0	0	1	0	2	2	0	0	0	0	2	0	0	1	0	2	2	0	1	2	NA
C14_M6a_12_3	0	0	2	2	1	0	0	0	0	2	0	0	1	0	2	1	1	1	0	2	1	0	2	2	1	1	0	0	0	0	0	0	2	2	0	0	0	0	2	0	0	2	1	1	2	1	0	0	NA
C14_M6a_14_1	NA	0	NA	NA	NA	NA	NA	0	0	2	0	0	0	0	NA	NA	0	0	NA	NA	2	NA	NA	NA	NA	1	0	NA	0	0	NA	0	2	NA	NA	0	0	0	2	0	NA	0	NA	1	NA	2	NA	NA	NA
C14_M6a_14_3	0	0	1	2	2	0	0	0	0	2	0	0	0	0	2	0	2	0	0	2	2	0	2	0	0	1	0	0	0	0	0	0	2	2	0	0	0	0	2	0	0	0	0	2	2	1	1	2	2
C14_M6a_14_4	0	0	2	2	2	1	0	0	0	2	0	0	0	0	2	0	2	NA	0	2	2	0	2	2	0	1	0	0	0	0	0	0	2	1	1	0	0	0	2	0	0	0	0	1	2	0	1	2	2
C14_M6a_3_1	0	0	0	0	0	0	0	0	0	2	1	1	0	0	2	0	NA	0	0	1	2	0	2	1	0	1	0	1	1	0	0	1	2	2	0	0	0	0	2	0	0	NA	2	0	0	0	0	0	2
C14_M6a_3_3	0	0	2	2	2	0	0	0	0	2	0	0	0	0	2	0	1	NA	0	0	2	0	2	2	0	2	0	0	0	0	0	0	2	2	0	0	0	0	2	0	0	2	0	2	2	0	2	2	2
C14_M6a_3_4	0	0	2	2	2	0	0	0	0	2	0	0	0	0	2	0	0	2	0	0	2	0	2	2	0	2	0	0	0	0	0	0	2	2	0	0	0	0	2	0	0	2	0	2	2	0	1	2	2
C14_M6a_5_1	0	0	2	2	2	0	0	0	0	2	0	0	0	0	2	0	2	0	0	1	2	0	2	1	0	NA	0	0	0	0	1	0	2	2	0	0	0	0	2	0	0	1	0	2	2	0	0	1	2
C14_M6a_5_2	0	0	2	2	2	0	0	0	0	2	1	0	0	0	1	0	2	0	0	2	1	0	2	2	0	NA	0	0	0	0	0	0	1	2	0	0	0	0	2	0	0	1	0	2	2	0	NA	2	2
C14_M6a_5_3	0	0	2	2	2	0	0	0	0	2	1	0	1	0	2	0	2	0	0	2	2	0	2	1	0	2	0	0	0	0	0	0	1	2	0	0	0	0	2	0	0	2	0	2	2	0	0	1	2
C14_M6a_6_2	0	0	2	2	2	1	0	0	0	2	0	0	0	0	2	0	0	1	0	2	1	0	2	2	1	1	0	0	0	0	0	0	1	2	0	0	0	0	2	0	0	2	0	0	2	0	1	1	1
C14_M6a_6_3	0	0	2	2	2	0	0	0	0	2	0	0	0	0	2	0	0	1	0	1	2	0	2	2	1	2	0	0	0	0	0	0	0	1	1	0	0	0	2	0	0	2	0	1	2	1	1	2	2
C14_M6a_6_4	0	0	2	2	2	0	0	0	0	2	0	0	0	0	2	1	1	1	0	2	0	0	2	2	0	2	0	0	0	0	1	0	1	2	0	0	0	0	2	0	0	2	0	2	2	0	NA	1	2
C14_M6a_7_1	0	0	2	2	2	2	0	0	0	2	0	0	1	0	2	0	1	2	0	2	1	0	2	2	0	2	0	0	0	0	1	0	2	2	0	0	0	0	2	0	0	2	0	1	2	1	1	1	NA
C14_M6a_7_2	0	0	2	2	2	0	0	0	0	2	0	0	0	0	2	1	2	2	0	2	1	0	2	2	0	2	0	0	0	0	2	0	2	2	0	0	0	0	2	0	0	2	0	2	2	1	1	1	0
C14_M6a_7_4	0	0	2	NA	2	0	0	0	0	2	0	0	0	0	2	0	1	1	0	1	1	0	2	2	0	1	0	0	0	0	1	0	2	1	1	0	0	0	2	0	0	2	0	2	2	2	1	2	2
C14_M6a_8_1	0	0	2	2	2	0	0	0	0	2	0	0	0	0	2	1	NA	NA	0	2	2	0	2	2	0	2	0	0	0	0	2	0	2	1	1	0	0	0	2	0	0	2	NA	2	2	0	1	2	2
C14_M6a_8_2	0	0	2	2	2	1	0	0	0	2	0	0	0	0	2	1	1	1	0	1	1	0	2	2	1	2	0	0	0	0	2	0	2	2	0	0	0	0	2	0	0	2	0	2	2	0	1	1	2
C14_M6a_8_3	0	0	2	2	2	0	0	0	0	2	0	0	0	0	2	0	1	0	0	2	1	0	2	1	0	2	0	0	0	0	1	0	2	1	1	0	0	0	2	0	0	2	0	2	2	1	1	1	2
C14_M6a_8_4	0	0	2	2	2	0	0	0	0	2	0	0	0	0	2	NA	1	1	0	2	0	0	2	2	0	2	0	0	0	0	2	0	2	1	1	0	0	0	2	0	0	2	0	2	2	0	NA	1	2
C14_M6a_9_2	0	0	1	2	1	0	0	0	0	2	1	0	0	0	2	0	2	1	0	2	1	0	2	2	1	1	0	0	0	0	1	0	2	2	0	0	0	0	2	0	0	2	1	2	2	1	1	1	2
C14_M6a_9_3	0	0	2	2	2	0	0	0	0	2	0	0	0	0	2	0	1	NA	0	2	1	0	NA	2	1	1	0	0	0	0	1	0	2	2	0	0	0	0	2	0	0	2	0	1	2	1	1	0	2
C14_M7b_11_2	0	0	2	2	2	0	0	0	0	2	1	0	0	0	2	0	2	2	0	1	2	0	2	0	0	2	0	0	0	0	1	0	2	2	0	0	0	2	0	2	2	0	0	2	2	0	0	0	NA
C14_M7b_11_3	0	0	2	2	2	0	0	0	0	2	1	0	0	0	2	1	1	2	0	1	2	0	2	0	1	1	0	0	0	0	1	0	2	2	0	0	0	2	0	2	2	0	0	2	2	0	0	0	2
C14_M7b_12_1	0	0	1	0	0	1	0	0	0	1	2	2	1	0	0	1	0	NA	1	2	2	0	2	1	1	0	0	2	0	0	1	0	1	0	2	0	0	0	0	1	0	0	2	0	0	0	0	0	1
C14_M7b_12_4	0	0	2	2	2	0	0	0	0	NA	0	0	0	0	2	0	1	2	0	2	1	0	2	0	0	2	0	0	0	0	0	0	2	2	0	0	0	NA	0	2	2	0	0	2	2	0	0	1	2
C14_M7b_19_1	0	0	1	2	2	0	0	0	0	2	0	0	1	0	2	0	2	2	0	2	2	0	2	2	2	1	1	0	0	0	0	0	2	1	0	0	0	1	0	2	2	0	0	2	1	0	0	0	2
C14_M7b_19_2	0	0	2	2	2	0	0	0	0	2	0	0	1	0	1	0	2	2	0	NA	2	0	2	1	2	NA	2	0	0	1	0	0	2	2	0	0	0	2	0	2	2	0	0	1	1	0	0	0	2
C14_M7b_19_3	0	0	2	2	2	0	0	0	0	2	1	1	1	0	2	0	2	2	0	1	2	0	2	0	1	1	1	0	0	0	0	0	2	2	0	0	0	2	0	2	2	0	0	2	1	0	0	0	2
C14_M7b_2_1	0	0	2	2	2	0	0	0	0	2	0	0	0	0	1	0	2	2	0	0	2	0	2	0	2	2	0	0	0	0	0	0	2	2	2	0	0	2	0	2	2	0	0	1	2	0	0	0	2
C14_M7b_2_2	0	0	2	2	2	0	0	0	0	2	1	1	1	0	2	0	2	2	0	2	1	0	2	1	0	1	0	0	0	0	0	NA	2	2	0	0	0	2	0	2	2	0	0	1	2	0	0	0	2
C14_M7b_2_4	0	0	2	2	2	0	0	0	0	2	0	0	0	0	1	0	2	2	0	2	2	0	2	0	0	2	0	0	0	0	0	0	2	2	NA	0	0	2	0	2	2	0	NA	NA	2	0	0	0	2
C14_M7b_22_1	0	0	1	2	2	0	0	0	0	2	1	0	0	0	2	0	2	2	0	2	2	0	2	1	1	1	1	0	0	0	0	0	1	1	1	0	0	NA	0	2	2	0	0	2	1	0	0	1	2
C14_M7b_22_2	0	0	1	2	1	0	0	0	0	2	1	1	1	0	2	0	2	2	0	1	1	0	2	1	1	1	1	0	0	0	0	NA	1	1	1	0	0	2	0	2	2	0	1	2	2	0	0	0	2
C14_M7b_22_3	0	0	2	2	2	0	0	0	0	2	2	0	0	0	2	0	2	1	0	2	1	0	2	1	0	1	1	0	0	0	0	0	2	2	0	0	0	2	0	2	2	0	NA	2	2	0	0	0	2
C14_M7b_22_4	0	0	0	2	2	0	0	0	0	1	0	0	0	0	1	0	1	2	0	2	2	0	2	1	0	2	1	0	0	0	0	0	1	1	1	0	0	2	0	2	2	0	0	2	1	0	0	1	2
C14_M7b_28_2	0	0	1	2	2	0	0	0	0	1	0	1	0	0	2	0	1	2	0	2	2	0	2	0	1	2	1	1	0	0	0	0	2	2	0	0	0	2	0	2	2	0	0	2	2	0	0	0	2
C14_M7b_28_3	0	0	2	2	2	0	0	0	0	2	0	0	1	0	2	0	1	2	0	1	2	0	2	0	1	2	1	0	0	0	0	0	2	2	0	0	0	2	0	2	2	1	0	2	1	0	0	0	2
C14_M7b_28_4	0	0	1	2	2	0	0	NA	0	1	0	1	1	0	2	0	2	NA	0	NA	2	0	2	0	1	2	0	0	0	0	0	0	2	2	0	0	0	1	0	2	2	0	0	2	2	0	0	0	2
C14_M7b_3_1	0	0	1	2	2	0	0	1	0	2	0	0	0	0	2	1	NA	2	0	2	1	0	2	1	1	2	1	0	0	0	0	0	2	2	1	0	1	2	0	2	2	0	0	2	1	0	0	0	2
C14_M7b_3_2	0	0	1	2	2	0	0	0	0	2	0	1	0	0	2	0	2	1	0	2	2	0	2	0	0	1	1	0	0	0	NA	0	2	2	1	0	0	1	0	2	2	0	0	1	1	0	0	0	2
C14_M7b_3_3	0	0	2	2	2	0	NA	1	0	2	0	0	0	0	2	0	2	2	0	1	2	0	2	0	0	1	1	0	0	0	0	0	2	2	NA	0	0	2	0	2	2	0	0	2	2	0	0	0	2
C14_M7b_3_4	0	0	2	2	2	0	0	1	0	1	1	1	0	0	2	0	2	1	0	2	2	0	2	0	1	2	1	0	0	0	0	0	2	2	0	0	0	1	0	2	2	0	0	2	2	0	0	0	2
C14_M7b_5_2	0	0	1	2	1	0	0	0	0	2	0	0	1	0	2	0	2	NA	0	0	2	0	2	0	1	2	1	0	0	1	0	0	2	2	0	0	0	2	0	2	2	0	1	2	1	0	0	1	2
C14_M7b_6_2	0	0	1	2	2	0	0	0	0	1	0	0	1	0	1	0	NA	2	0	1	2	0	2	1	2	1	2	0	0	0	0	0	1	1	1	0	0	2	0	2	2	0	0	2	2	0	0	0	2
C14_M7b_6_3	0	0	2	2	2	0	0	0	0	1	0	2	0	0	1	0	2	2	0	1	2	0	2	1	1	0	2	0	0	0	0	0	2	2	0	0	0	1	NA	1	1	0	0	2	2	0	0	2	2
C14_M7b_6_4	0	0	2	2	2	0	0	0	0	2	0	0	1	0	1	0	2	2	0	0	2	0	2	1	1	1	1	0	0	1	0	0	2	2	0	0	0	2	0	2	2	0	0	1	1	0	0	1	2
C14_M7b_7_1	0	0	2	2	2	0	NA	0	0	2	0	0	0	0	2	1	2	2	0	0	2	0	2	0	0	2	2	0	0	0	0	0	NA	2	0	0	0	1	1	1	1	0	0	2	0	0	0	0	2
C14_M7b_7_2	0	0	2	2	2	0	0	0	0	2	1	0	0	0	2	1	1	NA	0	1	2	0	2	1	0	2	0	0	0	NA	0	0	1	2	1	0	0	0	2	0	0	0	0	2	0	0	0	1	2
C14_M7b_7_3	0	0	2	2	2	0	0	0	0	2	0	1	0	0	1	1	2	2	0	2	2	0	2	0	0	2	1	0	0	0	0	0	2	2	0	0	0	1	NA	1	1	1	0	2	1	0	0	0	2
C14_M7b_7_4	0	0	2	2	2	0	0	0	0	2	0	0	0	0	2	1	2	NA	0	2	2	0	2	0	0	2	1	0	0	0	0	0	1	1	1	0	0	1	1	1	1	0	0	2	0	0	0	0	2
C14_M8a_1_1	0	0	0	2	2	0	0	0	0	2	0	0	0	0	2	1	0	1	0	2	2	0	2	1	0	NA	0	0	0	0	0	0	2	2	0	0	0	0	2	0	0	2	0	2	2	0	1	1	2
C14_M8a_1_4	0	0	0	1	2	0	0	0	0	2	0	0	0	0	1	0	0	0	0	2	2	0	2	1	0	NA	0	0	0	0	0	0	1	2	0	0	0	0	2	0	0	2	0	2	2	0	0	0	2
C14_M8a_11_2	0	NA	0	2	2	0	0	0	0	2	0	0	0	0	1	0	2	2	0	2	2	0	2	1	0	2	0	0	0	0	1	0	2	2	0	0	0	0	2	0	0	2	0	2	2	0	1	2	2
C14_M8a_11_3	0	0	1	2	2	0	0	0	0	2	1	0	0	0	2	0	2	NA	0	1	1	0	2	2	0	2	0	0	0	0	0	0	1	2	0	0	0	0	2	0	0	2	0	2	2	0	1	2	2
C14_M8a_11_4	0	0	0	0	2	0	0	0	0	2	2	0	0	0	1	0	2	2	0	2	2	0	2	2	NA	NA	0	0	0	0	1	0	1	2	0	0	0	0	2	0	0	2	0	2	2	0	1	1	1
C14_M8a_13_3	0	0	2	2	2	0	1	0	0	2	0	0	0	0	2	0	2	2	0	2	0	0	2	2	2	0	0	0	0	0	0	0	2	2	0	0	0	0	2	0	0	2	0	2	2	2	2	2	1
C14_M8a_13_4	0	0	2	2	2	0	1	0	0	2	0	0	0	0	2	0	2	2	0	2	1	0	2	2	1	1	0	0	0	0	0	0	2	2	0	0	0	0	2	0	0	2	0	2	0	2	1	1	0
C14_M8a_18_1	0	0	0	NA	2	0	0	0	0	2	0	0	0	0	2	0	2	NA	NA	1	0	0	2	2	0	2	0	1	0	0	0	0	2	2	NA	0	0	0	2	0	0	2	0	2	2	0	0	1	2
C14_M8a_18_4	0	0	0	2	2	0	0	0	0	2	0	0	0	0	1	1	2	2	0	2	2	0	2	0	0	2	0	0	0	0	0	0	2	2	0	0	0	0	2	0	0	2	0	2	2	1	1	1	1
C14_M8a_22_1	0	0	2	2	2	0	0	0	0	2	2	0	0	0	2	0	2	NA	0	2	2	0	2	2	0	2	0	2	0	0	0	0	1	1	1	0	0	0	2	0	0	2	0	2	2	1	1	2	2
C14_M8a_22_3	0	0	2	2	2	0	0	0	0	2	0	0	0	0	1	1	2	2	0	2	2	0	2	1	0	2	0	0	0	0	0	0	2	2	0	0	0	0	2	0	0	2	0	2	2	2	1	2	2
C14_M8a_22_4	0	0	2	2	2	0	0	0	0	2	0	0	0	0	1	0	2	NA	0	2	1	0	2	1	1	1	0	0	0	0	0	0	1	1	1	0	0	0	2	0	0	2	0	2	2	1	1	2	NA
C14_M8a_30_1	0	0	2	2	2	0	0	0	0	2	0	0	0	0	2	2	NA	0	0	2	2	0	2	2	0	NA	0	0	0	0	0	0	2	2	0	0	0	0	2	0	0	2	0	2	2	1	2	2	0
C14_M8a_30_2	0	0	2	2	1	1	1	0	0	2	1	0	0	0	2	1	NA	NA	0	2	1	0	2	2	0	2	0	0	0	0	0	0	2	2	0	0	0	0	2	0	0	1	1	2	2	2	NA	2	NA
C14_M8a_30_3	0	0	2	2	2	0	0	0	0	2	0	0	0	0	1	2	2	NA	0	2	2	0	2	2	0	2	0	1	0	0	NA	0	2	2	0	0	0	0	2	0	0	2	0	2	2	1	1	1	0
C14_M8a_31_1	0	0	2	2	2	0	0	0	0	2	0	0	0	0	0	NA	2	NA	0	1	1	0	2	2	0	2	0	0	0	0	0	0	2	0	2	0	0	0	2	0	0	2	NA	2	2	2	2	2	2
C14_M8a_31_2	0	0	2	2	1	0	0	0	0	2	0	0	0	0	1	1	2	1	0	2	2	0	2	1	0	2	1	0	0	0	0	0	2	0	2	0	0	0	2	0	0	2	0	2	2	0	1	1	2
C14_M8a_31_3	0	0	2	2	2	0	0	0	0	2	0	0	0	0	1	0	2	1	0	1	2	0	2	2	0	2	0	0	0	1	0	0	2	1	1	0	0	0	2	0	0	2	0	2	2	0	1	1	2
C14_M8a_31_4	0	0	2	2	1	1	1	0	0	2	0	0	0	0	1	NA	2	2	0	2	2	0	2	2	0	1	0	0	0	0	0	0	2	1	1	NA	0	0	2	0	0	2	2	2	2	1	1	1	2
C14_M8a_35_1	0	0	2	2	1	1	2	0	0	2	0	0	1	0	2	2	2	NA	0	2	2	0	2	2	0	2	1	1	0	0	0	0	2	1	1	0	0	0	2	0	0	2	1	2	1	1	1	2	2
C14_M8a_35_2	0	0	2	2	1	1	1	0	0	2	0	0	0	0	2	0	2	1	0	2	2	0	2	2	0	2	0	1	0	1	0	0	2	1	1	0	0	0	2	0	0	2	2	2	2	1	0	1	2
C14_M8a_35_3	0	0	2	2	2	0	1	0	0	2	0	0	0	0	2	1	2	2	0	2	2	0	2	2	0	2	1	1	0	0	0	0	2	0	2	0	0	0	2	0	0	NA	NA	2	0	2	NA	2	2
C14_M8a_35_4	0	0	2	2	2	0	1	0	0	2	0	0	1	0	2	1	2	NA	0	2	2	0	2	2	0	2	1	1	0	0	0	0	NA	0	2	0	0	0	2	0	0	2	NA	2	2	2	2	2	2
C14_M8a_38_1	NA	0	2	NA	NA	0	NA	NA	0	2	NA	0	0	0	NA	NA	NA	2	0	2	2	0	2	2	NA	2	1	NA	0	0	0	0	2	NA	NA	0	NA	0	2	0	NA	NA	NA	NA	NA	NA	NA	2	NA
C14_M8a_38_2	0	0	2	2	2	0	1	0	0	2	0	0	1	1	2	0	2	2	0	2	1	0	2	2	0	2	0	1	0	NA	0	1	0	1	1	0	0	0	2	0	0	2	NA	2	2	1	1	2	2
C14_M8a_38_3	0	0	2	2	1	0	1	0	0	2	1	0	1	0	1	0	2	2	0	2	2	0	2	2	0	2	1	1	0	0	0	0	2	0	2	0	0	0	2	0	0	2	0	2	2	1	1	2	2
C14_M8a_8_3	0	0	1	2	2	0	0	0	0	2	0	0	0	0	2	1	2	2	0	0	1	0	2	2	0	1	0	0	0	0	0	0	2	2	1	0	0	0	2	0	0	2	0	2	2	1	2	2	2
C14_M8a_8_4	0	0	0	0	2	0	0	0	0	2	0	0	0	0	1	NA	2	2	0	1	0	0	2	2	0	1	0	1	0	0	0	0	2	1	1	0	0	0	2	0	0	2	0	1	2	0	0	2	2
C14_P10a_14_1	0	0	2	2	NA	1	0	0	0	2	2	2	0	1	0	0	0	0	0	0	1	0	2	2	0	0	0	NA	0	1	0	0	2	0	2	0	0	0	0	0	0	0	2	0	0	0	0	0	2
C14_P10a_14_2	0	0	2	NA	NA	NA	0	0	0	1	NA	2	0	2	0	NA	0	NA	NA	NA	2	NA	2	2	NA	0	0	NA	0	0	2	1	NA	NA	NA	0	0	0	1	0	NA	0	NA	0	0	0	0	0	NA
C14_P10a_14_3	0	0	2	NA	NA	2	0	0	0	1	2	2	0	1	0	1	0	0	1	2	0	0	2	2	0	0	0	NA	0	0	0	0	2	0	2	0	0	0	0	0	0	0	2	0	0	0	0	0	1
C14_P10a_14_4	0	0	2	2	2	2	0	0	0	1	2	2	0	2	0	1	0	NA	0	1	1	0	2	2	0	0	0	NA	0	0	0	0	0	0	2	0	0	0	0	0	0	0	2	0	0	0	0	0	1
C14_P10a_2_1	0	0	1	1	2	1	0	1	0	2	1	2	0	2	0	0	0	0	0	2	0	0	2	1	0	0	0	NA	0	0	1	0	1	0	2	0	1	0	0	0	0	NA	0	0	0	0	0	0	2
C14_P10a_2_2	0	0	2	2	2	2	0	0	0	2	2	2	0	2	0	2	0	0	0	2	1	0	2	2	0	0	0	2	0	0	1	0	1	0	2	0	1	0	0	0	0	0	2	0	0	0	0	0	2
C14_P10a_2_3	0	0	1	1	2	0	0	0	0	2	2	2	2	0	0	2	0	0	0	2	1	0	2	1	0	0	0	NA	0	0	2	1	2	0	2	0	2	0	1	0	0	0	1	0	0	0	0	0	1
C14_P10a_2_4	0	0	2	2	2	1	0	0	0	1	1	2	0	0	0	0	0	0	0	1	0	0	2	1	0	0	0	0	0	0	1	0	1	0	2	0	1	0	1	0	0	0	1	0	0	0	0	0	2
C14_P10a_21_1	0	0	1	1	1	1	1	0	0	0	2	2	2	2	0	2	0	0	0	2	0	0	2	2	1	0	0	NA	0	0	2	2	2	0	2	0	1	0	0	0	0	0	2	0	0	0	0	1	2
C14_P10a_21_2	0	0	2	1	0	2	1	0	0	0	2	2	2	2	0	2	0	0	0	2	0	0	2	1	1	0	0	NA	0	0	2	1	1	0	2	0	1	0	0	0	0	0	2	0	0	0	0	0	2
C14_P10a_21_4	NA	0	2	0	NA	2	0	0	0	0	2	2	2	2	0	NA	0	0	0	2	0	0	2	NA	0	0	0	NA	0	0	1	NA	1	NA	NA	0	1	0	1	0	0	0	NA	0	NA	0	0	0	2
C14_P10a_22_1	0	0	2	1	NA	2	0	0	0	1	2	2	0	1	0	1	0	0	NA	2	0	0	2	1	0	1	0	NA	0	0	2	1	1	0	2	0	2	0	1	0	0	0	2	0	0	0	0	0	1
C14_P10a_22_3	0	0	1	1	0	2	0	0	0	2	2	2	2	2	0	1	0	0	0	2	0	0	2	1	0	0	0	0	0	0	2	0	1	0	2	0	0	0	0	0	0	0	2	0	0	0	0	0	NA
C14_P10a_25_1	0	0	2	1	1	1	0	0	0	1	2	1	2	1	0	1	0	1	1	2	1	0	2	2	1	0	0	2	0	0	1	1	1	0	2	0	1	0	0	0	0	0	2	0	0	0	0	0	1
C14_P10a_25_2	0	0	2	2	NA	2	0	0	0	NA	2	2	1	2	0	0	0	0	1	2	0	0	2	2	0	0	0	2	0	0	1	1	2	0	2	0	0	0	0	0	0	0	2	0	0	0	0	0	1
C14_P10a_25_3	0	0	1	1	2	2	0	1	0	1	2	0	1	0	0	NA	0	NA	NA	1	1	0	2	2	1	0	0	NA	0	0	1	1	1	0	2	0	1	0	0	0	0	0	2	0	0	0	0	0	0
C14_P10a_25_4	0	0	2	2	2	2	0	0	0	1	2	2	NA	2	0	0	0	1	2	2	0	0	2	2	1	0	0	0	0	0	1	2	0	0	2	0	1	0	0	0	0	0	2	0	0	0	0	0	NA
C14_P10a_28_1	0	0	2	2	NA	2	0	0	0	0	2	2	0	2	0	NA	0	0	0	2	1	0	2	1	1	0	0	NA	0	0	2	0	1	0	2	0	0	0	0	0	0	0	2	0	0	0	0	0	2
C14_P10a_28_2	0	0	2	1	2	2	0	0	0	1	2	2	0	1	0	1	0	NA	0	2	2	0	2	0	0	0	0	0	0	0	0	1	1	0	2	0	0	0	0	0	0	0	NA	0	0	0	0	0	1
C14_P10a_28_3	0	0	2	1	NA	2	0	0	0	0	2	1	1	1	0	0	0	NA	1	2	1	0	2	2	1	0	0	NA	0	0	2	1	0	0	2	0	0	0	0	0	0	0	2	0	0	0	0	0	2
C14_P10a_37_2	0	0	2	0	2	1	0	0	0	0	2	2	2	2	0	2	0	0	0	2	0	0	2	2	1	0	0	2	0	0	1	0	1	0	2	0	1	0	1	0	0	0	NA	0	0	0	0	0	1
C14_P10a_37_3	0	0	0	2	NA	0	0	0	0	0	2	2	2	2	0	0	0	0	0	2	1	0	2	2	0	0	0	2	0	0	1	0	1	0	2	0	0	0	2	0	0	0	2	0	0	0	0	0	0
C14_P10a_39_1	0	0	2	1	0	1	0	0	0	0	2	0	0	0	0	2	0	0	0	2	1	0	2	2	0	0	0	2	0	0	1	2	2	0	2	0	1	0	1	0	0	0	2	0	0	0	0	0	2
C14_P10a_39_2	0	0	2	0	0	1	0	0	0	0	2	0	2	1	0	2	0	1	0	2	1	0	2	2	0	0	0	2	0	0	1	1	2	0	2	0	0	0	0	0	0	0	2	0	0	0	0	0	1
C14_P10a_39_4	0	0	2	1	0	1	0	0	0	0	2	0	0	0	0	2	0	0	0	2	1	0	2	2	0	0	0	2	0	0	1	2	1	0	2	0	1	0	1	0	0	0	2	0	0	0	0	0	1
C14_P10a_43_1	0	0	1	1	2	1	0	0	0	1	2	2	2	2	0	1	0	0	1	2	2	0	2	2	1	0	0	NA	0	0	2	1	2	0	2	0	0	0	1	1	0	0	NA	0	0	0	0	0	2
C14_P10a_43_2	0	0	2	2	2	1	0	0	0	1	2	2	1	2	0	2	0	0	2	2	1	0	2	1	0	0	0	2	0	0	2	0	1	0	2	0	0	0	1	0	0	0	2	0	0	0	0	0	1
C14_P10a_43_3	0	0	2	2	2	1	0	0	0	1	1	2	0	1	0	2	0	NA	1	2	0	0	2	1	0	0	0	2	0	0	2	0	1	0	2	0	0	0	0	0	0	0	2	0	0	0	0	0	1
C14_P10a_43_4	0	0	2	2	2	1	0	0	0	1	2	2	2	2	0	1	0	0	1	2	0	0	2	2	0	0	0	NA	0	0	1	0	1	0	2	0	0	0	0	0	0	0	2	0	0	0	0	0	1
C14_P10a_9_4	0	0	2	1	0	2	0	0	0	1	2	2	1	1	0	1	0	0	0	2	0	0	2	0	0	0	0	NA	0	0	0	0	2	0	2	0	0	0	0	0	0	0	2	0	0	0	0	0	1
C14_P1a_13_2	2	2	0	0	0	2	1	2	2	0	2	2	2	2	0	0	0	NA	2	2	0	2	0	2	0	0	2	2	0	0	2	2	0	0	NA	0	1	0	2	0	0	0	2	0	0	0	0	0	0
C14_P1a_13_3	2	2	0	0	0	1	1	2	2	0	2	2	2	2	0	0	0	0	2	2	0	2	0	2	0	0	2	2	0	0	2	2	0	0	2	0	1	0	2	0	0	0	NA	0	0	0	0	0	0
C14_P1a_13_4	1	1	0	1	0	1	2	2	2	0	2	2	2	2	0	0	0	NA	2	2	0	NA	0	2	0	0	2	2	0	0	2	2	0	0	2	0	2	0	2	0	0	0	2	0	0	0	0	0	0
C14_P1a_18_3	2	2	0	0	0	2	0	2	2	0	2	2	2	2	0	0	0	0	2	2	0	2	0	2	0	0	2	2	0	0	2	2	0	0	2	2	2	0	2	0	0	0	2	0	0	0	0	0	0
C14_P1a_18_4	2	2	0	0	0	2	1	2	2	0	2	2	2	2	0	0	0	0	NA	2	1	1	0	2	0	0	2	2	0	0	2	2	0	0	2	2	2	0	2	0	0	0	2	0	0	0	0	0	0
C14_P1a_31_1	2	2	0	0	0	2	1	2	2	0	2	2	2	2	0	0	0	0	2	2	0	2	0	2	0	0	2	2	0	0	2	2	0	0	2	0	2	0	2	0	0	0	2	0	0	0	0	0	0
C14_P1a_31_3	2	2	0	0	0	2	1	2	2	0	2	2	1	2	0	0	0	0	2	2	0	2	0	2	0	0	2	2	0	0	2	2	0	0	2	0	2	0	2	0	0	0	2	0	0	0	0	0	0
C14_P1a_31_4	2	2	0	1	0	2	0	2	2	0	2	2	2	2	0	0	0	NA	NA	2	0	2	0	2	0	0	NA	2	0	NA	2	2	0	0	2	0	2	0	2	0	0	0	2	0	0	0	0	0	0
C14_P1a_33_1	2	2	0	1	0	2	0	2	2	0	2	2	0	2	0	0	0	0	NA	2	0	2	0	2	0	0	0	2	0	0	2	2	0	0	2	0	1	0	2	0	0	0	2	0	NA	0	0	0	NA
C14_P1a_33_2	2	2	0	2	0	2	0	2	2	0	2	2	2	NA	0	0	0	0	2	2	0	2	0	2	0	0	0	2	0	0	2	2	0	0	2	0	1	0	2	0	0	0	2	0	0	0	0	0	0
C14_P1a_33_3	2	2	0	1	0	2	0	2	2	0	2	2	0	2	0	0	0	0	2	2	0	2	0	2	0	0	2	2	0	0	2	2	0	0	2	0	2	0	2	0	0	0	2	0	0	0	0	0	0
C14_P1a_34_2	2	2	0	0	0	2	2	2	2	0	2	2	1	2	0	0	0	0	2	2	0	2	0	2	0	0	2	2	0	0	2	2	0	0	2	0	2	0	2	0	0	0	2	0	0	0	0	0	0
C14_P1a_34_3	2	2	0	0	0	2	2	2	1	0	2	2	1	2	0	0	0	0	2	2	1	2	0	2	0	0	2	2	0	0	2	2	0	0	2	0	1	0	2	0	0	0	2	0	0	0	0	0	0
C14_P1a_34_4	2	2	0	0	0	2	2	2	2	0	2	2	1	2	0	0	0	0	2	2	1	1	0	2	0	0	2	2	0	0	2	2	0	0	2	0	2	0	2	0	0	0	2	0	0	0	0	0	0
C14_P1a_35_1	2	2	0	0	0	2	1	2	2	0	2	2	2	2	0	0	0	NA	2	2	0	2	0	2	0	0	2	2	0	0	2	2	0	0	2	0	1	0	2	0	0	0	2	0	0	0	0	0	0
C14_P1a_35_3	2	2	0	0	0	2	2	2	2	0	2	2	2	2	0	0	0	0	2	2	1	2	1	2	0	0	2	2	0	0	2	2	0	0	2	0	1	0	2	0	0	0	2	0	0	0	0	0	0
C14_P1a_35_4	2	2	0	0	0	2	2	2	2	0	2	2	1	2	0	0	0	0	NA	2	0	2	0	2	0	0	2	2	0	0	2	2	0	0	2	0	1	0	2	0	0	0	2	0	0	0	0	0	0
C14_P1a_4_3	1	2	0	0	0	2	2	2	2	0	2	2	1	2	0	0	0	0	2	2	0	2	0	2	0	0	1	2	0	0	2	2	0	0	2	0	2	0	2	0	0	0	2	0	0	0	0	0	0
C14_P1a_4_4	2	2	0	0	0	2	2	2	2	0	2	2	2	2	0	0	0	0	NA	2	0	2	0	2	0	0	2	2	0	0	2	2	0	0	2	0	0	0	2	0	0	0	2	0	0	0	0	0	0
C14_P1a_5_1	2	2	0	0	0	NA	1	2	2	0	2	2	2	2	0	0	0	0	2	2	0	2	0	2	0	0	2	2	0	0	2	2	0	0	2	0	0	0	2	0	0	0	2	0	0	0	0	0	0
C14_P1a_5_3	2	2	0	0	0	2	1	2	2	0	2	2	1	2	0	0	0	0	2	2	1	1	0	2	0	1	2	2	0	0	2	2	0	0	2	0	1	0	2	0	0	0	2	0	0	0	0	0	0
C14_P1a_7_1	2	2	0	0	0	2	2	2	2	0	2	2	2	2	0	0	0	0	2	2	2	1	0	2	0	0	2	2	0	0	2	2	0	0	2	2	2	0	0	0	0	0	2	0	0	0	0	0	0
C14_P1a_7_2	2	2	0	1	0	2	0	2	2	0	2	2	2	2	0	0	0	0	2	2	1	1	0	2	0	1	2	2	0	0	2	2	0	0	2	1	1	0	1	0	0	0	2	0	0	0	0	0	0
C14_P1a_7_3	2	2	0	0	0	2	1	2	2	0	2	2	2	2	0	0	0	0	2	2	0	1	0	2	0	1	2	2	0	0	2	2	0	0	2	0	2	0	2	0	0	0	2	0	0	0	0	0	0
C14_P1a_7_4	2	2	0	0	0	1	0	2	2	0	2	2	2	2	0	0	0	0	2	2	1	1	0	2	0	0	2	2	0	0	2	2	0	0	2	1	NA	0	2	0	0	0	2	0	0	0	0	0	0
C14_P1a_9_1	2	2	0	1	0	2	2	2	2	0	2	2	1	2	0	0	0	0	2	2	0	2	0	2	0	0	2	2	0	0	2	2	0	0	2	0	0	0	2	0	0	0	2	0	0	0	0	0	0
C14_P1a_9_3	2	1	0	1	0	2	2	2	1	0	2	2	2	2	0	0	0	0	2	2	1	2	0	1	0	0	2	2	0	0	2	2	0	0	2	1	1	0	2	0	0	0	2	0	0	0	0	0	0
C14_P1a_9_4	2	2	0	0	0	1	1	2	2	0	2	NA	1	2	0	0	0	0	2	2	0	2	0	2	0	0	2	2	0	0	2	2	0	0	2	0	1	0	2	0	0	0	2	0	0	0	0	0	0
C14_P2b_10_2	0	0	0	0	0	1	2	0	1	2	1	1	1	0	0	0	0	0	0	2	0	0	2	2	0	0	0	2	2	1	2	2	2	0	2	2	1	0	2	0	0	0	2	0	0	0	0	0	0
C14_P2b_10_3	0	0	0	0	0	1	2	0	0	2	2	0	NA	0	0	0	0	0	0	2	0	0	2	2	0	0	0	2	2	1	2	2	0	0	2	2	1	0	2	0	0	0	2	0	0	0	0	0	0
C14_P2b_10_4	0	0	1	0	0	1	2	0	0	2	2	0	1	0	0	0	0	0	0	2	0	0	2	2	0	0	0	2	NA	1	2	2	0	0	2	2	2	0	2	0	0	0	2	0	0	0	0	0	0
C14_P2b_11_2	0	0	0	0	0	2	2	0	0	2	0	0	0	1	0	0	0	0	0	2	1	0	2	2	0	0	0	2	1	1	2	2	1	0	2	1	2	0	2	0	0	0	2	0	0	0	0	0	0
C14_P2b_11_3	0	0	0	0	0	2	2	0	0	2	2	0	1	1	NA	0	0	0	1	2	0	0	2	2	0	1	0	2	2	2	2	2	0	0	2	1	1	0	NA	0	0	0	2	0	0	0	0	0	0
C14_P2b_11_4	1	0	0	0	0	2	2	0	0	2	1	0	0	2	0	1	0	0	0	2	0	0	2	2	0	0	0	2	2	1	1	2	1	0	2	0	0	0	2	0	0	0	2	0	0	0	0	0	0
C14_P2b_12_1	0	0	1	1	NA	0	0	0	0	0	2	2	2	1	0	2	0	NA	0	2	1	0	2	2	0	0	0	2	0	0	2	0	0	0	2	0	1	0	1	0	0	0	2	0	0	0	0	0	1
C14_P2b_12_2	0	0	0	0	0	0	2	0	2	2	0	0	0	0	0	0	NA	NA	0	2	0	0	2	2	0	0	0	2	2	1	2	2	2	0	NA	2	NA	0	2	0	0	0	2	0	0	0	0	0	0
C14_P2b_12_3	0	0	0	0	0	2	2	0	2	2	1	1	1	1	0	0	0	NA	1	2	0	0	2	2	0	0	0	2	2	1	1	2	2	0	2	2	1	0	2	0	0	0	2	0	0	0	0	0	0
C14_P2b_21_1	0	0	0	0	0	1	2	0	0	2	1	0	0	0	1	1	0	0	0	1	1	0	2	2	0	0	0	2	2	1	2	2	1	0	2	2	2	0	2	0	0	0	2	0	0	0	0	0	0
C14_P2b_21_2	0	0	0	0	0	0	2	0	2	2	1	0	0	0	1	0	0	NA	1	2	0	0	2	2	0	0	0	2	1	1	2	2	0	0	2	2	1	0	2	0	0	0	2	0	0	0	0	0	0
C14_P2b_21_3	0	0	0	0	0	2	2	0	0	2	2	0	0	0	0	0	0	0	1	2	0	0	2	2	0	0	0	2	2	1	2	2	0	0	2	2	1	0	2	0	0	0	2	0	0	0	0	0	0
C14_P2b_21_4	0	0	0	0	0	0	2	0	0	2	0	0	0	0	0	0	0	0	0	2	1	0	2	1	0	0	0	2	1	1	2	2	0	0	2	2	2	0	2	0	0	1	2	0	0	0	0	0	0
C14_P2b_23_1	0	0	1	0	0	0	2	0	0	2	1	2	0	0	0	0	0	0	0	1	0	1	2	2	0	0	0	2	2	1	2	2	2	0	2	2	1	0	2	0	0	2	2	0	0	0	0	0	0
C14_P2b_23_3	0	0	0	0	0	1	2	0	0	1	1	1	0	0	0	0	0	0	0	1	0	1	2	1	0	0	0	2	2	NA	2	2	2	0	2	2	1	0	2	0	0	2	2	0	0	0	0	0	0
C14_P2b_23_4	1	0	1	0	0	0	2	0	0	2	2	2	0	0	0	0	0	NA	1	2	0	1	2	2	0	0	0	2	2	1	2	2	2	0	NA	2	1	0	2	0	0	0	2	0	0	0	0	0	NA
C14_P2b_3_2	0	0	0	0	0	1	2	0	0	2	2	0	0	0	0	0	0	0	1	2	0	0	2	2	0	0	0	2	2	1	1	2	0	0	2	2	1	0	2	0	0	0	2	0	0	0	0	0	0
C14_P2b_3_4	0	0	0	0	0	1	2	0	0	2	2	0	0	0	0	0	0	0	1	2	0	0	2	2	0	0	0	2	2	1	2	2	1	0	2	1	1	0	2	0	0	0	2	0	0	0	0	0	0
C14_P2b_31_2	0	0	0	0	0	2	2	0	0	2	2	0	0	0	0	0	0	NA	NA	2	0	0	2	2	0	0	0	2	2	1	2	2	0	0	2	2	2	0	2	0	0	0	2	0	0	0	0	0	0
C14_P2b_31_3	0	0	0	0	0	2	2	0	0	2	2	0	0	0	0	0	0	NA	1	2	0	0	2	2	0	0	0	2	2	1	2	2	0	0	2	2	2	0	2	0	0	0	2	0	0	0	0	0	0
C14_P2b_31_4	0	0	0	0	0	2	2	0	0	2	2	0	0	0	0	0	0	NA	2	2	0	0	2	2	0	0	0	2	2	1	2	2	0	0	2	2	2	0	2	0	NA	0	2	0	0	0	0	0	0
C14_P2b_34_1	0	0	0	0	0	2	2	0	1	2	2	0	0	0	0	0	0	0	2	0	0	0	2	0	0	0	0	2	1	1	2	2	0	0	2	2	2	0	2	0	0	0	2	0	0	0	0	0	0
C14_P2b_34_2	0	0	0	0	0	2	2	0	1	2	1	0	0	0	1	0	0	0	0	2	0	0	2	2	0	0	0	2	2	NA	2	2	1	0	2	2	2	0	2	0	0	0	2	0	0	0	0	0	0
C14_P2b_34_3	0	0	1	0	0	2	2	0	1	2	1	0	0	0	1	0	0	NA	2	2	0	0	2	2	0	0	0	2	2	1	2	2	0	0	2	2	1	0	2	0	0	0	2	0	0	0	0	0	0
C14_P2b_6_1	0	0	0	0	0	1	2	0	1	2	1	0	0	0	0	0	0	0	0	2	0	0	2	2	0	0	0	2	2	1	2	2	1	0	2	2	0	0	2	0	0	0	2	0	0	0	0	0	0
C14_P2b_6_2	1	0	0	0	0	2	2	0	2	2	2	0	0	0	0	0	0	0	0	2	0	0	2	2	0	0	0	2	2	1	2	2	1	0	2	2	2	0	2	0	0	0	2	0	0	NA	0	0	0
C14_P2b_6_3	NA	0	0	0	0	2	2	0	1	2	1	0	0	1	0	0	0	0	0	2	0	0	2	2	0	0	0	2	2	1	1	2	1	0	2	2	2	0	2	0	0	0	2	0	0	0	0	0	0
C14_P2b_8_1	0	0	0	0	0	2	2	0	1	2	1	0	0	0	0	0	0	0	0	2	0	0	2	2	0	0	0	2	2	1	2	2	0	0	2	2	1	0	2	0	0	0	2	0	0	0	0	0	0
C14_P2b_8_2	0	0	0	0	0	NA	2	0	0	2	0	0	0	0	0	0	0	0	0	2	0	0	2	2	0	0	0	2	NA	1	2	2	0	0	2	2	0	0	2	0	0	0	NA	0	0	0	0	0	0
C14_P2b_8_3	0	0	0	0	0	2	2	0	0	1	2	0	0	0	0	0	0	0	0	2	0	1	2	1	0	0	0	2	2	1	2	2	1	0	2	2	1	0	2	0	0	1	2	0	0	0	0	0	0
C14_P2b_8_4	0	0	1	0	0	1	2	0	1	2	1	0	0	0	2	0	0	0	1	2	0	0	2	2	0	0	0	2	1	1	2	2	0	0	2	1	1	0	2	0	0	0	2	0	0	0	0	0	0
C14_P3b_11_2	0	0	0	0	NA	NA	0	0	0	2	2	0	0	0	0	1	NA	NA	0	1	1	0	2	2	1	0	0	0	0	0	0	2	0	2	NA	0	0	0	2	0	0	0	2	0	2	0	0	0	0
C14_P3b_11_3	0	0	0	0	2	0	0	0	0	2	2	1	0	0	0	0	NA	0	0	0	2	0	2	2	0	0	0	0	0	0	0	2	0	2	NA	1	0	0	2	0	0	0	NA	0	2	0	0	0	0
C14_P3b_13_2	0	0	0	0	NA	0	0	0	0	2	2	0	0	0	0	1	1	0	0	1	2	0	2	2	0	0	0	0	0	0	0	2	0	2	NA	0	0	0	2	0	0	0	2	0	2	0	0	0	1
C14_P3b_13_3	0	0	0	0	NA	0	0	0	0	2	2	0	0	0	0	0	2	0	0	1	2	0	2	1	0	0	0	0	0	0	0	2	2	2	NA	0	NA	0	2	0	0	0	2	0	2	0	0	0	0
C14_P3b_13_4	0	0	0	0	NA	0	0	0	0	2	1	0	0	0	0	1	1	0	0	1	2	0	2	2	1	0	0	0	0	0	0	NA	0	2	NA	0	0	0	2	1	0	0	2	0	2	0	0	0	1
C14_P3b_14_1	0	0	0	0	NA	0	0	0	0	2	0	0	0	0	0	0	1	0	0	2	2	2	2	0	0	0	0	NA	0	0	0	2	0	0	NA	0	0	0	2	0	0	0	2	0	0	0	0	1	1
C14_P3b_14_2	0	0	0	0	0	0	0	0	0	2	0	0	0	0	1	1	2	0	0	1	2	2	2	0	0	0	0	0	0	0	1	2	0	1	NA	0	0	0	2	0	0	0	2	0	1	0	0	0	NA
C14_P3b_14_4	NA	0	NA	0	1	0	0	0	0	2	0	0	0	0	0	NA	NA	0	NA	2	2	0	2	NA	NA	0	0	NA	0	0	0	NA	0	NA	NA	1	1	0	2	0	0	0	NA	NA	1	0	1	0	NA
C14_P3b_15_1	0	0	0	0	2	0	0	0	0	2	0	0	0	0	0	0	1	0	0	1	2	0	2	0	0	0	0	0	0	0	1	2	2	2	NA	0	0	0	2	0	0	1	NA	0	1	0	0	0	1
C14_P3b_15_3	0	0	0	0	NA	0	0	0	0	2	1	2	0	0	0	0	1	0	0	1	2	0	2	0	0	0	0	0	0	0	1	2	1	2	NA	0	0	0	2	0	0	2	2	NA	1	0	0	0	2
C14_P3b_15_4	NA	0	0	0	1	0	0	0	0	2	NA	2	0	0	0	NA	NA	0	0	2	NA	0	2	NA	0	0	0	NA	NA	0	1	2	0	NA	NA	0	0	0	2	0	0	1	2	0	NA	0	0	0	1
C14_P3b_16_1	0	0	0	0	1	0	0	0	0	2	2	1	0	2	0	0	0	NA	0	1	2	0	2	1	0	0	0	0	NA	0	2	2	0	2	NA	0	0	0	2	0	0	0	2	0	1	0	0	1	0
C14_P3b_16_2	0	0	0	0	0	0	0	0	0	2	1	2	0	0	0	0	NA	0	0	0	2	NA	2	2	0	NA	0	0	0	0	2	2	1	2	NA	0	0	0	2	0	0	0	2	0	1	0	0	0	0
C14_P3b_16_3	0	0	0	0	0	0	0	0	0	2	1	2	0	0	0	0	0	0	0	1	2	0	2	2	1	0	0	0	0	0	2	2	0	1	2	0	1	0	2	0	0	0	2	1	1	0	0	0	0
C14_P3b_16_4	0	0	0	0	0	0	0	0	0	2	1	1	0	1	0	0	1	0	0	NA	2	0	2	1	1	0	0	0	0	0	0	2	0	2	NA	0	0	0	2	0	0	0	2	1	NA	0	0	0	0
C14_P3b_17_1	0	0	0	0	2	0	0	0	0	2	0	1	0	0	0	0	0	0	0	1	2	0	2	2	0	0	0	0	0	0	0	2	0	2	NA	0	0	0	2	0	0	0	1	0	1	0	0	0	0
C14_P3b_17_2	0	0	0	0	2	0	0	0	0	2	1	0	2	1	0	0	1	0	0	1	2	0	2	1	0	0	0	0	0	0	0	2	0	1	NA	0	0	0	2	0	0	0	1	0	NA	0	0	0	0
C14_P3b_17_3	0	0	0	0	1	0	0	0	0	2	1	0	2	0	0	0	1	0	0	1	2	0	2	0	0	0	0	0	0	0	0	2	0	2	NA	0	0	0	2	1	0	0	1	0	1	0	0	0	0
C14_P3b_17_4	0	0	0	0	0	0	0	0	0	2	0	1	0	0	0	1	0	0	NA	1	2	0	2	2	0	0	0	0	0	0	1	2	1	NA	NA	0	0	0	2	0	0	0	2	0	1	0	0	0	0
C14_P3b_27_3	0	0	0	0	1	0	0	0	0	2	1	0	0	0	0	1	2	0	0	2	2	0	2	1	0	0	0	NA	0	0	1	2	1	NA	NA	0	1	0	2	0	0	0	NA	0	1	0	0	0	0
C14_P3b_27_4	0	0	0	0	0	1	0	0	0	2	0	1	0	0	1	1	1	0	0	1	2	0	2	1	0	0	0	0	0	0	1	2	0	1	NA	1	0	0	2	1	0	0	2	1	1	0	1	0	2
C14_P3b_28_1	0	0	0	0	0	1	NA	0	0	2	0	0	2	0	0	0	0	0	0	2	2	1	1	1	NA	0	0	2	0	0	2	2	0	0	2	0	0	0	2	0	0	NA	2	0	0	0	0	0	0
C14_P3b_28_2	0	0	0	0	2	0	0	0	0	2	1	0	0	0	0	0	0	NA	0	0	2	0	2	0	0	0	0	0	NA	0	0	2	0	2	NA	0	0	0	2	0	0	0	NA	0	NA	0	0	0	0
C14_P3b_28_3	0	0	0	0	2	0	0	0	0	2	2	0	2	0	0	0	0	NA	0	0	2	0	2	0	0	0	0	0	0	0	0	2	0	2	NA	0	0	0	2	0	0	0	0	0	0	0	0	0	0
C14_P3b_28_4	0	0	0	0	2	0	0	0	0	NA	1	0	1	0	0	0	0	0	0	0	2	0	2	0	0	0	0	0	NA	0	0	2	0	2	NA	0	0	0	2	0	0	0	NA	0	1	0	0	0	0
C14_P3b_36_2	0	0	0	0	NA	NA	0	0	0	2	1	0	0	0	0	1	NA	0	0	1	2	0	2	0	0	0	0	2	0	0	0	2	0	2	NA	0	0	0	2	0	0	0	2	0	1	0	0	0	0
C14_P3b_36_3	0	0	0	0	NA	0	0	0	0	2	0	0	0	0	0	0	NA	0	0	2	2	0	2	0	0	0	0	1	0	0	0	2	0	2	NA	0	0	0	2	1	0	0	2	0	1	0	0	0	0
C14_P3b_36_4	0	0	0	0	NA	NA	0	0	0	1	0	0	0	1	0	0	2	0	0	2	2	0	2	0	0	0	0	0	0	0	1	2	0	2	NA	0	0	0	2	1	0	0	2	0	1	0	0	0	0
C14_P3b_5_1	0	0	0	0	0	0	0	0	0	2	0	0	0	0	0	0	2	0	0	2	1	0	2	0	0	0	0	0	0	0	0	2	0	2	NA	0	0	0	2	0	0	0	2	0	1	0	0	0	0
C14_P3b_5_2	0	0	0	0	NA	0	0	0	0	2	1	0	0	0	0	0	1	0	0	2	2	0	2	2	1	0	0	0	0	0	2	2	0	1	NA	0	0	0	2	0	0	0	2	0	2	0	0	2	0
C14_P3b_5_3	0	0	0	0	1	0	0	0	0	1	1	0	0	1	0	0	1	0	0	1	1	0	2	1	0	0	0	0	0	0	0	2	0	2	NA	0	NA	0	2	0	0	0	2	1	NA	0	0	0	0
C14_P3b_5_4	0	0	0	0	0	0	0	0	0	2	1	0	0	0	1	0	2	NA	0	2	2	0	2	0	0	0	0	NA	0	0	0	1	0	NA	NA	0	0	0	2	0	0	0	2	0	2	0	0	2	0
C14_P5b_1_1	0	0	0	0	1	1	1	0	0	2	1	0	0	0	0	0	1	0	1	0	0	0	1	0	0	0	0	1	0	0	1	0	2	0	0	0	0	0	2	0	0	0	1	0	0	0	0	0	0
C14_P5b_1_2	0	0	0	0	1	1	1	0	0	2	2	0	0	0	0	0	1	0	0	1	1	0	2	1	0	0	0	1	1	0	1	0	1	0	0	0	0	0	2	0	0	0	1	0	0	0	0	1	1
C14_P5b_1_3	0	0	0	0	2	0	1	0	0	1	2	0	0	0	0	0	0	0	0	1	1	0	1	1	0	0	0	1	0	0	1	1	1	1	0	0	0	0	2	0	0	0	1	0	0	0	0	0	0
C14_P5b_1_4	0	0	0	0	1	0	0	0	0	1	1	0	0	2	1	0	1	NA	0	1	1	0	1	0	0	0	0	0	0	0	1	0	1	1	2	0	1	0	2	0	0	0	1	0	0	0	0	0	1
C14_P5b_12_3	0	0	0	0	1	1	1	0	0	2	2	1	1	1	1	NA	2	0	NA	2	1	0	2	0	1	0	1	1	0	NA	2	2	1	2	2	1	0	0	2	0	0	1	NA	0	NA	0	0	0	0
C14_P5b_13_1	0	0	0	0	1	0	0	0	0	1	2	0	0	0	0	0	0	0	2	2	1	0	NA	0	0	0	0	1	0	0	2	2	1	1	1	0	0	0	2	0	0	0	NA	0	1	0	0	0	0
C14_P5b_13_2	0	0	0	0	2	0	0	0	0	1	2	0	0	1	0	1	1	0	2	1	2	0	2	0	0	0	0	1	0	0	0	2	1	0	2	0	0	0	2	0	0	NA	0	0	0	0	0	0	0
C14_P5b_13_3	0	0	0	0	1	0	0	0	0	1	1	NA	0	0	0	1	1	0	0	2	2	0	2	0	0	0	1	1	0	NA	1	1	1	0	2	0	0	0	2	0	0	NA	1	0	0	0	0	1	0
C14_P5b_15_1	0	0	0	0	2	1	0	0	0	2	2	0	0	1	0	1	NA	0	NA	1	2	0	2	0	0	1	1	0	0	0	1	2	0	0	NA	0	0	0	1	0	0	1	1	0	1	0	0	0	0
C14_P5b_15_4	0	0	0	0	1	0	0	0	0	2	1	0	0	0	0	1	0	0	0	0	2	0	2	1	0	NA	0	2	0	0	1	1	0	1	2	0	0	0	2	0	0	0	1	0	1	0	0	0	0
C14_P5b_23_2	0	0	0	0	1	0	0	0	0	1	2	0	0	0	1	0	0	0	2	2	0	0	2	0	0	0	0	0	0	0	1	1	0	1	0	0	0	0	2	0	0	0	0	0	0	0	0	0	0
C14_P5b_23_3	0	0	0	0	1	1	0	0	0	1	1	0	0	0	0	0	0	0	1	2	1	0	1	1	0	NA	NA	1	0	0	1	0	0	2	NA	0	0	0	2	0	0	NA	2	0	NA	0	0	0	1
C14_P5b_26_1	2	2	0	0	0	2	2	2	1	0	2	2	1	NA	0	0	0	NA	NA	2	0	2	0	2	0	0	2	2	0	0	2	2	0	0	2	0	1	0	1	0	0	0	2	0	0	0	0	0	0
C14_P5b_26_2	0	0	0	0	NA	0	0	0	0	2	2	0	1	1	0	NA	2	0	0	0	2	0	2	0	0	1	0	2	0	0	1	1	2	0	NA	1	0	0	1	0	0	NA	NA	0	NA	0	0	0	NA
C14_P5b_26_3	0	0	0	0	0	0	1	0	0	2	1	0	0	0	0	1	2	0	1	1	1	0	2	1	1	0	1	2	0	NA	2	1	0	0	NA	0	0	0	1	0	0	NA	2	0	2	0	0	0	2
C14_P5b_26_4	NA	0	0	0	0	1	NA	0	0	2	2	NA	NA	0	0	NA	1	0	NA	NA	1	0	2	1	1	1	NA	2	0	NA	NA	0	0	0	2	0	NA	0	1	0	0	0	NA	0	1	0	0	0	1
C14_P5b_32_2	0	0	0	0	1	1	0	0	0	2	1	0	0	0	1	1	1	NA	1	2	1	0	2	1	0	NA	0	0	0	1	2	2	0	0	NA	0	0	0	2	0	0	NA	1	0	0	0	0	0	0
C14_P5b_4_2	0	0	0	0	1	0	0	0	0	2	1	1	1	0	1	0	1	0	NA	2	0	0	NA	0	1	NA	1	0	0	0	1	2	2	1	2	0	0	0	1	0	0	0	NA	0	NA	0	0	1	0
C14_P5b_4_4	0	0	0	NA	0	0	0	0	0	2	2	0	1	1	1	1	1	0	2	1	1	0	2	0	1	0	1	0	0	0	2	1	2	2	0	0	0	0	2	0	0	0	2	0	NA	0	0	0	0
C14_P5b_5_1	0	0	1	0	1	0	0	0	0	2	0	1	0	0	1	0	0	0	NA	0	1	0	2	1	2	0	0	0	0	0	1	2	0	1	1	0	0	0	0	0	0	0	NA	0	0	0	0	0	0
C14_P5b_5_3	0	0	0	0	1	0	0	0	0	2	1	0	0	0	1	2	1	0	2	1	1	0	2	0	1	0	1	0	1	1	1	2	0	0	2	0	0	0	1	0	0	0	1	0	0	0	0	0	0
C14_P5b_8_2	0	0	0	0	1	0	0	0	0	2	0	0	1	0	0	1	2	0	0	1	1	0	1	1	0	0	1	0	0	0	2	2	0	1	2	0	1	0	2	0	0	0	1	0	2	0	0	0	0
C14_P5b_8_3	0	0	0	0	1	0	0	0	0	2	1	0	0	0	0	2	1	0	0	0	1	0	2	2	NA	0	1	1	0	1	1	2	0	1	2	0	1	0	2	0	0	0	1	0	1	0	0	0	1
C14_P5b_8_4	0	0	0	0	1	0	0	0	0	2	2	0	1	0	0	1	2	0	1	1	1	0	1	0	1	0	1	1	1	1	2	2	1	1	2	0	1	0	2	0	0	NA	1	0	1	0	0	0	0
C14_P6b_1_1	0	0	2	2	2	2	0	0	0	2	2	NA	0	2	0	0	1	0	0	0	0	0	2	2	0	0	0	2	0	0	0	0	0	0	2	0	0	0	2	0	0	2	NA	0	0	0	0	2	0
C14_P6b_1_4	0	0	0	0	0	1	1	0	0	NA	0	0	1	0	0	NA	1	0	0	1	2	0	2	0	0	0	0	0	0	0	0	1	0	0	0	0	0	0	1	0	0	0	2	0	0	0	0	0	0
C14_P6b_11_2	0	0	0	0	NA	1	0	1	0	2	1	0	0	0	0	0	0	0	0	2	2	0	2	1	0	0	0	1	0	1	1	2	1	1	0	1	0	0	2	0	0	2	2	0	1	0	0	0	0
C14_P6b_14_1	0	0	0	0	2	0	0	0	0	2	1	0	0	0	0	0	0	1	2	1	2	0	2	0	0	NA	0	0	0	0	2	2	1	0	NA	0	0	0	2	0	0	0	0	1	NA	0	0	0	0
C14_P6b_14_2	0	0	0	0	0	1	0	1	0	2	1	0	1	0	0	0	1	0	0	1	2	0	2	0	0	0	0	1	2	0	1	2	2	0	NA	2	0	0	1	0	0	0	2	1	0	0	0	0	0
C14_P6b_16_3	0	0	0	0	0	0	0	0	0	2	2	0	0	0	0	0	NA	0	0	0	2	0	2	1	0	1	0	0	1	1	0	2	1	1	0	0	1	0	2	0	0	2	2	0	0	0	0	0	1
C14_P6b_17_3	0	0	0	0	1	0	0	0	0	2	NA	0	0	0	0	0	2	0	1	1	2	0	2	1	0	1	0	0	0	0	0	1	1	1	2	0	0	0	2	1	0	2	NA	0	0	0	0	0	0
C14_P6b_21_2	0	0	0	0	0	1	1	0	0	2	1	0	0	0	0	0	0	0	0	0	2	0	2	1	0	0	0	2	1	0	0	2	0	1	0	0	0	0	2	0	0	0	2	0	0	0	0	0	1
C14_P6b_21_3	0	0	0	0	0	2	2	0	0	1	1	0	0	0	0	0	1	0	0	1	0	0	2	1	0	0	0	0	1	1	1	0	0	0	0	0	1	0	2	0	0	2	2	0	0	0	0	0	1
C14_P6b_21_4	0	0	0	0	0	1	0	0	0	1	2	0	0	0	0	NA	2	0	0	2	2	0	2	1	0	0	0	1	1	0	2	1	1	1	NA	0	1	0	2	0	0	0	2	0	NA	0	0	0	0
C14_P6b_26_2	0	0	0	0	2	0	0	0	0	2	0	0	0	1	2	1	0	0	0	2	2	0	2	0	0	1	0	1	0	0	1	1	2	2	0	0	NA	0	2	1	0	0	NA	0	1	0	0	0	1
C14_P6b_26_4	NA	0	0	0	1	NA	NA	0	NA	NA	1	0	1	NA	1	NA	0	0	0	NA	2	0	2	1	0	1	NA	NA	0	0	NA	2	0	NA	NA	0	NA	0	2	1	0	0	NA	0	2	0	0	0	0
C14_P6b_31_3	0	0	0	0	0	NA	NA	0	0	1	NA	0	0	0	1	NA	2	1	NA	1	2	0	2	1	NA	NA	0	1	NA	0	2	NA	2	NA	NA	0	1	0	1	0	0	0	NA	0	0	0	0	0	1
C14_P6b_31_4	0	0	0	0	0	1	1	0	0	1	1	0	0	0	1	2	2	0	0	1	1	0	2	2	0	1	0	0	0	0	2	1	2	1	NA	0	2	0	0	0	0	0	2	0	0	0	0	0	1
C14_P6b_8_2	0	0	0	0	0	1	0	0	0	2	1	1	1	0	2	0	1	0	1	2	2	0	2	1	0	1	0	0	0	0	2	1	2	0	2	1	0	0	1	0	0	NA	2	0	0	0	0	0	0
C14_P6b_9_2	0	0	0	0	0	0	0	0	0	2	2	0	1	1	1	0	1	0	0	0	2	0	2	0	0	1	0	0	1	0	2	0	2	0	2	1	0	0	2	0	0	0	2	0	0	0	0	0	0
C14_P6b_9_4	0	0	0	0	0	0	0	0	0	2	1	0	0	2	1	0	1	0	1	1	2	0	2	0	0	1	0	0	1	0	1	0	1	0	0	0	2	0	2	0	0	0	2	0	1	0	0	0	0
C14_P9a_10_1	0	0	0	0	0	1	0	0	0	2	1	0	0	0	0	0	0	0	0	2	1	0	2	1	1	0	0	2	1	0	2	1	0	NA	2	0	1	0	2	0	0	0	2	0	0	0	NA	0	0
C14_P9a_10_2	0	0	0	0	0	2	0	0	0	2	1	0	1	0	0	0	0	0	0	2	1	0	2	2	1	0	0	2	2	0	2	1	0	0	2	0	1	0	1	0	0	NA	2	0	0	0	0	0	0
C14_P9a_10_3	0	0	0	0	0	1	0	0	0	2	1	0	0	0	0	0	0	0	0	2	2	0	2	2	0	0	0	2	1	0	2	2	0	0	2	0	1	0	1	0	0	0	2	0	0	0	0	0	0
C14_P9a_10_4	0	0	0	0	0	1	0	0	0	2	1	0	0	0	0	0	0	NA	0	2	2	0	2	2	0	0	0	2	0	0	2	1	NA	0	2	0	1	0	1	0	0	0	2	0	0	0	0	0	0
C14_P9a_11_1	0	0	0	0	0	1	0	0	0	2	1	0	0	0	0	0	0	0	0	2	0	0	2	1	0	0	0	2	0	0	2	2	0	0	2	0	1	0	2	0	0	0	2	0	0	0	0	0	0
C14_P9a_11_2	1	0	0	0	0	1	0	0	1	2	1	1	1	0	0	0	0	0	0	1	2	1	1	0	0	0	0	2	0	0	2	2	0	0	2	0	0	0	1	0	0	NA	2	0	0	0	0	0	0
C14_P9a_11_4	2	0	1	1	0	0	0	0	0	1	1	NA	0	0	0	NA	0	0	0	2	0	0	2	2	0	0	0	2	0	0	2	1	0	0	2	0	1	0	2	0	0	0	2	0	NA	0	0	0	0
C14_P9a_20_1	1	0	0	0	0	0	0	0	0	NA	1	1	0	0	0	0	0	0	1	2	2	0	2	2	0	0	0	2	0	0	2	NA	0	0	2	0	NA	0	2	0	0	0	2	0	0	0	0	0	0
C14_P9a_20_2	1	0	0	0	0	0	0	0	1	2	1	1	1	0	0	0	0	0	1	2	2	0	2	2	1	0	0	2	0	0	2	1	0	0	2	0	1	0	2	0	0	NA	2	0	0	0	0	0	0
C14_P9a_20_3	0	0	0	0	0	1	0	0	0	2	2	1	0	1	0	0	0	1	0	2	1	0	1	2	0	0	0	2	0	0	2	2	0	0	2	0	1	0	1	0	0	NA	2	0	0	0	0	0	0
C14_P9a_29_1	0	0	0	0	2	0	0	0	0	2	0	0	1	1	0	1	NA	0	0	1	2	0	2	0	0	0	0	0	0	0	1	2	0	1	NA	0	0	0	2	0	0	0	2	0	2	0	0	1	0
C14_P9a_29_2	0	0	1	0	0	1	1	0	1	0	NA	0	1	0	0	0	0	NA	0	2	1	0	2	1	0	0	0	2	1	0	2	2	0	0	2	0	0	0	2	0	0	NA	2	0	0	0	0	0	0
C14_P9a_29_3	0	0	0	0	0	1	0	0	0	1	NA	1	2	0	0	0	0	0	0	2	0	0	1	1	0	0	0	2	0	0	1	2	0	0	2	0	2	0	1	0	0	NA	2	0	0	0	0	0	0
C14_P9a_30_3	0	0	0	0	0	1	0	0	1	2	1	1	0	0	0	0	0	0	1	1	0	0	2	0	0	0	0	2	0	0	2	1	0	0	2	0	0	0	2	0	0	0	2	0	0	0	0	0	0
C14_P9a_30_4	0	0	0	0	0	1	0	0	0	NA	1	1	0	0	0	0	0	0	1	0	1	0	2	1	0	0	1	2	0	0	2	2	0	0	2	0	0	0	2	0	0	0	2	0	0	0	0	0	0
C14_P9a_38_2	0	0	1	0	0	1	0	0	0	NA	0	0	0	0	0	0	0	0	1	1	2	0	2	2	0	0	0	2	0	0	2	2	NA	0	2	0	0	0	1	0	0	0	2	0	0	0	0	0	0
C14_P9a_38_4	0	0	0	0	0	1	0	0	2	NA	0	0	0	0	0	0	0	0	2	2	1	0	2	2	1	0	1	2	0	0	2	2	0	0	2	NA	0	0	0	0	0	NA	2	0	0	0	0	0	0
C14_P9a_4_1	0	0	0	0	0	0	0	0	2	2	0	2	0	0	0	0	0	0	1	2	0	0	0	0	0	0	0	2	0	0	2	2	0	0	2	0	1	0	1	0	0	0	2	0	0	0	0	0	NA
C14_P9a_4_4	0	0	0	0	0	0	0	0	1	2	2	1	0	0	0	NA	0	0	1	2	0	0	2	2	1	NA	1	2	0	0	2	2	0	0	2	0	1	0	2	0	0	NA	2	0	NA	0	0	0	0
C14_P9a_40_2	0	0	0	0	0	0	0	0	0	0	1	1	1	0	0	0	0	0	2	2	2	NA	0	2	2	0	1	2	1	0	2	2	0	0	2	0	1	0	2	0	0	0	2	0	0	0	0	0	0
C14_P9a_40_3	0	0	0	0	0	2	0	0	0	2	2	2	1	0	0	0	0	0	1	2	1	0	0	1	0	0	1	2	1	0	2	2	0	0	2	0	0	0	2	0	0	0	2	0	0	0	0	0	0
C14_P9a_40_4	0	0	0	0	0	1	0	0	0	2	2	1	1	0	0	0	0	NA	1	2	2	NA	0	1	1	0	2	2	1	0	2	2	0	0	2	0	1	0	1	0	0	NA	2	0	0	0	0	0	NA
C14_P9a_43_1	0	0	0	0	0	2	0	0	0	2	2	0	2	0	0	0	0	0	1	2	1	1	1	2	2	0	0	2	0	0	2	2	0	0	2	0	0	0	2	0	0	NA	2	0	0	0	0	0	0
C14_P9a_43_2	0	0	0	0	0	2	1	0	0	0	2	1	0	0	0	0	0	0	1	2	1	1	1	1	1	0	0	2	0	0	NA	2	0	0	2	0	1	0	2	0	0	0	2	0	0	0	0	0	0
C14_P9a_43_3	0	0	0	0	0	2	0	0	0	1	2	0	0	0	0	0	0	0	1	2	1	1	1	2	2	0	0	2	0	0	2	2	0	0	2	0	1	0	1	0	0	NA	2	0	0	0	0	0	0
C14_P9a_6_2	0	0	0	0	0	1	1	0	1	2	1	0	0	0	0	0	0	0	0	2	2	0	2	2	1	0	0	2	0	0	2	2	1	0	2	0	1	0	2	0	0	0	2	0	0	0	0	0	0
C14_P9a_6_3	0	0	0	0	0	2	1	0	2	2	NA	0	0	0	0	0	0	0	1	NA	2	0	2	2	0	0	0	2	0	0	2	2	0	0	2	0	1	0	1	0	0	NA	2	0	0	0	0	0	0
C14_P9b_12_1	0	0	0	0	2	1	0	0	0	2	0	0	0	0	0	0	1	0	1	2	1	0	2	2	2	0	1	1	0	0	1	2	1	0	2	0	0	0	0	0	0	0	NA	0	0	0	0	0	0
C14_P9b_12_2	0	0	0	0	2	0	0	0	0	2	1	0	0	0	0	0	1	0	1	2	2	0	1	2	1	0	0	2	0	0	2	2	1	0	2	0	1	0	1	0	0	0	2	0	0	0	0	0	NA
C14_P9b_12_4	0	0	0	1	2	2	1	0	0	2	1	0	0	0	0	0	1	0	0	1	2	0	2	2	0	0	1	2	0	0	1	1	1	0	2	0	1	0	1	0	0	0	0	0	0	0	0	0	0
C14_P9b_13_1	0	0	0	1	2	1	1	0	0	2	0	0	1	0	0	0	1	0	0	1	1	0	2	1	1	1	1	NA	0	0	2	2	1	0	2	0	1	0	0	0	0	0	2	0	0	0	0	0	0
C14_P9b_13_2	0	0	0	1	2	1	1	0	0	2	0	0	0	0	0	NA	0	NA	0	1	1	0	2	0	0	0	2	NA	0	0	0	2	1	NA	NA	0	NA	0	0	0	0	NA	2	0	0	0	0	0	0
C14_P9b_13_3	0	0	0	2	2	1	1	0	0	2	0	0	0	0	0	0	1	0	0	1	2	0	2	2	1	0	2	NA	0	0	0	2	0	0	1	0	1	0	0	0	0	NA	2	0	0	0	0	0	1
C14_P9b_13_4	0	0	0	1	2	1	1	0	0	2	1	0	0	0	0	0	0	0	1	1	1	0	2	1	0	0	2	0	0	0	0	2	2	0	2	0	0	0	0	0	0	0	1	0	0	0	0	0	0
C14_P9b_14_1	0	0	2	0	2	1	0	0	0	2	0	0	0	0	0	0	2	NA	0	2	1	0	2	2	2	0	1	2	0	0	1	2	1	0	1	0	0	0	1	0	0	0	2	1	0	0	0	0	1
C14_P9b_14_2	0	0	2	1	2	0	0	0	0	2	0	0	0	0	0	0	2	0	0	1	1	0	2	2	2	0	1	2	0	0	1	2	2	0	NA	NA	0	0	1	0	0	0	2	1	0	0	0	0	0
C14_P9b_14_3	0	0	2	1	2	0	0	0	0	2	2	0	0	0	0	0	1	0	0	1	2	1	1	2	1	0	1	2	0	0	1	2	2	0	1	0	0	0	1	0	0	NA	2	1	0	0	0	0	0
C14_P9b_14_4	0	0	2	1	2	0	0	0	0	2	1	0	0	0	0	0	2	0	0	2	2	0	2	2	NA	0	1	NA	0	0	0	2	2	0	NA	0	0	0	2	0	0	0	2	1	0	0	0	0	1
C14_P9b_16_1	0	0	0	0	2	2	0	0	0	2	0	0	0	0	0	0	1	NA	0	2	1	0	2	1	2	0	1	1	0	0	1	2	1	0	1	0	0	0	1	0	0	0	0	0	0	0	0	0	0
C14_P9b_16_3	0	0	1	1	2	1	0	0	0	2	2	0	1	0	0	0	1	0	0	1	1	0	2	2	1	0	1	0	0	0	0	2	2	0	1	0	0	0	1	0	0	0	NA	0	0	0	0	0	1
C14_P9b_16_4	0	0	2	1	2	0	0	0	0	2	2	0	0	0	0	0	1	0	0	1	1	0	2	2	2	0	0	0	0	0	0	2	1	0	1	0	0	0	1	0	0	NA	NA	0	0	0	0	0	1
C14_P9b_18_1	0	0	0	1	2	1	0	1	0	2	1	0	1	0	0	0	0	0	0	2	0	0	2	2	0	1	1	NA	0	0	1	2	2	1	0	0	1	0	1	0	0	NA	0	0	0	0	0	0	1
C14_P9b_18_2	0	0	1	0	2	2	0	2	0	2	0	0	0	0	0	0	0	0	0	2	0	0	2	2	0	NA	2	2	0	0	1	2	0	2	0	0	0	0	2	0	0	0	NA	0	0	NA	0	0	2
C14_P9b_18_3	0	0	0	0	2	2	0	0	0	2	1	1	0	0	0	0	0	0	0	2	0	0	2	1	2	0	2	0	0	0	1	1	2	1	1	0	0	0	2	0	0	NA	0	0	0	0	0	0	NA
C14_P9b_18_4	0	0	2	0	1	0	0	0	0	2	1	0	0	0	0	0	NA	0	0	2	1	0	1	1	0	1	2	2	0	0	1	2	1	NA	1	0	0	0	2	0	0	NA	2	0	0	0	0	0	0
C14_P9b_19_1	NA	0	0	1	2	0	0	0	0	2	1	0	0	0	0	0	0	0	0	1	2	0	NA	2	NA	0	1	NA	0	0	1	2	0	1	2	0	1	0	2	0	0	0	NA	0	NA	0	0	0	0
C14_P9b_19_2	0	0	0	0	2	0	1	0	0	2	1	0	1	0	0	0	NA	NA	0	0	2	NA	2	2	1	0	0	2	0	0	2	2	1	0	2	0	0	0	2	0	0	0	0	0	0	0	0	0	1
C14_P9b_19_3	0	0	0	0	2	0	1	0	0	2	0	0	0	0	0	0	0	0	0	2	2	0	1	2	1	0	1	0	0	0	0	2	0	1	2	0	0	0	2	0	0	0	2	0	0	0	0	0	0
C14_P9b_19_4	0	0	0	0	2	0	0	0	0	2	2	0	0	0	0	0	0	0	1	1	2	0	2	2	1	0	0	1	0	0	1	2	1	0	1	0	0	0	2	0	0	0	NA	0	0	0	0	0	0
C14_P9b_23_1	1	0	1	2	2	0	0	0	0	2	0	0	1	0	0	0	1	0	1	2	1	0	2	2	1	0	1	NA	0	0	0	2	1	1	1	0	1	0	0	0	NA	0	2	0	1	0	0	0	0
C14_P9b_23_2	0	0	0	0	2	1	1	1	0	2	0	0	0	1	0	0	0	NA	0	1	2	0	2	2	1	0	2	1	0	0	1	1	1	1	2	0	0	0	1	0	0	NA	2	0	0	0	0	0	NA
C14_P9b_23_3	0	0	1	2	2	0	1	0	0	2	0	0	0	0	0	0	0	0	0	2	2	0	2	2	1	0	1	0	0	0	1	2	1	1	2	0	1	0	2	0	0	NA	2	0	0	0	0	0	1
C14_P9b_23_4	NA	0	1	2	2	0	0	0	0	2	0	0	0	0	0	NA	0	0	0	1	2	0	2	2	1	0	2	0	0	0	0	1	2	1	2	0	1	0	1	0	0	0	2	0	1	0	0	0	1
C14_P9b_24_1	0	0	NA	1	1	1	0	0	0	2	0	0	1	0	0	NA	0	NA	0	2	1	0	2	2	NA	1	1	1	0	0	0	2	1	1	2	0	0	0	1	0	0	0	1	1	0	0	0	0	1
C14_P9b_24_2	0	0	0	0	2	1	0	0	0	2	1	0	0	0	0	0	0	0	0	2	2	0	2	2	2	1	1	2	0	0	0	2	2	0	1	0	0	0	1	0	0	0	NA	0	NA	0	0	0	1
C14_P9b_24_3	0	0	NA	0	2	2	0	0	0	2	1	0	1	0	0	0	0	NA	NA	1	1	0	NA	1	0	0	0	1	0	0	0	2	1	NA	2	0	0	0	1	0	0	0	NA	0	0	0	0	0	2
C14_P9b_24_4	0	0	0	0	2	2	0	0	0	2	0	NA	2	0	0	0	0	0	0	2	2	0	1	2	0	0	0	0	0	0	1	2	1	NA	1	0	0	0	0	0	0	NA	NA	0	0	0	0	0	1
C14_P9b_26_1	0	0	0	0	2	2	0	0	0	2	1	0	1	0	2	NA	1	1	0	2	1	0	2	2	1	2	0	0	0	0	2	0	1	2	0	0	0	0	2	0	0	2	0	2	2	0	0	0	2
C14_P9b_26_2	0	0	NA	0	2	1	0	0	0	2	1	0	1	0	0	0	1	0	1	2	1	0	2	2	1	1	2	NA	0	0	0	2	1	0	1	0	2	0	2	0	0	0	2	0	0	0	0	0	0
C14_P9b_26_3	0	0	1	0	1	1	0	0	0	2	0	0	0	0	0	0	1	0	0	1	1	0	2	1	0	1	1	0	0	0	0	2	1	0	1	0	1	0	1	0	0	NA	2	0	0	0	0	0	0
C14_P9b_28_2	0	0	0	1	2	0	0	1	0	2	0	0	0	0	0	0	2	0	0	1	2	0	2	1	1	0	0	2	0	0	0	2	1	0	2	0	1	0	1	0	0	0	NA	1	0	0	0	0	2
C14_P9b_28_3	0	0	0	1	2	0	0	1	0	2	0	2	0	0	0	0	1	0	0	1	NA	0	2	1	1	1	1	1	0	0	1	2	1	0	1	0	2	0	2	0	0	0	NA	0	0	0	0	0	2
C14_P9b_28_4	0	0	1	1	2	0	0	1	0	2	0	0	0	0	0	0	1	0	0	1	2	0	2	1	0	0	1	2	0	0	0	2	1	0	1	0	1	0	1	0	0	NA	0	0	0	0	NA	0	0
S13_M6a_10_1	0	0	1	2	2	0	0	0	0	2	0	0	0	0	2	NA	1	0	0	0	1	0	2	2	0	2	0	0	0	0	0	0	2	2	0	0	0	0	2	0	0	1	0	2	2	0	1	2	2
S13_M6a_10A_3	0	0	2	2	2	0	0	0	0	2	0	0	0	0	2	NA	0	NA	NA	2	2	0	2	2	1	1	0	0	0	0	0	0	2	2	0	0	NA	0	2	0	0	1	0	1	2	0	0	1	NA
S13_M6a_10B_2	0	0	2	2	2	0	0	0	0	2	0	0	0	0	2	NA	0	0	NA	1	2	0	2	2	1	NA	0	0	0	0	0	0	2	2	0	0	0	0	2	0	0	2	0	2	2	1	0	1	2
S13_M6a_10B_4	0	NA	1	2	2	2	0	0	0	2	0	0	0	0	2	NA	1	0	0	2	2	0	2	2	0	NA	0	0	0	0	0	0	2	NA	0	0	0	0	2	0	0	2	0	1	2	0	1	2	2
S13_M6a_11_1	0	0	2	2	2	0	0	0	0	2	0	0	0	0	2	NA	1	1	0	NA	1	0	2	2	0	2	0	0	0	0	1	0	2	2	0	0	0	0	2	0	0	2	0	2	2	2	1	2	2
S13_M6a_11_3	NA	0	2	2	2	0	0	0	0	2	0	0	0	0	2	NA	0	NA	0	1	1	0	2	2	0	2	0	0	0	0	2	0	2	2	0	0	0	0	2	0	0	2	0	2	NA	2	0	1	2
S13_M6a_11B_2	0	0	2	2	2	0	0	0	0	2	0	0	0	NA	2	NA	0	2	0	1	2	0	2	2	0	2	0	0	0	0	0	0	1	1	1	0	0	0	2	0	0	2	0	2	2	1	2	2	2
S13_M6a_12_1	0	0	2	2	2	0	0	0	0	2	0	0	0	0	2	NA	0	1	0	1	1	0	2	2	0	2	0	0	0	0	0	0	2	1	1	0	0	0	2	0	0	2	0	2	2	NA	1	2	2
S13_M6a_12_2	0	0	1	2	2	1	0	0	0	2	0	0	0	0	2	NA	0	0	0	2	1	0	2	2	0	2	0	0	0	0	0	0	2	2	0	0	0	0	2	0	0	2	0	2	2	2	0	0	2
S13_M6a_12A_3	0	0	2	2	2	0	0	0	0	2	0	0	0	0	1	NA	1	1	0	1	1	0	2	1	0	2	0	0	0	0	0	0	2	2	0	0	0	0	2	0	0	1	0	2	2	1	0	1	2
S13_M6a_12B_4	0	0	1	2	2	1	0	0	0	2	0	0	0	0	2	NA	1	0	0	2	1	0	2	1	0	2	0	0	0	0	0	0	2	2	0	0	0	0	2	0	0	1	0	2	2	1	0	1	2
S13_M6a_14_2	0	0	2	2	2	0	0	0	0	2	0	0	0	0	2	NA	0	0	0	2	2	0	2	1	0	2	0	0	0	0	1	0	2	0	2	0	0	0	2	0	0	2	0	1	2	2	1	2	2
S13_M6a_14_4	0	0	2	2	2	0	0	0	0	2	0	0	0	0	2	NA	2	0	0	NA	2	0	2	1	0	2	0	0	0	0	0	0	2	0	2	0	0	0	2	0	0	0	0	1	2	1	1	2	2
S13_M6a_14B_1	0	0	2	2	2	0	0	0	0	2	0	0	0	0	2	NA	1	0	0	2	2	0	2	2	0	NA	0	0	0	0	NA	0	2	2	0	0	0	0	2	0	0	1	0	1	2	1	1	2	2
S13_M6a_2_1	0	0	2	2	2	0	0	0	0	2	0	0	0	0	0	NA	2	0	NA	1	2	0	2	2	0	2	0	0	0	0	2	0	2	2	NA	0	0	0	2	0	0	2	0	2	2	0	0	2	2
S13_M6a_3_2	0	0	2	2	2	0	0	0	0	2	0	0	0	0	1	NA	1	2	0	1	1	0	2	2	0	1	0	0	0	0	1	0	2	2	0	0	0	0	2	0	0	2	0	NA	2	0	1	2	1
S13_M6a_3_3	0	0	0	NA	2	NA	0	0	0	2	1	0	0	NA	1	NA	NA	NA	0	1	NA	0	2	NA	0	NA	0	NA	0	0	1	1	NA	NA	NA	0	0	0	NA	0	0	2	NA	NA	NA	0	0	NA	1
S13_M6a_3_4	0	0	2	2	2	0	0	0	0	2	0	0	0	0	2	NA	0	2	0	1	1	0	2	2	0	NA	0	0	0	0	1	0	2	2	0	0	0	0	2	0	0	2	0	1	2	0	1	2	1
S13_M6a_3B_1	0	0	2	2	2	0	0	0	0	2	0	0	0	0	2	NA	0	2	0	0	2	0	2	2	0	NA	0	0	0	0	0	0	1	1	1	0	0	0	2	0	0	2	0	2	2	0	1	2	2
S13_M6a_5_1	0	0	1	2	2	0	0	0	0	2	0	0	0	0	2	NA	1	0	0	1	1	0	2	1	0	2	0	0	0	0	1	0	1	2	0	0	0	0	2	0	0	1	0	2	2	0	1	2	2
S13_M6a_5_4	0	0	2	2	2	0	0	0	0	2	0	0	0	0	1	NA	1	0	0	1	1	0	2	1	0	2	0	NA	0	0	1	0	2	2	0	0	0	0	2	0	0	1	0	NA	2	0	1	2	2
S13_M6a_5A_3	0	0	2	2	2	0	0	0	0	2	0	0	0	0	2	NA	1	1	0	NA	2	0	2	1	0	2	0	0	0	0	0	0	1	2	0	0	0	0	2	0	0	2	0	2	2	0	1	2	2
S13_M6a_5B_2	0	0	2	2	2	0	0	0	0	2	0	0	1	0	1	NA	1	0	0	2	1	0	2	1	1	2	0	0	0	0	0	0	2	2	0	0	0	0	2	0	0	1	0	2	2	0	0	1	2
S13_M6a_6_1	0	0	2	2	2	NA	0	0	0	2	0	0	0	0	2	NA	0	0	0	2	2	0	2	2	2	2	0	0	0	0	0	0	2	0	2	0	0	0	2	0	0	2	0	1	NA	NA	0	1	2
S13_M6a_6A_4	0	0	0	0	0	2	NA	0	0	2	2	0	0	0	0	NA	0	0	2	2	0	0	2	2	0	0	0	2	2	NA	2	2	0	0	2	2	2	0	2	0	0	0	2	0	0	0	0	0	0
S13_M6a_6B_2	0	0	2	2	2	1	0	0	0	2	0	0	0	0	2	NA	0	0	0	2	0	0	2	2	0	2	0	0	0	0	1	0	1	2	0	0	0	0	2	0	0	2	0	1	2	1	1	1	2
S13_M6a_8_1	0	0	2	2	2	0	0	0	0	2	0	0	0	0	2	NA	NA	NA	0	2	2	0	2	2	0	2	0	0	0	0	2	0	2	0	2	0	0	0	2	0	0	2	0	2	2	1	1	2	2
S13_M6a_8A_2	0	0	2	2	2	0	0	0	0	2	0	0	0	0	2	NA	2	1	0	2	2	0	2	2	0	2	0	0	0	0	2	0	2	1	1	0	0	0	2	0	0	2	0	2	2	0	1	2	NA
S13_M6a_8A_4	0	0	1	2	2	0	0	0	0	2	0	0	0	0	2	NA	1	2	0	1	2	0	2	2	0	2	0	0	0	0	2	0	2	1	1	0	0	0	2	0	0	2	NA	2	2	0	1	2	2
S13_M6a_8B_3	0	0	2	2	2	0	0	0	0	2	0	0	0	0	2	NA	1	2	0	2	1	0	2	2	0	2	0	0	0	0	2	0	2	0	2	0	0	0	2	0	0	2	0	2	2	0	1	2	NA
S13_M6a_9_1	0	0	1	2	NA	0	0	0	0	2	1	0	NA	0	1	NA	1	NA	0	1	1	0	2	2	NA	1	0	0	0	0	0	0	2	NA	NA	0	0	0	2	0	0	2	NA	2	2	1	1	1	NA
S13_M6a_9_2	0	0	1	2	2	1	0	0	0	2	0	0	0	0	1	NA	1	1	0	1	2	0	2	2	0	0	0	1	0	0	0	0	1	1	1	0	0	0	1	0	0	1	0	0	1	NA	0	1	1
S13_M6a_9_3	0	0	1	NA	NA	0	0	0	0	2	NA	0	0	0	NA	NA	2	1	0	1	NA	0	2	1	0	NA	0	0	NA	0	0	1	1	NA	NA	0	0	0	NA	0	0	1	NA	1	1	1	NA	NA	NA
S13_M7b_1_1	0	0	1	2	2	1	0	0	0	2	0	1	2	0	2	NA	1	2	0	2	2	0	2	0	2	2	1	0	0	1	0	0	2	2	0	0	0	2	0	2	2	0	0	2	NA	0	0	0	2
S13_M7b_1_2	0	0	0	2	2	0	0	0	0	2	0	0	1	1	2	NA	NA	2	0	2	1	0	2	0	1	2	1	0	0	NA	0	0	2	2	0	0	0	2	0	2	2	0	0	2	2	0	0	0	2
S13_M7b_1_3	NA	0	1	2	2	0	0	0	0	2	0	0	1	0	2	NA	2	2	0	2	2	0	2	0	1	2	1	0	0	1	0	0	2	2	0	0	0	1	0	2	2	0	0	2	1	0	0	0	2
S13_M7b_1_4	0	0	0	2	2	0	0	0	0	2	1	0	1	1	2	NA	2	2	0	2	1	0	2	0	0	2	1	0	0	1	0	0	2	2	0	0	0	2	0	2	2	0	0	2	2	0	0	0	2
S13_M7b_11_1	0	0	2	2	2	0	0	0	0	1	0	0	0	0	2	NA	2	2	0	1	1	0	2	0	1	1	0	0	0	0	1	0	2	2	0	0	0	2	0	2	2	0	0	2	2	0	0	0	2
S13_M7b_11_4	0	0	2	2	2	0	0	0	0	1	0	0	1	0	2	NA	2	0	0	1	2	0	2	0	0	1	0	0	0	0	2	0	2	2	0	0	0	2	0	2	2	0	0	2	2	0	0	0	2
S13_M7b_11A_3	0	0	2	2	2	0	0	0	0	2	2	0	0	0	NA	NA	1	NA	0	1	2	0	2	0	0	2	0	NA	0	0	2	0	2	2	NA	0	0	NA	NA	2	2	0	0	2	NA	0	0	0	2
S13_M7b_12_1	0	0	2	2	2	0	0	0	0	2	0	1	1	1	1	NA	1	2	0	1	2	0	2	0	0	2	1	0	0	0	0	0	2	2	0	0	0	1	0	2	2	0	0	2	2	0	0	0	2
S13_M7b_12_2	0	0	2	2	2	0	0	0	0	2	0	0	0	0	1	NA	2	2	0	2	2	0	2	0	1	1	0	0	0	1	0	0	2	2	0	0	0	1	0	2	2	0	0	2	1	0	0	0	2
S13_M7b_12_3	0	0	2	2	2	0	0	0	0	2	0	0	0	0	1	NA	2	2	0	2	2	0	2	0	1	1	1	NA	0	0	1	0	2	2	0	0	0	0	0	2	2	0	0	2	1	0	0	0	2
S13_M7b_12_4	0	0	1	2	2	0	0	0	NA	1	NA	0	0	0	1	NA	1	2	0	2	2	0	2	0	0	2	1	0	0	0	0	0	2	2	0	0	0	1	0	2	2	0	0	2	2	0	0	0	2
S13_M7b_19_1	0	0	2	2	1	0	0	0	0	2	0	0	0	0	2	NA	2	2	0	2	2	0	2	1	2	0	1	0	0	1	0	0	2	1	1	0	0	1	NA	1	1	0	0	1	0	0	0	1	2
S13_M7b_19_2	0	0	2	2	2	0	0	0	0	2	0	0	0	0	1	NA	2	2	NA	1	2	0	2	0	2	1	1	0	0	0	0	0	2	2	0	0	0	NA	NA	1	1	1	0	1	0	0	0	0	2
S13_M7b_19A_4	0	0	2	2	2	0	0	0	0	2	0	0	1	0	2	NA	2	2	0	NA	2	0	2	0	1	1	1	0	0	0	NA	0	2	2	0	0	0	2	0	2	2	0	0	1	0	0	0	0	2
S13_M7b_19B_3	0	0	0	1	0	1	0	0	2	2	1	0	1	0	0	NA	0	0	0	1	2	1	2	2	0	0	0	2	0	0	2	1	0	0	2	0	1	0	NA	0	0	0	2	0	0	0	0	0	0
S13_M7b_2_2	0	0	2	2	2	0	0	0	0	2	1	1	0	0	1	NA	1	2	0	1	2	0	2	0	2	2	1	0	0	0	0	0	1	1	1	0	0	2	0	2	2	0	0	1	2	0	0	0	2
S13_M7b_2_3	0	0	2	2	2	0	0	0	0	2	0	0	1	0	0	NA	2	2	0	1	2	0	2	0	1	2	0	0	0	0	0	0	2	2	0	0	0	2	0	2	2	0	0	2	2	0	0	0	2
S13_M7b_2_4	0	0	2	2	2	0	0	0	0	2	0	2	0	0	2	NA	2	2	0	0	2	0	2	0	2	2	0	0	0	0	0	0	2	2	0	0	0	2	0	2	2	0	0	0	2	0	0	0	2
S13_M7b_22_1	0	0	1	2	2	0	0	0	0	2	2	0	0	0	2	NA	2	2	0	1	1	0	2	1	1	0	1	0	0	0	0	0	1	1	1	0	0	2	0	2	2	0	0	1	1	0	0	NA	2
S13_M7b_22_2	0	0	2	2	2	0	0	0	0	1	0	0	0	0	2	NA	2	2	0	2	0	0	2	1	2	NA	0	0	0	0	0	0	1	1	1	0	0	NA	0	2	2	0	0	2	2	0	0	0	2
S13_M7b_22_3	0	0	1	2	2	0	0	0	0	1	0	0	1	0	2	NA	2	2	0	2	1	0	2	1	0	2	1	0	0	0	0	0	1	1	2	0	0	2	0	2	2	0	0	2	0	0	0	NA	2
S13_M7b_22_4	0	0	1	2	2	0	0	0	NA	2	1	0	0	0	2	NA	2	2	0	2	1	0	2	1	1	2	1	0	0	0	0	0	2	2	0	0	0	NA	0	2	2	0	0	2	NA	0	0	0	2
S13_M7b_26_1	0	0	1	2	2	0	0	1	0	2	0	0	1	0	1	NA	2	2	0	1	2	0	2	0	1	1	1	0	0	0	1	0	2	1	1	0	0	2	0	2	2	0	0	1	1	0	0	0	2
S13_M7b_26_3	0	0	2	2	2	0	0	0	0	1	0	0	2	0	1	NA	2	2	0	1	2	0	2	0	0	2	0	0	0	0	0	0	2	2	0	0	0	2	0	2	2	0	0	1	2	0	1	0	2
S13_M7b_26_4	0	0	2	2	2	0	0	0	0	2	1	0	1	0	2	NA	2	2	0	1	1	0	2	0	1	0	1	0	0	0	0	0	2	2	0	0	0	2	0	2	2	0	0	2	2	0	1	0	2
S13_M7b_26A_2	0	0	2	NA	2	NA	0	0	0	NA	NA	0	0	NA	1	NA	1	NA	0	2	2	0	2	0	NA	1	NA	0	0	0	1	0	NA	NA	NA	0	0	2	0	NA	NA	0	1	NA	1	0	0	0	NA
S13_M7b_6_1	0	0	1	2	2	0	0	0	0	2	0	1	0	0	NA	NA	2	2	0	2	2	0	2	1	1	1	1	0	0	0	0	0	2	2	0	0	0	1	NA	1	NA	0	0	2	2	0	0	1	2
S13_M7b_6_2	0	0	2	2	2	0	0	0	0	0	2	0	0	0	1	NA	2	2	0	NA	2	0	2	1	1	0	1	0	0	0	0	0	2	2	0	0	0	1	NA	1	1	0	0	2	2	0	0	1	2
S13_M7b_6_4	0	0	2	2	2	0	0	0	0	0	1	0	1	0	2	NA	2	2	0	1	2	0	2	0	0	1	0	0	0	0	0	0	2	2	0	0	0	1	NA	1	1	0	0	2	2	0	0	1	2
S13_M7b_6B_3	0	0	2	2	2	0	0	1	0	2	0	1	0	0	0	NA	2	2	0	2	2	0	2	0	1	1	1	0	0	NA	0	0	2	2	0	0	0	1	NA	1	1	0	0	2	2	0	0	1	2
S13_M7b_7_1	0	0	1	2	2	0	0	0	0	2	0	0	1	0	2	NA	2	2	0	2	1	0	2	0	0	1	0	0	0	0	0	0	2	2	0	0	0	1	NA	1	1	1	0	2	1	0	0	0	2
S13_M7b_7_2	0	0	2	2	2	0	0	0	0	2	0	0	1	0	1	NA	2	2	NA	2	1	0	2	1	0	1	1	NA	0	0	0	0	2	NA	0	0	0	1	1	1	1	0	0	2	1	0	0	0	2
S13_M7b_7_3	0	0	1	2	NA	NA	0	0	0	2	1	0	NA	0	1	NA	NA	NA	0	1	1	0	2	NA	NA	NA	NA	NA	0	0	0	0	NA	NA	NA	0	0	1	NA	1	1	0	NA	NA	1	0	0	NA	NA
S13_M7b_7B_4	0	0	2	2	2	0	0	0	0	2	1	0	0	0	2	NA	2	2	0	1	2	0	2	0	1	2	1	0	0	0	0	0	2	2	0	0	0	0	NA	1	1	1	0	2	1	0	0	0	2
S13_M7b_8_1	0	0	2	2	1	0	0	0	0	2	1	0	1	0	2	NA	2	2	0	2	1	0	2	1	1	1	2	0	0	0	1	0	2	2	0	0	0	2	0	2	2	0	2	2	2	0	0	0	2
S13_M7b_8_2	NA	0	2	2	2	0	0	0	0	2	0	0	1	0	2	NA	2	2	0	2	1	0	2	0	1	1	1	0	0	0	0	0	1	1	1	0	0	2	0	2	2	0	0	2	2	0	0	0	2
S13_M7b_8_3	0	0	1	2	2	0	0	0	0	2	2	0	1	0	1	NA	2	2	0	1	1	0	2	0	1	NA	1	0	0	0	0	0	2	2	0	0	0	2	0	2	2	0	0	2	1	0	0	0	2
S13_M7b_8_4	0	0	2	2	2	0	0	0	0	2	0	0	2	0	2	NA	1	2	0	1	1	0	2	0	0	1	1	0	0	0	1	0	2	2	0	0	0	1	0	2	2	0	0	2	2	0	0	0	2
S13_M8a_1_1	0	0	1	2	2	0	0	0	0	2	0	0	0	0	1	NA	2	2	0	0	1	0	2	1	1	1	0	NA	0	0	1	2	2	NA	0	0	0	0	2	0	0	2	0	2	2	1	1	1	2
S13_M8a_1_3	0	0	0	2	2	0	0	0	0	2	0	0	0	0	1	NA	0	1	0	2	1	0	2	2	1	1	0	2	0	0	0	0	NA	2	1	0	0	0	2	0	0	2	0	2	2	1	2	2	2
S13_M8a_13_1	0	0	NA	2	2	0	0	0	0	2	0	0	1	0	1	NA	2	2	0	2	1	0	2	2	1	1	0	1	0	0	0	0	1	1	1	0	0	0	2	0	0	2	0	2	2	1	0	1	1
S13_M8a_13_2	0	0	2	2	2	0	1	0	0	2	0	0	2	0	2	NA	2	2	0	2	0	0	2	2	2	1	0	0	0	0	0	0	2	2	0	0	0	0	2	0	0	2	0	2	1	2	1	1	1
S13_M8a_13_4	0	0	2	2	NA	0	0	0	0	2	1	0	1	0	2	NA	2	2	0	2	2	0	NA	2	0	2	0	1	0	0	0	0	2	2	0	0	0	0	2	0	0	2	0	2	1	1	0	1	2
S13_M8a_13A_3	0	0	2	2	2	0	1	0	0	2	0	0	0	0	2	NA	2	2	0	2	2	0	2	1	0	2	0	1	0	0	0	0	1	1	1	0	0	0	2	0	0	2	0	2	2	1	1	2	2
S13_M8a_16_1	0	0	1	2	2	0	0	0	0	2	0	0	1	NA	2	NA	2	2	0	2	2	1	2	0	0	0	0	0	0	0	1	1	2	2	1	0	0	0	2	0	0	2	0	2	2	0	0	1	2
S13_M8a_16_2	0	0	0	2	2	0	0	0	0	2	0	0	2	0	2	NA	2	2	0	1	0	0	2	0	0	0	0	0	0	0	1	0	2	2	1	0	2	0	2	0	0	2	0	2	2	0	0	0	2
S13_M8a_16_4	0	0	0	2	2	1	0	0	0	2	0	0	1	0	2	NA	2	2	0	1	0	0	2	0	0	1	0	0	0	0	2	1	2	2	2	0	1	0	2	0	0	2	0	2	2	0	0	0	2
S13_M8a_18_1	2	0	NA	2	NA	0	NA	0	NA	NA	0	NA	0	0	1	NA	NA	NA	0	NA	NA	0	NA	NA	NA	1	NA	0	0	0	NA	0	NA	NA	NA	0	0	0	NA	0	1	NA	NA	NA	NA	NA	2	NA	NA
S13_M8a_18_3	0	0	0	NA	2	NA	0	0	0	2	1	0	0	NA	1	NA	NA	NA	0	1	NA	0	2	1	0	NA	0	NA	0	0	1	NA	NA	NA	NA	0	0	0	NA	0	0	2	NA	NA	NA	0	0	NA	NA
S13_M8a_18_4	0	0	0	2	2	0	0	0	0	2	0	0	0	0	2	NA	NA	2	0	1	0	0	2	1	0	1	0	1	0	0	NA	0	2	2	0	0	0	0	2	0	0	2	0	2	2	0	0	0	2
S13_M8a_18A_2	0	0	1	2	1	0	0	0	0	2	NA	0	NA	0	1	NA	NA	NA	0	1	1	0	2	2	NA	1	0	0	0	0	0	0	2	NA	NA	0	0	0	2	0	0	2	NA	2	2	1	1	1	NA
S13_M8a_1A_4	0	0	2	2	2	0	0	0	0	2	1	0	0	0	0	NA	0	0	0	NA	1	0	2	1	0	1	0	1	0	0	1	1	2	2	0	0	0	0	2	0	0	2	0	2	2	0	0	0	2
S13_M8a_21_1	0	0	0	2	2	2	0	0	0	2	0	0	0	0	NA	NA	2	2	0	NA	0	1	2	0	0	0	0	0	0	0	0	0	2	2	1	0	0	0	2	0	0	2	0	2	2	0	0	0	2
S13_M8a_21_2	0	0	0	1	2	1	0	0	0	2	0	0	1	0	0	NA	2	1	0	2	0	0	2	1	1	0	0	0	0	0	1	0	2	2	0	0	0	0	2	0	0	2	0	2	2	1	1	1	2
S13_M8a_21_4	0	0	0	2	2	2	0	0	0	2	0	0	0	0	0	NA	2	2	0	2	0	1	2	0	0	0	0	0	0	0	0	0	2	2	0	0	0	0	2	0	0	2	0	2	2	0	0	0	2
S13_M8a_21A_3	0	0	1	2	2	2	0	0	0	2	0	0	0	0	1	NA	NA	2	0	2	1	1	2	0	0	1	0	0	0	0	0	0	2	2	0	0	0	0	2	0	0	2	0	2	1	1	0	0	2
S13_M8a_29_1	0	0	2	2	2	0	1	0	0	2	0	0	0	0	0	NA	2	2	0	1	0	0	2	1	0	2	1	1	0	0	0	0	2	2	0	0	0	0	2	0	0	2	0	1	2	1	1	1	1
S13_M8a_29_2	0	0	2	2	2	0	0	0	0	2	0	0	1	NA	0	NA	NA	2	0	2	1	0	2	1	0	2	0	0	0	0	NA	0	2	2	0	0	0	0	2	0	0	1	0	2	2	1	1	1	0
S13_M8a_29A_3	0	0	2	2	2	0	0	0	0	2	0	0	NA	0	1	NA	2	2	0	2	2	0	2	2	0	2	1	0	0	0	0	0	2	2	0	0	0	0	2	0	0	2	0	1	2	1	2	2	1
S13_M8a_29A_4	0	0	2	2	2	0	0	0	0	2	0	0	0	0	0	NA	2	2	0	2	0	0	2	0	0	2	0	1	0	0	0	0	NA	2	0	0	0	0	2	0	0	1	NA	2	2	1	1	1	0
S13_M8a_31_1	0	0	2	2	1	0	1	0	0	2	0	0	0	0	1	NA	2	2	0	0	1	0	2	2	0	2	0	0	0	0	0	0	1	0	2	0	0	0	2	0	0	2	0	2	2	1	1	2	2
S13_M8a_31_3	0	0	2	2	2	0	0	0	0	2	0	0	0	0	0	NA	2	2	0	1	2	0	2	2	NA	2	0	0	0	0	0	0	2	0	2	0	0	0	2	0	0	2	NA	2	2	0	0	0	2
S13_M8a_31A_2	0	0	2	2	2	0	0	0	0	2	0	0	NA	0	NA	NA	2	2	0	2	1	0	2	NA	0	2	NA	0	0	0	0	0	2	0	2	0	0	0	2	0	0	NA	0	2	2	2	1	2	2
S13_M8a_31B_4	0	0	2	2	2	0	1	0	0	2	1	0	0	0	0	NA	2	2	0	2	1	0	2	2	0	2	0	1	0	0	0	0	2	0	2	0	0	0	2	0	0	1	0	2	2	1	1	2	2
S13_M8a_35_1	0	0	2	2	2	0	0	0	0	2	0	0	1	0	2	NA	2	2	0	2	1	0	2	2	0	2	1	0	0	0	0	0	2	1	1	0	0	0	2	0	0	2	0	2	1	0	0	0	2
S13_M8a_35_2	0	0	2	2	2	0	1	1	0	2	0	0	1	0	2	NA	2	2	0	1	2	0	2	2	0	2	2	0	0	1	0	0	1	1	1	0	0	0	2	0	0	1	NA	2	1	1	NA	2	2
S13_M8a_35A_3	0	0	2	2	NA	0	1	0	0	2	0	0	0	0	2	NA	2	2	0	1	2	0	2	2	0	2	2	1	0	0	0	0	NA	0	2	0	0	0	2	0	0	2	NA	2	1	2	1	2	2
S13_M8a_35B_4	0	0	2	2	1	2	2	0	0	2	0	NA	0	0	2	NA	2	2	0	1	2	0	2	2	0	2	0	0	0	0	0	0	2	1	1	0	0	0	2	0	0	2	2	2	1	1	1	1	2
S13_M8a_38_1	0	0	2	2	2	0	2	0	0	2	1	0	0	0	0	NA	2	2	0	2	1	0	2	2	0	2	0	1	0	0	0	0	2	1	2	0	0	0	2	0	0	1	0	2	2	0	0	1	2
S13_M8a_38_3	0	0	2	2	2	0	1	0	0	2	1	0	0	0	0	NA	2	2	0	2	2	0	2	2	0	2	0	2	0	0	0	0	1	1	1	0	0	0	2	0	0	1	0	2	2	1	1	2	1
S13_M8a_38A_2	0	0	2	2	2	0	1	0	0	2	NA	0	0	0	1	NA	2	2	0	1	1	0	2	2	0	2	0	2	0	0	0	0	2	2	0	0	0	0	2	0	0	NA	0	2	2	1	0	2	1
S13_M8a_43_3	0	0	1	2	NA	NA	0	0	0	2	1	0	NA	0	1	NA	NA	NA	0	1	1	0	2	NA	NA	NA	NA	NA	0	0	0	0	NA	NA	NA	0	0	1	1	1	1	0	NA	NA	1	0	0	NA	NA
S13_M8a_43_4	0	0	2	2	2	0	2	0	0	2	0	0	NA	0	2	NA	2	1	0	0	1	0	2	1	0	1	0	NA	0	0	0	0	1	1	1	0	0	0	2	0	0	2	0	2	1	1	1	1	2
S13_M8a_43A_1	0	0	1	2	2	0	2	0	0	2	0	0	0	0	NA	NA	2	1	0	0	2	0	2	0	0	0	0	NA	0	0	0	0	1	1	1	0	0	0	2	0	0	2	0	2	1	1	1	1	2
S13_P10a_10_1	0	0	2	1	0	2	0	0	0	2	2	2	NA	1	0	NA	0	0	2	2	1	0	2	1	1	0	0	NA	0	0	1	0	2	0	2	0	0	0	0	1	0	0	2	0	0	0	0	0	1
S13_P10a_10_2	0	0	2	0	0	2	0	0	0	1	2	2	0	0	0	NA	0	0	1	2	1	0	2	2	2	0	0	NA	0	0	0	0	1	0	2	0	0	0	0	0	0	0	2	0	0	0	0	0	1
S13_P10a_10_3	0	0	2	0	0	1	0	0	0	2	2	1	0	NA	NA	NA	0	0	NA	2	NA	0	2	NA	NA	0	0	NA	0	0	2	0	2	0	2	0	0	0	NA	NA	0	0	2	0	NA	0	0	0	NA
S13_P10a_10_4	0	0	2	1	0	2	0	0	0	2	1	1	0	0	0	NA	0	0	1	2	1	0	2	1	0	0	0	2	0	0	1	0	1	0	2	0	0	0	1	1	0	0	2	0	0	0	0	0	1
S13_P10a_11_1	0	0	2	0	0	0	0	0	0	NA	1	2	1	0	0	NA	0	0	0	2	1	0	2	1	0	0	0	NA	NA	0	0	2	1	0	2	0	0	0	0	0	0	0	2	0	0	0	0	0	2
S13_P10a_11_2	0	0	2	2	0	2	0	0	0	2	NA	2	1	1	0	NA	0	0	1	2	1	0	2	2	1	0	0	NA	0	0	1	0	2	0	2	0	0	0	0	0	0	0	2	0	0	0	0	0	2
S13_P10a_11_3	0	0	2	1	0	0	0	0	0	2	1	1	1	0	0	NA	0	0	0	2	1	0	2	2	0	0	0	NA	0	0	0	1	1	0	2	0	0	0	0	0	0	0	2	0	0	0	0	0	1
S13_P10a_11_4	0	0	2	1	NA	1	0	0	0	1	1	2	1	1	0	NA	0	0	1	2	0	0	2	1	0	0	0	NA	0	0	1	0	1	0	2	0	0	0	1	0	0	0	2	0	0	0	0	0	1
S13_P10a_12_1	0	0	1	0	0	1	0	0	0	2	2	2	1	1	0	NA	0	0	1	2	1	0	2	2	0	0	0	0	0	0	2	1	0	0	2	0	0	0	0	0	0	0	2	0	0	0	0	0	0
S13_P10a_12_2	0	0	1	0	0	1	0	0	0	1	2	2	2	0	0	NA	0	0	0	2	0	0	2	1	0	0	0	2	0	0	1	0	1	0	2	0	0	0	1	0	0	0	2	0	0	0	0	0	1
S13_P10a_12_3	0	0	2	1	2	0	0	0	0	1	1	2	2	0	0	NA	0	0	0	2	1	0	2	1	0	0	0	2	0	0	1	0	2	0	2	0	0	0	0	0	0	0	2	0	0	0	0	0	0
S13_P10a_12_4	0	0	0	0	0	1	0	0	0	1	2	2	1	1	0	NA	0	0	1	2	1	0	2	2	0	0	0	1	NA	0	NA	0	1	0	2	0	0	0	0	0	0	0	2	0	0	NA	0	0	0
S13_P10a_14_1	0	0	2	2	NA	0	0	NA	1	1	2	2	NA	2	0	NA	0	1	1	1	0	0	2	2	0	0	0	2	0	0	2	0	2	0	2	0	0	0	0	1	0	0	2	0	0	0	0	0	1
S13_P10a_14_2	0	0	2	2	NA	0	0	0	0	1	2	1	1	1	0	NA	0	0	1	2	1	0	2	2	0	0	0	2	0	0	1	0	1	0	2	0	0	0	0	0	0	0	2	0	0	0	0	0	1
S13_P10a_14_4	0	0	2	2	NA	1	NA	0	0	2	NA	2	1	1	0	NA	0	0	0	1	1	0	2	1	0	0	0	NA	0	0	1	0	0	0	2	0	0	0	0	1	0	0	2	0	0	0	0	0	1
S13_P10a_14A_3	0	0	2	1	NA	0	0	0	0	2	2	2	1	1	0	NA	0	0	0	1	1	0	2	2	0	0	0	NA	0	0	0	1	2	0	2	0	0	0	0	1	0	0	2	0	0	0	0	0	2
S13_P10a_22_2	0	0	1	1	2	1	0	0	0	2	2	1	2	2	0	NA	0	0	0	2	0	0	2	2	0	0	0	NA	0	0	2	NA	0	0	2	0	0	0	0	1	0	0	2	0	0	0	0	0	1
S13_P10a_22_3	0	0	1	1	NA	2	0	0	0	2	2	2	0	2	0	NA	0	0	0	2	1	0	2	1	0	0	0	NA	0	0	1	0	1	0	2	0	1	0	0	0	0	0	2	0	0	0	0	0	2
S13_P10a_22_4	0	0	2	2	NA	2	0	0	0	1	1	2	NA	1	0	NA	0	0	0	2	2	0	2	1	0	0	0	NA	0	0	1	2	0	0	2	0	1	0	0	0	0	0	2	0	0	0	0	0	2
S13_P10a_28_3	0	0	1	0	NA	1	0	0	0	2	2	2	0	1	0	NA	0	0	0	1	0	0	2	1	1	0	0	2	0	0	1	0	2	0	2	0	1	0	0	0	0	0	2	0	0	0	0	0	1
S13_P10a_28_4	0	0	2	2	2	2	0	0	1	1	2	2	0	1	0	NA	0	0	1	2	1	0	2	2	1	0	0	NA	0	0	1	0	0	0	2	0	0	0	0	1	0	0	2	0	0	0	0	0	1
S13_P10a_39_1	0	0	NA	1	0	1	0	0	0	0	NA	0	1	0	0	NA	0	0	0	2	1	0	2	2	0	0	0	NA	0	0	1	0	NA	0	2	0	1	0	2	0	0	0	2	0	0	0	0	0	NA
S13_P10a_39_3	0	0	2	2	2	2	0	0	0	2	2	0	0	0	0	NA	0	0	0	0	2	0	2	2	2	0	0	2	0	0	NA	0	0	0	2	0	0	0	2	0	0	2	NA	0	0	0	0	0	0
S13_P10a_39_4	0	0	NA	0	0	2	0	0	0	0	NA	0	0	0	0	NA	0	0	0	2	1	0	2	2	0	0	0	2	0	0	1	1	2	0	2	0	2	0	2	0	0	0	2	0	0	0	0	0	2
S13_P10a_39A_2	0	0	2	0	0	1	0	0	0	0	2	0	2	1	0	NA	0	1	0	2	2	0	2	2	0	0	0	2	0	0	1	1	1	0	2	0	0	0	2	0	0	0	2	0	0	0	0	0	NA
S13_P10a_43_1	0	0	2	1	2	NA	0	0	0	1	2	2	0	2	0	NA	0	0	1	2	1	0	2	2	1	0	0	NA	0	0	2	1	2	0	2	0	1	0	1	1	0	0	2	0	0	0	0	0	2
S13_P10a_43_2	0	0	2	1	2	1	0	0	0	1	2	2	1	2	0	NA	0	0	0	2	1	0	2	1	0	0	0	NA	0	0	1	1	1	0	2	0	0	0	2	0	0	0	2	0	0	0	0	0	1
S13_P10a_43_3	0	0	2	2	2	1	0	0	0	1	2	2	1	1	0	NA	0	0	0	2	1	0	2	1	1	0	0	NA	0	0	1	0	1	0	2	0	0	0	1	0	0	0	2	0	0	0	0	0	0
S13_P10a_43_4	0	0	2	1	1	0	0	0	0	0	2	2	2	2	0	NA	0	0	0	2	2	0	2	2	1	NA	0	NA	0	0	2	0	2	0	2	0	0	0	0	0	0	0	2	0	0	0	0	0	1
S13_P10a_6_1	0	0	1	1	0	1	0	0	1	1	2	1	1	1	0	NA	0	0	0	2	1	0	2	1	0	0	0	NA	0	0	2	1	1	0	2	0	1	0	0	0	0	0	2	0	0	0	0	0	1
S13_P10a_6_2	0	0	2	0	0	0	0	0	0	2	1	1	1	0	0	NA	0	0	0	2	1	0	2	1	0	0	0	NA	0	0	0	1	1	0	2	0	0	0	1	0	0	0	2	0	0	0	0	0	1
S13_P10a_6_3	0	0	2	1	0	1	0	0	0	2	2	2	0	1	0	NA	0	0	0	2	2	0	2	2	0	0	0	NA	0	0	2	1	1	0	2	0	1	0	0	0	0	0	2	0	0	0	0	0	2
S13_P10a_6_4	0	0	2	1	0	1	0	0	1	NA	2	0	0	0	0	NA	0	0	0	2	1	0	2	2	0	0	0	NA	0	0	2	1	2	0	2	0	0	0	0	0	0	0	2	0	0	0	0	0	NA
S13_P10a_9_1	0	0	2	1	0	2	0	0	0	2	2	NA	0	2	0	NA	0	0	0	2	1	0	2	1	1	0	0	0	0	0	0	0	0	0	2	0	0	0	0	1	0	0	NA	0	0	0	0	0	1
S13_P10a_9_2	0	0	2	1	NA	2	0	0	NA	1	2	2	NA	1	0	NA	0	0	0	2	0	0	2	0	0	0	0	NA	0	0	1	0	2	0	2	0	0	0	NA	0	0	0	2	0	0	0	0	0	2
S13_P10a_9_3	0	0	2	0	NA	2	0	0	0	2	2	2	0	1	0	NA	0	0	0	2	0	0	2	0	0	0	0	NA	0	0	0	0	2	0	2	0	0	0	0	0	0	0	2	0	0	0	0	0	1
S13_P10a_9_4	NA	0	2	2	0	2	0	0	0	1	2	2	2	1	0	NA	0	0	0	2	1	0	2	1	0	0	0	2	0	0	0	0	1	0	2	0	0	0	0	1	0	0	2	0	0	0	0	0	1
S13_P1a_12_1	2	2	0	0	0	2	2	2	1	0	2	2	2	2	0	NA	0	0	2	2	0	2	0	2	0	0	2	2	0	0	2	2	0	0	2	0	1	0	2	1	0	0	2	0	0	0	0	0	0
S13_P1a_12_2	NA	2	0	1	0	1	NA	2	1	0	2	2	2	2	0	NA	0	0	2	2	1	2	0	2	0	0	2	2	0	0	2	2	NA	0	2	1	1	0	2	0	0	0	2	0	0	0	0	0	0
S13_P1a_12_3	2	2	0	1	0	2	2	2	2	0	2	2	2	2	0	NA	0	0	2	2	0	2	0	2	0	0	2	2	0	0	2	2	0	0	2	0	1	0	2	1	0	0	2	0	0	0	0	NA	0
S13_P1a_12_4	2	2	0	1	0	2	2	2	2	0	2	2	2	2	0	NA	0	0	2	NA	0	2	0	2	0	0	2	2	0	0	2	1	0	NA	2	0	1	0	2	0	0	0	2	0	0	0	0	0	0
S13_P1a_13_2	2	2	NA	0	0	1	1	2	2	0	2	2	2	2	0	NA	0	0	2	2	0	2	0	2	0	NA	2	2	0	0	2	2	0	0	2	0	1	0	2	0	0	0	2	0	0	0	0	0	NA
S13_P1a_13_3	NA	2	0	0	0	2	0	2	2	0	2	2	2	2	0	NA	0	0	2	2	0	2	0	2	0	0	2	2	0	0	2	2	0	0	2	0	0	0	2	0	0	0	2	0	0	0	0	0	0
S13_P1a_13_4	2	2	0	0	0	2	0	2	2	0	2	2	1	2	0	NA	0	0	2	2	0	2	0	2	0	0	2	2	0	0	2	2	0	0	2	0	1	0	2	0	0	0	2	0	0	0	0	0	0
S13_P1a_16_2	2	2	0	0	0	2	2	2	2	0	2	2	2	2	0	NA	0	0	2	2	0	2	0	2	0	0	1	2	0	0	2	2	0	0	2	1	1	0	2	0	0	0	2	0	0	0	0	0	0
S13_P1a_16_3	2	2	0	0	0	2	2	2	2	0	2	2	2	2	0	NA	0	0	2	2	1	1	1	2	0	0	0	2	0	0	2	2	0	0	2	0	0	0	2	0	0	0	2	0	0	0	0	0	0
S13_P1a_16_4	2	2	0	0	0	2	1	2	2	0	2	2	2	2	0	NA	0	0	2	2	0	2	0	2	0	0	1	2	1	0	2	2	0	0	2	1	2	0	2	0	0	0	2	0	0	0	0	0	0
S13_P1a_18_1	2	1	0	1	0	2	1	2	1	0	2	2	2	2	0	NA	0	0	2	2	1	1	0	2	0	0	2	2	0	0	2	2	0	0	2	1	1	0	2	0	0	0	2	0	0	0	0	0	0
S13_P1a_18_2	2	2	0	0	0	2	1	2	2	0	2	2	2	2	0	NA	0	0	2	2	1	1	0	2	0	0	2	2	0	NA	2	2	0	0	2	1	0	0	2	0	0	0	2	0	0	0	0	0	0
S13_P1a_18_4	2	2	0	0	0	2	1	2	2	0	2	2	1	2	0	NA	0	0	2	2	1	2	0	2	0	0	2	2	0	0	2	2	0	0	2	0	0	0	2	0	0	0	2	0	0	0	0	0	0
S13_P1a_25_1	2	1	0	0	0	2	2	NA	2	0	2	2	2	2	0	NA	0	0	2	2	2	1	0	2	0	0	1	2	0	0	2	2	0	0	2	0	1	0	2	0	0	0	2	0	0	0	0	0	0
S13_P1a_25_2	2	1	0	1	0	2	2	2	1	0	2	2	1	2	0	NA	0	0	2	2	2	1	0	2	0	0	2	2	0	0	2	2	NA	0	2	0	0	0	NA	1	0	0	2	0	0	0	0	0	0
S13_P1a_25_3	1	1	0	NA	0	2	NA	1	0	1	2	1	1	1	0	NA	1	0	1	2	0	1	NA	1	0	0	NA	NA	NA	NA	NA	1	1	NA	1	0	0	0	NA	0	0	1	2	0	0	0	0	0	0
S13_P1a_25_4	2	2	0	0	0	2	2	2	2	0	2	2	1	2	0	NA	0	0	2	2	1	2	0	2	0	0	0	2	0	0	2	2	0	0	2	0	1	0	2	0	0	0	2	0	0	0	0	0	0
S13_P1a_27_2	2	2	0	1	0	NA	1	NA	1	NA	2	2	0	2	NA	NA	0	0	2	2	2	0	0	NA	0	0	NA	2	0	0	2	NA	0	0	2	0	NA	0	2	0	0	0	2	0	NA	0	0	0	0
S13_P1a_27_3	2	1	0	1	0	1	2	2	1	0	2	2	2	2	0	NA	0	0	2	2	0	2	0	2	0	0	2	2	0	0	2	2	0	0	2	0	2	0	2	0	0	0	2	0	0	0	0	0	0
S13_P1a_27_4	2	NA	0	0	0	NA	0	NA	2	0	2	2	2	2	0	NA	0	0	2	2	1	1	0	2	0	NA	2	2	0	0	2	2	0	0	2	0	1	0	2	0	0	0	2	0	0	0	0	0	0
S13_P1a_27A_1	2	2	0	0	0	1	2	2	2	0	2	2	2	2	0	NA	0	0	2	2	0	2	0	2	0	0	2	2	0	0	2	2	0	0	2	0	0	0	2	0	0	0	2	0	0	0	0	0	0
S13_P1a_31_3	NA	1	0	1	1	1	NA	1	1	1	1	1	1	1	0	NA	0	0	NA	2	1	1	NA	2	NA	0	2	1	0	0	1	2	1	0	2	0	2	0	2	0	0	0	2	0	0	0	0	0	0
S13_P1a_31_4	2	2	0	1	0	2	1	2	2	0	2	2	2	2	0	NA	0	0	2	2	1	2	0	2	0	0	1	2	0	0	2	2	0	0	2	0	2	0	2	0	0	0	2	0	0	0	0	0	0
S13_P1a_35_1	2	2	0	0	0	2	2	2	2	0	2	2	2	2	0	NA	0	0	2	2	0	2	1	2	0	0	2	2	0	0	2	2	0	0	2	0	1	0	2	1	0	0	2	0	0	0	0	0	0
S13_P1a_35_3	2	2	0	0	0	2	2	2	2	0	2	2	1	2	0	NA	0	0	2	2	0	2	0	2	0	0	2	2	0	0	2	2	0	0	2	0	0	0	2	0	0	0	2	0	0	0	0	0	0
S13_P1a_35_4	2	2	0	0	0	2	2	2	2	0	2	2	2	2	0	NA	0	0	2	2	0	2	0	2	0	0	2	1	0	0	2	2	0	0	2	0	1	0	2	1	0	0	2	0	0	0	0	0	0
S13_P1a_4_2	2	2	0	0	0	2	1	2	2	0	2	2	1	2	0	NA	0	0	2	2	0	1	0	2	0	0	1	2	0	0	2	2	0	0	2	1	1	0	2	0	0	0	2	0	0	0	0	0	0
S13_P1a_4_3	2	2	0	1	0	2	1	2	2	0	NA	2	1	2	0	NA	0	0	2	2	0	NA	0	2	0	0	1	2	0	0	2	2	0	0	2	0	2	0	2	1	0	0	2	0	0	0	0	0	0
S13_P1a_4_4	2	2	0	1	0	2	2	2	2	0	2	2	1	2	0	NA	0	0	2	2	0	2	0	2	0	0	1	2	0	0	2	2	0	0	2	0	1	0	2	0	0	0	2	0	0	0	0	0	0
S13_P1a_5_1	2	2	0	0	0	NA	1	NA	2	0	2	2	1	2	0	NA	0	0	NA	2	0	NA	0	2	0	1	1	2	0	0	2	2	0	0	2	0	1	0	NA	0	0	0	2	0	0	0	0	0	0
S13_P1a_5_2	2	1	0	1	0	2	2	2	2	0	2	2	2	2	0	NA	0	0	2	2	1	2	0	2	0	0	2	2	0	0	2	2	0	0	2	0	0	0	2	0	0	0	2	0	0	0	0	0	0
S13_P1a_5_3	2	2	0	0	0	2	1	2	2	0	2	2	1	2	0	NA	0	0	NA	2	1	2	0	2	0	0	NA	2	0	0	2	NA	0	0	2	0	0	0	2	0	0	0	2	0	NA	0	0	0	0
S13_P2b_1_1	0	0	1	1	1	0	1	0	1	1	1	0	0	0	1	NA	1	0	0	1	1	0	2	1	1	NA	0	1	NA	1	NA	1	NA	1	1	1	1	1	1	1	1	0	1	1	1	0	0	0	1
S13_P2b_1_2	0	0	1	0	0	1	2	0	1	2	2	0	0	0	1	NA	0	0	1	2	0	0	2	2	0	0	0	2	2	1	2	2	0	0	2	2	1	0	2	0	0	0	2	0	0	0	0	0	0
S13_P2b_1_3	0	0	1	0	0	2	2	0	1	2	2	0	1	0	0	NA	0	0	0	2	0	0	2	1	0	0	0	2	1	1	2	2	1	0	2	2	1	0	2	0	0	0	2	0	0	0	0	0	0
S13_P2b_1_4	0	0	2	0	0	2	2	0	1	2	2	0	0	0	1	NA	0	0	0	2	0	0	2	2	0	0	0	2	2	1	2	2	1	0	2	2	2	0	2	0	0	0	2	0	0	0	0	0	0
S13_P2b_12_1	0	0	0	0	0	2	2	0	1	2	1	1	0	0	0	NA	0	0	0	2	0	0	2	2	0	0	0	2	2	1	2	2	2	0	2	2	2	0	2	0	0	0	2	0	0	0	0	0	0
S13_P2b_12_2	0	0	0	0	0	1	2	0	1	2	1	0	1	0	0	NA	0	0	0	2	0	0	2	2	0	0	0	2	2	1	1	2	1	0	2	2	NA	0	2	0	0	0	2	0	0	0	0	0	0
S13_P2b_12_3	1	0	1	0	0	0	2	0	2	2	1	1	1	0	0	NA	0	0	0	2	0	0	2	2	0	0	0	2	2	1	2	2	2	0	2	2	1	0	2	0	0	0	2	0	0	0	0	0	0
S13_P2b_12_4	0	0	0	0	0	2	2	0	1	2	2	1	1	0	0	NA	0	0	1	2	0	0	2	2	0	0	0	2	2	1	1	2	1	0	2	2	2	0	2	0	0	0	2	0	0	0	0	0	0
S13_P2b_21_1	0	0	0	0	0	2	2	0	0	2	1	0	0	0	0	NA	0	0	0	0	0	0	2	2	0	0	1	2	2	0	2	2	1	0	2	2	2	0	2	0	0	0	2	0	0	0	0	0	0
S13_P2b_21_2	0	0	1	0	0	NA	NA	0	0	2	1	NA	0	0	0	NA	0	0	0	NA	NA	0	NA	NA	0	0	1	NA	NA	1	1	2	1	NA	2	NA	1	0	2	NA	0	0	2	0	1	0	0	0	0
S13_P2b_21_3	0	0	1	2	1	2	0	0	0	2	1	0	0	0	0	NA	0	0	0	0	1	0	2	2	2	1	0	2	0	0	2	0	0	0	2	0	0	0	2	0	0	0	2	1	0	0	0	0	1
S13_P2b_21_4	0	0	0	0	0	1	2	0	0	2	2	0	0	0	0	NA	0	0	0	1	0	0	2	2	0	0	0	2	2	1	2	2	0	0	2	2	1	0	2	0	0	NA	2	0	0	0	0	0	0
S13_P2b_25_1	0	0	0	NA	0	NA	NA	0	0	2	1	0	0	0	0	NA	0	0	NA	2	0	1	2	1	0	0	0	2	NA	1	2	NA	1	0	2	2	1	0	2	0	0	0	2	0	0	0	0	0	0
S13_P2b_25_2	0	0	1	0	0	2	2	0	0	2	2	0	0	0	0	NA	0	0	2	2	0	0	2	2	0	0	0	2	2	1	2	2	1	0	2	2	1	0	2	0	0	0	2	0	0	0	0	0	0
S13_P2b_25_3	0	0	1	0	0	1	2	0	0	2	2	0	0	0	0	NA	0	0	1	2	0	0	2	2	0	0	0	2	2	1	2	2	1	0	2	2	1	0	2	0	0	0	2	0	0	0	NA	0	0
S13_P2b_25_4	0	0	1	0	0	2	2	0	0	2	2	0	0	1	0	NA	0	0	1	2	1	0	2	2	0	0	1	2	1	1	2	2	1	0	2	2	1	0	2	0	0	0	2	0	0	0	0	0	0
S13_P2b_28_1	0	0	0	0	0	NA	2	0	0	2	2	0	1	NA	0	NA	0	0	1	2	0	0	2	NA	0	0	0	2	NA	1	0	NA	2	0	2	2	1	0	2	0	0	0	2	0	NA	0	0	0	0
S13_P2b_28_2	0	0	0	0	0	1	1	0	0	2	2	0	0	0	0	NA	0	0	1	2	0	0	2	2	0	0	0	2	2	NA	1	2	2	0	2	2	2	0	2	0	0	0	2	0	0	0	0	0	0
S13_P2b_28_3	0	0	0	0	0	1	1	0	0	2	2	0	0	1	0	NA	0	0	0	2	0	0	2	2	0	0	0	2	2	1	1	2	2	NA	2	2	1	0	2	0	0	0	2	0	0	0	0	0	0
S13_P2b_28_4	0	0	0	0	0	1	1	0	0	2	2	0	0	0	0	NA	0	0	1	2	0	0	2	2	0	0	0	2	2	1	1	2	2	0	2	2	2	0	2	0	0	0	2	0	0	0	0	0	0
S13_P2b_31_1	0	0	0	0	0	2	2	0	0	2	2	0	0	0	0	NA	0	0	2	2	0	0	2	2	0	0	0	2	2	2	2	2	0	0	2	2	NA	0	2	0	0	0	2	0	0	0	0	0	0
S13_P2b_31_2	0	0	0	0	0	2	2	0	1	2	2	0	0	0	0	NA	0	0	1	2	0	0	2	2	0	0	0	2	1	0	2	2	0	0	2	2	1	NA	2	0	0	0	2	0	0	0	0	0	0
S13_P2b_31_3	1	0	1	0	0	1	2	0	0	2	0	0	0	0	0	NA	0	0	1	2	0	0	2	2	0	0	0	2	2	1	2	2	0	0	2	2	2	0	2	0	0	2	2	0	0	0	0	0	0
S13_P2b_33_1	0	0	0	0	0	2	2	0	0	2	2	0	0	0	0	NA	0	0	0	2	0	0	1	2	0	0	0	2	NA	1	2	NA	2	0	2	2	2	0	2	0	0	0	2	0	0	0	0	0	0
S13_P2b_33_2	0	0	0	0	0	1	2	0	0	2	2	0	0	1	0	NA	0	0	0	2	0	0	1	2	0	0	0	2	2	1	2	2	2	0	2	1	1	0	2	0	0	0	2	0	0	0	0	0	0
S13_P2b_33_3	0	0	0	0	0	2	2	0	0	2	2	0	0	0	0	NA	0	0	0	2	0	0	1	2	0	0	0	2	2	1	2	2	2	0	2	2	2	0	2	0	0	0	2	0	0	0	0	0	0
S13_P2b_34_1	0	0	0	0	0	2	2	0	1	2	2	0	0	0	1	NA	0	0	2	2	0	0	2	2	0	0	0	2	2	1	2	2	0	0	2	2	2	0	2	0	0	0	2	0	0	0	0	0	0
S13_P2b_34_2	0	0	1	0	0	1	2	0	1	2	1	0	0	0	2	NA	0	0	0	2	0	0	2	1	0	0	0	2	2	1	2	2	0	0	2	2	1	0	2	0	0	1	2	0	0	0	0	0	0
S13_P2b_34B_4	0	0	0	0	0	1	2	0	1	2	0	0	0	0	0	NA	0	0	1	0	0	0	2	1	0	0	0	2	1	1	2	2	0	0	2	2	2	0	2	0	0	1	2	0	0	0	0	0	0
S13_P2b_6_1	0	0	0	0	0	2	2	0	0	2	2	1	2	0	0	NA	0	0	0	2	NA	0	2	2	0	0	1	NA	1	1	2	NA	0	0	2	2	0	0	NA	0	0	0	2	0	0	0	0	0	0
S13_P2b_6_2	0	0	0	0	0	2	2	0	0	2	2	0	2	0	0	NA	0	0	0	2	0	0	2	2	0	0	0	2	2	1	2	2	1	0	2	2	1	0	2	0	0	0	2	0	0	0	0	0	0
S13_P2b_6_3	1	0	0	0	0	2	2	0	1	2	1	0	1	0	0	NA	0	0	0	2	0	0	2	2	0	0	0	2	2	1	2	2	0	0	2	2	2	0	2	0	0	0	2	0	0	0	0	0	0
S13_P2b_6_4	0	0	0	0	0	2	2	0	0	2	2	0	0	0	0	NA	0	0	1	2	0	0	2	2	0	0	0	2	2	1	1	2	1	0	2	2	1	0	2	0	0	0	2	0	0	0	0	0	0
S13_P2b_8_1	0	0	0	0	0	0	2	0	2	2	0	0	1	0	1	NA	0	0	1	2	0	0	2	2	0	0	0	2	1	0	2	2	0	0	2	2	2	0	2	0	0	0	2	0	0	0	0	0	1
S13_P2b_8_2	0	0	0	0	0	2	2	0	1	2	2	0	0	1	0	NA	0	0	0	2	NA	0	2	2	0	0	0	2	1	1	2	2	0	0	2	1	0	0	2	0	0	0	2	0	0	0	0	0	0
S13_P2b_8_3	0	0	1	0	0	2	2	0	0	2	NA	0	0	NA	0	NA	0	0	0	2	0	0	2	2	0	0	0	2	2	1	2	2	0	0	2	2	0	0	2	0	0	0	2	0	0	0	0	0	0
S13_P2b_8_4	0	0	0	0	0	1	2	0	0	2	0	0	0	0	0	NA	0	0	1	1	0	0	2	2	0	0	0	2	1	1	2	2	0	0	2	2	0	0	2	0	0	0	2	0	0	0	0	0	0
S13_P3b_14_1	0	0	0	0	1	0	0	0	0	2	NA	0	0	0	0	NA	2	0	0	2	2	1	2	1	NA	0	0	0	0	0	0	2	0	1	NA	0	0	0	2	0	0	0	2	0	NA	0	1	0	NA
S13_P3b_14_2	0	0	0	0	0	0	0	0	0	2	0	0	0	0	0	NA	1	0	0	2	2	1	2	1	0	0	0	NA	0	0	0	2	0	0	NA	1	1	0	2	0	0	0	2	0	0	0	0	0	1
S13_P3b_14_3	0	0	0	0	0	0	0	0	0	1	0	0	0	0	0	NA	1	0	0	2	2	0	2	1	0	0	0	0	0	0	0	2	0	1	NA	0	0	0	NA	0	0	0	2	0	2	0	0	1	1
S13_P3b_14_4	0	0	0	0	0	0	0	0	0	2	0	0	0	0	0	NA	0	0	0	2	2	1	2	1	0	0	0	NA	0	0	0	2	0	0	NA	1	1	0	2	0	0	0	2	0	1	0	0	1	2
S13_P3b_15_1	0	0	0	0	2	0	0	0	0	2	0	0	NA	0	0	NA	1	0	0	1	2	0	2	1	0	0	0	0	0	0	0	2	1	2	NA	0	0	0	2	0	0	1	2	0	2	0	0	0	0
S13_P3b_15b_4	0	0	0	0	1	0	0	0	0	2	2	2	0	0	0	NA	1	0	1	2	2	0	2	1	0	0	0	0	0	0	1	2	0	1	NA	0	0	0	2	1	0	1	2	0	1	0	0	0	2
S13_P3b_16_3	0	0	2	2	2	0	0	0	0	2	0	0	0	0	2	NA	2	2	0	2	2	0	2	0	1	0	0	0	0	0	NA	0	2	2	NA	0	0	2	0	2	2	0	0	2	2	0	0	0	2
S13_P3b_16_4	0	0	0	0	2	0	0	0	0	2	0	NA	0	0	0	NA	0	0	0	1	2	NA	2	1	2	0	0	0	0	0	NA	2	0	2	NA	0	0	0	2	0	0	0	0	1	1	0	0	0	0
S13_P3b_16B_1	0	0	0	0	2	0	0	0	0	1	1	2	0	1	0	NA	1	0	0	1	2	0	2	1	0	0	0	0	0	0	0	2	1	1	2	0	2	0	2	0	0	0	0	0	1	0	0	0	0
S13_P3b_16B_2	0	0	0	0	0	0	0	0	0	1	1	0	0	0	0	NA	0	0	0	2	2	NA	2	1	1	0	0	0	0	0	0	2	1	2	NA	0	0	0	2	0	0	0	2	0	1	0	0	0	0
S13_P3b_17_1	0	0	0	0	2	0	0	0	0	2	0	0	1	0	0	NA	0	0	0	1	2	0	2	2	0	0	0	NA	0	NA	0	2	0	1	NA	0	0	0	2	0	0	0	1	1	1	0	0	0	0
S13_P3b_17_2	0	0	0	0	1	0	0	0	0	2	0	1	2	0	0	NA	0	0	0	2	2	0	2	2	0	0	0	NA	0	0	0	2	0	1	NA	0	0	0	2	0	0	0	1	0	1	0	0	0	0
S13_P3b_17_3	0	0	0	0	1	0	0	0	0	2	0	1	NA	0	0	NA	1	0	0	2	2	0	2	1	0	0	0	0	0	0	1	2	0	2	NA	0	0	0	2	0	0	0	1	0	1	0	0	0	0
S13_P3b_17_4	0	0	0	0	1	0	0	0	0	2	0	2	1	0	0	NA	0	0	0	2	2	0	2	2	0	0	0	0	0	0	0	2	0	2	NA	0	0	0	2	0	0	0	1	0	1	0	0	0	0
S13_P3b_25_1	0	0	0	0	0	0	0	0	0	2	1	0	2	0	0	NA	2	0	0	2	2	0	2	1	0	0	0	0	0	0	0	2	1	2	NA	0	0	0	2	0	0	0	2	1	1	0	0	0	0
S13_P3b_25_2	0	0	0	0	NA	0	0	0	0	2	2	0	1	0	0	NA	2	0	0	2	2	0	2	2	0	0	0	0	0	0	NA	2	0	NA	NA	0	0	0	2	0	0	0	2	0	2	0	0	0	0
S13_P3b_25_3	0	0	0	0	0	0	0	0	0	2	2	0	0	0	NA	NA	1	0	NA	1	2	0	2	2	0	0	0	0	0	0	NA	2	1	2	NA	1	1	0	2	0	0	0	2	1	1	0	0	0	1
S13_P3b_25B_4	0	0	0	0	0	NA	0	0	0	2	0	0	2	0	NA	NA	1	0	0	2	2	0	2	0	0	0	0	NA	0	0	0	2	0	2	NA	2	NA	0	2	0	0	0	2	2	1	0	0	0	1
S13_P3b_26_1	0	0	0	0	1	0	0	0	0	2	0	0	0	1	1	NA	2	0	0	0	2	0	2	0	0	0	0	0	0	0	NA	2	0	0	NA	0	0	0	2	0	0	1	2	0	1	0	0	0	0
S13_P3b_26_2	0	0	0	0	2	0	0	0	0	2	1	0	0	2	0	NA	1	0	0	2	2	0	2	0	0	0	0	0	NA	0	1	2	1	0	NA	0	0	0	2	0	0	1	NA	0	1	0	0	0	0
S13_P3b_26_3	0	0	0	0	0	0	0	0	0	1	0	0	0	0	0	NA	0	0	0	0	2	0	2	1	1	0	0	0	0	0	1	2	1	2	NA	0	0	0	2	1	0	1	2	0	1	NA	0	0	0
S13_P3b_27_1	0	0	0	0	0	1	0	0	0	2	1	0	0	0	0	NA	1	0	0	2	2	0	2	2	0	0	0	0	0	0	2	2	2	0	NA	2	0	0	2	0	0	0	2	0	1	0	0	0	2
S13_P3b_27_2	0	0	0	0	1	1	0	0	0	2	1	0	0	0	0	NA	0	0	0	1	2	0	2	0	0	0	0	0	0	0	1	2	1	2	NA	0	0	0	2	0	0	0	2	0	1	0	0	0	0
S13_P3b_27_3	0	0	0	0	0	2	0	0	0	2	1	0	0	0	0	NA	2	0	0	0	2	0	2	0	0	0	0	0	0	0	2	2	0	1	NA	1	0	0	2	0	0	0	2	0	1	NA	0	0	2
S13_P3b_27_4	0	0	0	0	0	1	0	0	0	2	1	0	0	0	0	NA	0	0	0	1	2	0	2	2	0	0	0	0	0	0	2	2	2	2	NA	0	0	0	2	0	0	0	2	0	1	0	0	0	1
S13_P3b_28_1	0	0	0	0	2	0	0	0	0	2	0	0	0	1	0	NA	0	0	0	1	2	0	2	0	0	0	0	NA	0	0	1	2	0	2	NA	0	0	0	2	0	0	0	1	0	NA	0	0	1	0
S13_P3b_28_2	0	0	0	0	2	0	0	0	0	2	0	0	1	0	0	NA	0	0	0	0	2	0	2	0	0	0	0	0	0	0	0	2	0	2	NA	0	0	0	2	0	0	0	2	0	2	0	0	1	0
S13_P3b_28_3	0	0	0	0	2	0	0	0	0	2	0	0	2	0	0	NA	0	0	0	0	2	0	2	0	0	0	0	0	0	0	0	2	0	2	NA	0	0	0	2	0	0	0	NA	0	2	0	0	2	0
S13_P3b_28_4	0	0	0	0	2	0	0	0	0	2	2	0	NA	0	0	NA	0	0	0	0	2	0	2	0	0	0	0	0	0	0	0	2	0	2	NA	0	0	0	2	0	0	0	NA	0	0	0	0	1	0
S13_P3b_31_2	0	0	0	0	0	0	0	0	0	2	2	0	0	1	0	NA	1	0	0	2	2	0	2	0	0	0	0	0	0	0	0	2	0	2	NA	0	0	0	2	0	0	0	2	0	1	0	1	0	0
S13_P3b_31_4	0	0	NA	0	NA	0	0	0	0	2	1	0	0	1	0	NA	0	0	0	2	2	0	2	0	0	0	0	0	0	0	1	2	0	2	NA	0	0	0	2	0	0	0	2	1	1	0	0	0	0
S13_P3b_31B_3	0	0	0	0	NA	0	0	0	0	2	0	0	1	0	0	NA	0	0	0	1	2	0	2	1	1	0	0	0	0	0	0	2	0	1	2	0	NA	0	2	0	0	0	2	0	1	0	0	0	2
S13_P3b_36_1	0	0	0	0	NA	0	0	0	0	2	1	0	0	0	NA	NA	0	0	0	1	2	0	2	1	0	0	0	0	0	0	0	2	0	2	0	0	0	0	2	0	NA	0	2	0	1	0	0	0	0
S13_P3b_36_2	0	0	0	0	0	0	0	0	0	2	0	1	0	1	NA	NA	2	0	0	1	2	0	2	0	0	0	0	0	0	0	1	2	1	2	0	0	0	0	2	1	0	0	2	1	1	0	0	0	0
S13_P3b_36_3	0	0	0	0	NA	0	0	0	0	2	0	0	0	0	0	NA	2	0	0	1	2	0	2	0	0	0	0	0	0	0	0	2	0	2	NA	0	0	0	2	0	0	0	2	1	1	0	0	0	0
S13_P3b_36B_4	0	0	0	0	0	0	0	0	0	2	1	0	0	0	0	NA	1	0	0	1	2	0	2	0	0	0	0	1	0	0	0	2	1	2	NA	0	0	0	2	1	0	0	2	0	1	0	0	0	0
S13_P5b_1_1	0	0	0	0	1	0	0	0	0	1	2	0	0	1	0	NA	2	0	0	1	1	0	1	0	0	0	0	1	1	0	0	1	2	0	2	0	0	0	1	0	0	1	1	0	0	0	0	0	0
S13_P5b_1_2	0	0	0	0	2	0	0	0	0	1	2	0	1	0	1	NA	0	0	0	1	0	0	1	0	1	NA	0	1	NA	0	1	0	1	0	2	0	0	0	2	0	0	0	0	0	0	0	0	0	2
S13_P5b_1_3	0	0	0	0	1	0	0	0	0	1	NA	0	0	1	0	NA	0	0	1	1	0	0	1	0	0	0	0	0	NA	0	0	1	1	0	NA	0	0	0	1	0	0	NA	0	0	0	0	0	0	1
S13_P5b_1_4	0	0	0	0	1	0	0	0	0	2	1	0	0	0	0	NA	0	NA	1	1	1	0	1	0	0	0	0	0	0	0	1	2	1	0	2	0	0	0	2	0	0	NA	1	0	0	0	0	1	1
S13_P5b_12_1	0	0	0	0	2	0	0	0	0	2	2	0	0	NA	0	NA	2	0	1	2	0	0	1	0	1	0	0	1	0	0	2	2	2	1	2	2	0	0	2	0	0	1	0	0	2	0	0	0	0
S13_P5b_12_2	0	0	0	0	1	0	0	0	0	2	2	0	0	1	0	NA	2	0	2	2	0	0	2	0	2	0	0	0	NA	0	2	2	1	0	2	1	0	0	2	NA	0	1	1	0	0	NA	0	0	0
S13_P5b_12_3	0	0	0	0	2	1	1	0	0	2	2	0	0	2	0	NA	2	0	0	2	1	0	1	0	0	0	0	1	0	0	2	2	1	0	2	1	0	0	2	0	0	2	0	0	2	0	0	0	0
S13_P5b_12_4	0	0	0	0	2	0	0	0	0	2	2	0	0	NA	0	NA	2	0	0	2	0	0	1	0	1	NA	0	0	0	0	2	2	1	2	2	2	0	0	2	0	0	NA	0	0	1	0	0	0	0
S13_P5b_13_1	0	0	0	0	2	0	0	0	0	1	2	0	0	0	0	NA	1	0	0	2	2	0	2	0	0	1	1	1	0	1	1	1	1	0	2	1	0	0	2	0	0	NA	0	0	0	0	0	0	0
S13_P5b_13_2	0	0	0	0	2	0	0	0	0	1	2	NA	0	0	NA	NA	1	0	1	1	2	0	2	0	0	0	0	1	0	0	1	1	1	2	1	0	0	0	2	0	0	NA	0	0	1	NA	0	0	1
S13_P5b_13_3	0	0	0	0	1	0	0	0	0	0	2	0	0	0	0	NA	0	0	2	1	2	0	2	0	0	0	0	2	0	0	1	1	0	1	2	0	0	0	2	0	0	1	1	0	0	NA	0	0	1
S13_P5b_13_4	0	0	0	0	1	0	0	0	0	2	1	0	0	0	NA	NA	1	0	NA	2	2	0	2	0	0	NA	0	1	0	0	2	1	0	1	0	1	0	0	2	0	0	0	1	0	1	0	0	0	0
S13_P5b_14_1	0	0	0	0	1	0	0	0	0	2	1	0	0	1	0	NA	2	0	1	2	1	0	2	0	0	0	0	1	1	0	2	1	1	1	1	0	1	0	2	0	0	NA	1	0	0	0	0	1	0
S13_P5b_14_2	1	0	0	0	NA	0	1	0	0	2	NA	NA	2	NA	NA	NA	0	0	NA	2	NA	0	2	1	0	NA	0	NA	0	0	NA	1	0	NA	NA	0	NA	0	NA	0	0	NA	NA	0	1	0	0	0	0
S13_P5b_14_3	0	0	1	1	1	1	1	0	0	2	1	1	NA	1	0	NA	0	0	0	2	2	0	2	1	1	0	0	0	0	0	2	2	0	1	2	0	1	0	2	0	0	2	2	0	NA	0	0	0	0
S13_P5b_14_4	0	0	0	0	1	1	0	0	0	1	0	0	0	1	0	NA	0	0	1	NA	2	0	2	0	0	0	1	0	0	1	2	1	1	1	1	0	1	0	2	0	0	0	1	0	1	0	0	0	0
S13_P5b_19_1	0	0	0	0	0	0	0	0	0	2	1	0	1	0	0	NA	1	0	0	1	0	0	2	1	1	0	0	0	0	0	2	1	0	0	2	0	0	0	2	0	0	1	2	0	0	0	0	0	1
S13_P5b_19_2	0	0	0	0	1	0	0	0	0	2	1	0	1	1	0	NA	0	0	0	0	1	0	2	0	0	0	0	0	0	NA	2	2	0	1	2	0	0	0	2	0	0	2	1	0	0	0	0	0	1
S13_P5b_19_3	2	1	0	NA	0	2	NA	2	1	0	2	2	2	2	NA	NA	0	0	2	2	0	2	0	NA	0	0	2	NA	0	0	2	2	NA	0	2	NA	NA	0	2	0	0	0	2	0	0	0	0	0	0
S13_P5b_19_4	0	0	0	0	0	1	0	0	0	2	1	0	0	0	0	NA	1	0	0	0	0	0	2	1	2	1	0	1	0	0	2	2	0	0	1	0	0	0	2	0	0	0	2	0	1	0	0	0	0
S13_P5b_22_1	0	0	0	0	0	1	NA	0	0	1	2	0	0	0	0	NA	0	0	1	1	1	NA	2	0	0	0	0	1	0	0	1	2	1	0	2	0	0	0	2	0	0	2	2	0	0	0	0	0	0
S13_P5b_22_2	0	0	NA	NA	NA	NA	0	NA	0	2	0	NA	NA	0	0	NA	NA	NA	0	1	NA	0	2	0	0	0	NA	2	0	0	1	2	0	NA	2	0	NA	0	2	0	0	0	1	0	0	0	0	0	NA
S13_P5b_22_3	0	0	0	0	NA	0	0	0	0	2	1	0	1	NA	0	NA	0	NA	0	1	1	0	2	0	0	NA	0	NA	0	0	1	2	0	NA	2	0	0	0	2	0	0	NA	1	0	0	0	0	0	0
S13_P5b_22_4	0	0	0	0	1	0	1	0	0	1	2	0	0	0	1	NA	0	1	1	2	2	0	2	0	0	1	0	1	0	1	1	2	0	0	2	1	NA	0	2	0	0	NA	1	0	1	0	0	0	0
S13_P5b_23_2	0	0	0	0	2	1	1	NA	0	1	2	0	1	0	0	NA	0	1	0	1	1	0	2	0	0	0	0	0	0	0	1	1	0	2	0	0	0	0	1	0	0	0	0	0	0	0	0	0	0
S13_P5b_23_3	0	0	0	0	0	1	1	0	0	1	2	0	2	1	0	NA	1	0	2	1	1	0	2	0	0	NA	0	0	0	0	2	2	0	0	2	0	0	0	2	0	0	NA	1	0	0	0	0	0	0
S13_P5b_23_4	0	0	0	0	2	1	1	0	0	1	1	0	1	1	0	NA	0	0	0	1	1	0	2	0	0	0	0	0	0	0	2	2	1	NA	NA	0	0	0	1	0	0	0	0	0	0	0	0	0	0
S13_P5b_26_1	0	0	0	0	1	1	0	0	0	2	1	0	1	0	0	NA	1	0	1	1	2	0	2	2	1	0	0	1	0	0	2	1	0	0	NA	0	0	0	1	0	0	NA	1	0	0	0	0	0	2
S13_P5b_26_2	1	0	0	0	1	0	0	0	0	2	2	0	1	1	0	NA	1	0	1	1	2	0	2	2	2	0	0	1	0	0	2	2	1	0	NA	0	0	0	1	0	0	2	1	0	1	0	0	0	1
S13_P5b_26_3	0	0	NA	0	2	0	1	0	0	2	2	0	NA	0	0	NA	2	0	NA	1	1	0	2	0	0	1	0	1	0	0	2	1	2	0	2	0	0	0	1	0	0	2	0	0	2	0	0	0	1
S13_P5b_26_4	0	0	0	0	1	0	1	0	0	2	2	0	1	1	NA	NA	1	0	0	1	1	0	2	1	1	0	NA	1	0	0	2	1	2	0	2	1	0	0	1	0	0	2	1	0	1	0	0	0	0
S13_P5b_32_1	0	0	0	0	2	1	1	0	0	2	1	0	0	0	0	NA	2	0	1	1	2	0	2	0	0	0	0	NA	1	0	1	2	0	0	0	0	0	0	2	0	0	0	0	0	1	0	0	1	0
S13_P5b_32_3	0	0	0	0	0	1	1	0	0	2	2	0	0	0	1	NA	1	1	1	1	1	0	1	0	0	0	0	0	0	1	2	2	0	NA	1	0	0	0	2	0	0	0	2	0	1	0	0	0	0
S13_P5b_32B_4	0	0	0	0	1	0	0	0	0	2	1	0	0	0	2	NA	2	0	1	1	1	0	2	0	0	0	0	0	0	1	2	2	0	1	0	0	0	0	2	0	0	0	1	0	0	0	0	0	0
S13_P5b_8_1	0	0	0	0	1	0	0	0	0	2	1	0	1	0	0	NA	2	0	0	1	1	0	2	0	1	1	1	0	0	0	1	1	2	1	2	0	0	0	2	0	0	0	1	0	0	0	0	0	0
S13_P5b_8_2	0	0	0	0	1	0	0	0	0	1	2	0	2	1	0	NA	1	0	0	1	2	0	2	1	0	2	1	0	0	1	1	2	1	1	2	0	1	0	2	0	0	0	2	0	0	0	0	0	2
S13_P5b_8_3	0	0	0	0	NA	0	0	NA	0	2	2	0	NA	0	0	NA	1	0	0	0	2	0	2	2	NA	NA	1	0	0	1	1	2	0	1	2	0	0	0	2	0	0	0	1	0	1	0	0	0	NA
S13_P5b_8_4	0	0	0	0	0	0	0	0	0	1	1	0	0	0	0	NA	1	1	0	0	1	0	2	0	1	0	1	1	0	0	2	1	1	2	2	0	0	0	2	0	0	2	2	0	1	0	0	0	0
S13_P6b_1_1	0	0	0	0	0	0	0	0	0	1	1	0	1	NA	1	NA	2	0	0	1	0	0	2	0	0	0	0	1	0	0	1	2	0	1	1	0	0	0	2	0	0	2	2	0	0	0	0	0	1
S13_P6b_1_3	0	0	0	0	0	NA	0	0	0	2	0	0	0	0	NA	NA	1	0	0	1	1	0	2	NA	0	0	0	NA	0	0	0	NA	NA	1	0	0	0	0	1	0	0	1	2	0	0	0	0	0	NA
S13_P6b_1_4	0	0	0	0	0	0	0	0	0	2	1	0	0	0	0	NA	0	0	0	2	2	0	2	0	0	1	0	0	0	0	0	2	1	0	0	0	0	0	1	0	0	0	2	0	0	0	0	0	0
S13_P6b_13_1	1	0	0	0	2	0	0	0	0	2	1	0	0	NA	0	NA	2	0	0	0	2	0	2	1	0	1	0	1	1	0	0	2	1	1	2	2	0	0	1	0	0	0	1	0	1	0	0	0	0
S13_P6b_13_2	0	0	0	0	2	NA	0	0	0	2	1	0	1	0	0	NA	2	1	1	0	2	0	2	2	0	0	0	0	1	1	1	2	2	1	2	1	0	0	0	0	0	1	1	0	0	0	0	0	0
S13_P6b_13_3	0	0	0	0	2	0	0	0	0	2	1	0	1	2	2	NA	2	1	0	1	2	0	2	1	0	0	0	2	0	0	2	2	1	0	2	0	1	0	2	0	0	1	1	0	1	0	0	0	0
S13_P6b_13_4	1	1	0	NA	0	2	NA	1	0	1	2	1	1	1	0	NA	1	0	1	2	0	1	1	1	0	0	NA	NA	NA	1	NA	1	1	NA	1	NA	0	0	NA	0	0	1	2	0	0	0	0	0	0
S13_P6b_14_1	0	0	0	0	0	0	0	0	0	2	1	1	0	2	0	NA	0	0	0	1	1	0	2	0	0	0	0	1	0	0	2	2	2	0	1	0	0	0	2	0	0	0	2	0	0	0	0	0	0
S13_P6b_14_2	1	0	0	0	1	1	0	1	0	2	2	0	1	1	0	NA	0	0	0	0	2	0	2	0	1	0	0	1	1	0	0	2	1	1	1	0	0	0	1	0	0	NA	NA	0	1	0	0	0	1
S13_P6b_14_3	0	0	0	0	0	2	0	1	0	2	2	0	1	1	1	NA	0	0	0	0	2	0	2	0	0	0	0	0	0	0	1	2	1	0	0	1	0	0	1	0	0	2	2	0	1	0	0	0	1
S13_P6b_14_4	0	0	0	0	1	2	0	1	0	2	1	0	0	1	0	NA	1	1	0	0	2	0	2	0	0	0	0	1	1	0	1	2	0	0	0	1	0	0	0	0	0	0	0	0	0	0	0	0	0
S13_P6b_19_1	0	0	0	0	0	0	0	0	0	2	0	0	0	0	0	NA	0	0	0	1	2	0	2	1	0	1	0	1	0	NA	2	1	1	0	0	0	0	0	1	0	0	2	2	0	0	0	0	0	0
S13_P6b_19_2	0	0	0	0	1	0	1	0	0	1	0	0	0	0	0	NA	NA	0	1	1	2	0	2	0	0	0	0	1	0	1	2	1	1	0	0	0	1	0	2	0	0	2	1	0	1	0	NA	0	0
S13_P6b_19_3	0	0	0	0	0	0	0	0	0	2	1	0	0	NA	0	NA	NA	0	NA	1	2	0	2	0	0	1	0	1	1	1	2	2	0	0	1	0	0	0	2	0	0	0	2	0	1	0	0	0	0
S13_P6b_19_4	0	0	0	0	0	0	0	0	0	1	1	0	0	0	0	NA	0	0	0	2	2	0	2	0	0	0	0	0	1	1	2	2	0	0	0	0	1	0	2	0	0	1	2	0	0	0	0	0	0
S13_P6b_21_1	0	0	0	0	0	2	2	0	0	1	2	0	0	0	0	NA	NA	0	0	1	1	0	2	0	0	0	0	0	1	1	NA	2	1	0	0	0	1	0	1	0	0	2	2	0	0	0	0	0	1
S13_P6b_21_2	0	0	0	0	0	0	0	0	0	1	1	0	0	0	0	NA	0	0	0	1	2	0	2	0	1	0	0	2	0	1	2	1	0	1	0	0	1	0	2	0	0	NA	2	0	0	0	0	0	1
S13_P6b_21_3	0	0	0	0	0	2	2	0	0	0	1	0	0	0	1	NA	2	0	0	2	2	0	2	1	0	0	0	2	0	1	1	0	1	0	0	0	1	0	1	0	0	NA	2	0	0	0	0	0	1
S13_P6b_21_4	0	0	0	0	0	0	0	0	0	NA	2	0	0	0	0	NA	1	0	0	1	0	0	2	1	0	1	0	0	1	0	1	2	1	0	1	0	0	0	2	0	0	2	2	0	0	0	0	0	1
S13_P6b_3_1	0	0	0	0	2	2	0	0	0	2	1	0	0	1	0	NA	1	0	1	1	1	0	2	1	0	0	1	0	0	0	0	2	0	0	2	0	1	0	1	0	0	0	1	0	1	0	0	0	1
S13_P6b_3_2	0	0	0	0	0	0	0	0	0	2	1	0	0	1	0	NA	1	0	0	2	2	0	2	2	0	0	0	1	1	0	0	2	2	0	2	0	0	0	1	0	0	NA	2	0	1	0	0	0	0
S13_P6b_3_4	0	0	0	0	2	0	0	0	0	2	2	0	0	2	0	NA	2	0	2	2	2	0	2	1	0	NA	0	0	0	0	0	1	NA	0	2	0	1	0	1	0	0	NA	1	0	2	0	0	0	1
S13_P6b_31_1	0	0	0	0	0	2	2	0	0	1	0	0	0	0	0	NA	0	0	0	1	1	0	2	2	0	0	0	2	0	1	1	0	1	0	NA	0	1	0	0	0	0	NA	2	0	0	0	0	0	0
S13_P6b_31_2	0	0	0	0	0	1	NA	0	0	2	2	0	0	NA	0	NA	NA	0	0	1	1	0	NA	NA	NA	NA	NA	NA	NA	0	2	NA	1	NA	1	NA	NA	0	NA	0	0	0	2	0	0	NA	0	0	1
S13_P6b_31_3	0	0	0	0	2	0	0	0	0	2	1	0	0	1	0	NA	0	0	0	2	2	0	2	2	1	0	0	1	1	1	1	0	1	1	0	0	1	0	1	0	0	2	0	0	0	0	0	0	0
S13_P6b_7_1	0	0	0	0	0	0	0	0	0	2	0	0	0	1	0	NA	1	0	1	1	1	0	2	0	0	0	0	1	0	0	2	2	2	0	0	0	1	0	1	0	0	NA	2	0	1	NA	0	0	0
S13_P6b_7_2	0	0	0	0	0	0	0	1	0	2	0	0	0	0	0	NA	0	1	1	2	2	0	2	0	0	0	0	0	1	0	1	2	1	1	0	0	1	0	2	0	0	0	2	0	0	0	0	1	0
S13_P6b_7_3	0	0	0	0	1	0	0	0	0	2	2	0	1	NA	0	NA	0	1	0	1	0	0	2	0	0	0	0	1	0	0	1	2	1	0	2	1	1	0	2	0	0	0	1	0	0	0	0	0	0
S13_P6b_7_4	2	2	0	0	0	2	1	2	2	0	2	2	2	2	0	NA	0	0	2	2	2	0	0	2	0	0	2	2	0	0	2	2	0	0	2	2	1	0	2	1	0	0	NA	0	0	0	0	0	0
S13_P6b_8_1	1	0	0	0	0	2	0	0	0	2	0	0	1	2	1	NA	2	0	0	1	2	0	2	0	0	0	0	1	0	1	1	1	1	0	2	0	0	0	1	0	0	2	2	1	1	0	0	0	0
S13_P6b_8_2	1	0	0	0	0	1	0	0	0	2	1	0	0	1	2	NA	1	0	0	1	2	0	2	0	0	1	0	1	0	1	0	1	2	0	2	1	0	0	2	0	0	NA	2	1	0	0	0	0	0
S13_P6b_8_4	1	0	0	0	1	0	0	0	0	2	1	0	1	1	0	NA	1	0	0	2	0	0	2	0	0	1	0	0	0	0	2	1	2	0	1	0	1	0	1	0	0	NA	NA	0	0	0	0	0	0
S13_P6b_9_1	1	0	0	0	1	0	0	0	0	2	2	0	1	1	0	NA	0	0	0	1	2	0	2	0	0	1	0	0	1	0	2	1	2	0	2	NA	1	0	2	0	0	0	2	0	2	0	0	0	1
S13_P6b_9_2	0	0	0	0	1	0	0	0	0	2	2	0	2	0	0	NA	0	0	0	2	2	0	2	1	0	0	0	0	1	0	2	1	1	0	2	0	2	0	2	0	0	0	2	0	2	0	0	0	1
S13_P6b_9_3	1	0	0	0	0	0	0	0	0	2	2	0	2	0	0	NA	0	0	0	1	2	0	2	1	0	0	0	0	1	0	2	1	0	0	2	1	1	0	2	0	0	0	2	0	2	0	0	0	1
S13_P6b_9_4	0	0	0	0	1	1	1	0	0	2	2	0	0	2	1	NA	1	0	1	0	2	0	2	0	0	1	0	0	1	0	1	0	2	0	2	0	1	0	2	0	0	0	1	0	1	0	0	0	0
S13_P9a_10_1	1	0	1	0	0	0	0	0	0	2	2	0	1	0	0	NA	0	0	1	2	1	0	2	2	1	0	0	2	2	0	1	1	0	0	2	0	0	0	1	0	0	0	2	0	0	0	0	0	0
S13_P9a_10_2	1	0	0	0	0	0	1	0	1	2	NA	0	0	0	0	NA	0	0	1	2	2	0	2	1	0	0	0	2	NA	0	2	1	0	0	2	0	0	0	1	0	0	NA	2	0	0	0	0	0	0
S13_P9a_10_4	0	0	0	0	0	2	0	0	0	2	2	0	0	0	0	NA	0	0	0	2	1	0	2	1	0	0	0	2	NA	0	2	1	0	0	2	0	0	0	1	0	0	0	2	0	0	0	0	0	0
S13_P9a_11_1	0	0	0	0	0	0	0	0	1	NA	0	1	0	0	0	NA	0	0	0	2	1	0	1	2	0	0	0	2	0	0	2	2	1	0	2	0	1	0	2	0	0	0	2	0	0	0	0	0	0
S13_P9a_11_2	1	0	1	0	0	0	0	NA	1	NA	1	1	NA	0	0	NA	0	0	1	2	NA	0	1	1	0	0	0	2	0	0	2	1	0	0	2	0	0	0	2	0	0	0	2	0	0	0	0	0	0
S13_P9a_11_3	1	0	0	0	0	0	0	0	0	2	2	0	0	0	0	NA	0	0	0	2	1	1	2	2	0	0	0	2	1	0	2	2	0	0	2	0	NA	0	1	0	0	0	2	0	0	0	0	0	0
S13_P9a_11A_4	1	0	0	0	0	1	0	0	0	2	1	2	0	0	0	NA	0	0	0	1	0	0	2	2	1	0	0	2	0	0	2	2	0	0	2	0	0	0	2	0	0	0	2	0	0	0	0	0	0
S13_P9a_30_1	0	0	0	0	0	0	0	0	0	2	1	1	1	1	0	NA	0	0	0	1	1	0	2	1	0	0	2	2	0	0	2	2	0	0	2	0	1	0	2	0	0	0	2	0	0	NA	0	0	0
S13_P9a_30_2	0	0	0	0	0	0	0	0	0	NA	0	1	0	0	0	NA	NA	0	0	2	1	0	1	1	0	0	0	2	0	0	2	2	0	0	2	0	0	0	2	0	0	0	2	0	0	0	0	0	0
S13_P9a_30_4	0	0	0	0	0	0	0	0	0	2	2	0	0	0	0	NA	0	0	NA	1	2	1	1	2	1	0	1	2	0	0	2	2	0	0	2	0	0	0	2	0	0	0	2	0	0	0	0	0	0
S13_P9a_38_1	0	0	0	0	0	1	0	0	0	2	1	0	1	0	0	NA	0	0	1	2	2	0	2	2	0	0	1	2	0	0	2	2	0	0	2	0	1	0	0	0	0	0	2	0	0	0	0	0	0
S13_P9a_38_2	0	0	0	0	0	2	0	0	0	2	1	0	0	0	0	NA	0	0	1	2	1	0	2	1	0	0	0	2	0	0	2	2	0	0	2	0	1	0	2	0	0	NA	2	0	0	0	0	0	NA
S13_P9a_38_3	0	0	0	0	0	0	0	0	0	2	1	0	1	0	0	NA	0	0	0	2	1	0	2	1	0	0	0	2	1	0	2	2	0	0	2	0	0	0	0	0	0	0	2	0	0	0	0	0	0
S13_P9a_38_4	0	0	0	0	0	1	0	0	0	NA	0	0	1	0	0	NA	0	0	0	2	1	0	2	1	0	0	0	2	1	0	2	2	0	0	2	0	0	0	0	0	0	0	2	0	0	0	0	0	0
S13_P9a_3C_3	0	0	1	0	0	0	0	0	1	0	2	0	0	0	0	NA	0	0	0	2	1	0	1	1	0	0	0	2	NA	0	2	1	0	0	2	0	0	0	2	0	0	0	2	0	0	NA	0	0	0
S13_P9a_4_1	NA	0	0	0	0	0	1	0	1	2	1	1	0	0	0	NA	0	0	NA	2	0	0	1	0	0	0	0	2	0	0	2	1	0	0	2	0	2	0	2	0	0	0	2	0	0	0	0	0	0
S13_P9a_4_2	0	0	0	0	0	0	1	0	2	2	1	0	0	0	0	NA	0	0	1	2	1	0	1	1	0	0	1	2	0	0	2	2	0	0	2	0	1	0	2	0	0	0	2	0	0	0	0	0	0
S13_P9a_4_3	0	0	0	0	0	0	0	0	2	2	2	1	0	0	0	NA	0	0	NA	2	0	0	1	1	0	0	1	2	NA	0	2	0	0	0	2	0	1	0	2	0	0	0	2	0	0	0	0	0	0
S13_P9a_4_4	0	0	0	0	0	0	1	0	2	NA	1	1	0	0	0	NA	0	0	2	2	0	0	1	1	0	0	0	2	0	0	2	2	0	0	2	0	1	0	2	0	0	0	2	0	0	0	0	0	0
S13_P9a_40_1	0	0	0	0	0	1	0	0	0	NA	1	1	2	0	0	NA	0	0	1	2	2	2	0	2	2	0	1	2	1	0	2	2	0	0	2	0	0	0	2	0	0	NA	2	0	0	0	0	0	0
S13_P9a_40_2	0	0	0	0	0	1	0	0	0	NA	1	2	2	0	0	NA	0	0	1	2	1	0	0	1	0	0	2	2	2	0	2	2	0	0	2	0	1	0	1	0	0	NA	2	0	0	0	0	NA	0
S13_P9a_40_3	0	0	0	0	0	1	0	0	0	NA	2	1	NA	0	0	NA	0	0	0	2	2	2	0	2	2	0	0	2	2	0	2	2	0	0	2	0	1	0	2	0	0	NA	2	0	0	0	0	0	0
S13_P9a_40_4	0	0	0	0	0	0	0	0	0	2	2	0	1	0	0	NA	0	0	1	2	1	1	1	1	1	0	1	2	1	0	2	2	0	0	2	0	1	0	2	0	0	NA	2	0	0	0	0	0	0
S13_P9a_42_1	0	0	0	0	0	0	1	0	0	0	1	1	0	0	0	NA	0	0	1	2	2	1	1	1	0	0	NA	2	0	0	2	2	0	0	2	0	1	0	2	0	0	0	2	0	0	0	0	0	0
S13_P9a_42_2	1	0	0	0	0	1	1	0	0	NA	2	0	1	0	0	NA	0	0	1	2	1	1	0	2	1	0	0	2	0	0	2	2	0	0	2	0	1	0	1	0	0	0	2	0	0	0	0	0	0
S13_P9a_42_3	0	0	0	0	0	1	0	0	0	2	1	0	1	0	0	NA	0	0	0	2	1	1	0	1	1	0	0	2	0	0	2	2	0	0	2	0	1	0	2	0	0	0	2	0	0	0	0	0	0
S13_P9a_42_4	0	0	0	0	0	2	1	0	0	NA	1	0	0	0	0	NA	0	0	0	2	1	NA	1	1	0	0	0	2	0	0	2	2	0	0	2	0	0	0	2	0	0	0	2	0	0	0	0	0	0
S13_P9a_5_2	1	0	0	0	0	1	0	0	0	0	2	1	1	0	0	NA	0	0	NA	2	2	1	1	1	0	0	0	2	0	0	2	2	0	0	2	0	1	0	2	0	0	0	2	0	0	0	0	0	0
S13_P9a_5_3	0	0	0	0	0	0	0	0	1	1	2	NA	1	1	0	NA	0	0	1	2	0	0	1	0	0	0	0	2	0	0	2	2	0	0	2	0	1	0	2	0	0	0	2	0	0	0	0	0	0
S13_P9a_5_4	1	0	0	0	0	0	0	0	0	0	1	0	1	0	0	NA	0	0	0	2	1	0	2	0	0	0	0	2	0	0	2	NA	0	0	2	0	1	0	2	0	0	0	2	0	0	0	0	0	0
S13_P9a_6_1	0	0	0	0	0	2	1	0	0	NA	2	1	0	0	0	NA	0	0	0	2	1	0	1	1	0	0	0	2	0	0	2	2	0	0	2	0	1	0	2	0	0	0	2	0	0	0	0	0	0
S13_P9a_6_2	0	0	0	0	0	1	1	0	2	2	2	0	0	0	0	NA	0	0	0	2	2	0	2	2	0	0	0	2	0	0	2	2	2	0	2	0	2	0	2	NA	0	0	2	0	0	0	0	0	NA
S13_P9a_6_3	0	0	1	0	0	0	0	0	0	0	1	1	0	0	0	NA	0	0	0	2	1	0	1	1	0	0	0	2	NA	0	2	2	1	0	2	0	1	0	2	0	0	0	2	0	0	0	0	0	0
S13_P9a_6_4	0	0	1	0	0	1	1	0	2	NA	2	1	0	0	0	NA	0	0	0	2	2	0	2	2	1	0	0	2	0	0	2	2	1	0	2	0	2	0	1	0	0	0	2	0	0	0	0	0	0
S13_P9a_9_1	0	0	0	0	0	0	0	0	0	2	1	1	1	0	0	NA	0	0	0	1	0	0	2	2	2	0	0	2	0	0	2	1	0	0	2	0	0	0	2	0	0	0	2	0	0	0	0	0	0
S13_P9a_9_2	0	0	0	0	0	0	0	0	0	2	1	1	1	0	0	NA	0	0	0	1	0	0	2	2	2	0	0	2	0	0	2	1	0	0	2	0	0	0	2	0	0	0	2	0	0	0	0	0	0
S13_P9a_9_3	0	0	0	0	0	0	0	0	1	2	0	1	1	0	0	NA	0	0	0	1	0	0	2	2	2	0	1	2	0	0	2	1	0	0	2	0	0	0	2	0	0	0	2	0	0	0	0	0	0
S13_P9a_9_4	1	0	0	0	0	0	0	0	2	2	0	2	2	0	0	NA	0	0	0	2	0	0	0	0	0	0	0	2	0	0	2	1	0	0	2	0	0	0	2	0	0	0	2	0	0	0	0	0	0
S13_P9b_1_1	1	0	0	2	2	0	0	0	0	2	NA	0	0	0	NA	NA	0	NA	0	NA	2	0	1	NA	NA	0	NA	0	0	0	0	NA	NA	1	2	0	1	NA	NA	NA	0	0	0	0	0	0	0	0	0
S13_P9b_1_2	NA	1	0	1	1	1	NA	1	1	1	1	1	1	1	0	NA	0	0	1	2	1	1	1	2	NA	0	2	1	0	0	1	2	1	0	2	0	2	0	2	0	0	0	2	0	0	0	0	0	0
S13_P9b_1_3	0	0	0	0	2	0	1	0	0	2	0	0	0	0	0	NA	0	NA	1	2	2	0	1	2	1	0	2	1	NA	0	1	2	1	2	1	0	0	0	2	0	0	0	NA	0	1	0	0	0	1
S13_P9b_11_1	0	0	1	2	2	1	0	1	0	2	2	0	0	0	0	NA	1	0	0	1	1	0	2	1	0	0	1	1	0	0	1	2	1	0	2	0	0	0	2	0	0	0	0	0	0	0	0	0	1
S13_P9b_11_2	0	0	0	1	1	0	0	0	0	2	NA	0	0	0	0	NA	2	0	0	1	2	0	2	2	1	0	0	1	0	0	0	2	0	0	2	0	1	0	2	0	0	1	2	0	0	0	0	0	2
S13_P9b_11_3	0	0	0	2	0	0	0	NA	0	2	0	0	1	0	0	NA	1	0	0	0	2	0	2	2	2	0	0	0	0	0	1	2	2	0	0	0	0	0	2	0	0	0	2	0	0	0	0	0	2
S13_P9b_11B_4	0	0	0	2	0	0	0	0	0	NA	1	0	1	0	0	NA	0	0	0	1	2	0	2	2	1	0	1	0	0	0	1	2	1	0	2	0	0	0	2	0	0	0	2	0	0	0	0	0	2
S13_P9b_12_1	0	0	1	0	1	2	0	1	0	2	1	0	1	0	0	NA	1	0	0	2	1	0	2	1	0	0	1	2	0	0	1	2	1	0	2	0	1	0	1	0	0	0	NA	0	0	0	0	0	1
S13_P9b_12_2	0	0	0	0	2	1	0	0	0	2	1	0	1	0	0	NA	1	0	0	2	2	0	2	2	1	0	1	1	0	0	2	2	0	0	1	0	0	0	1	0	0	0	NA	0	0	0	0	0	1
S13_P9b_12_3	0	0	1	0	2	0	0	0	0	2	1	0	1	0	0	NA	0	0	0	2	2	0	1	2	0	0	1	1	0	0	2	2	1	0	1	0	0	0	2	0	0	0	0	0	0	0	0	0	1
S13_P9b_12_4	0	0	0	0	2	1	0	0	0	2	1	0	0	0	0	NA	1	0	0	2	2	0	2	2	0	0	0	0	0	0	1	2	1	0	2	0	0	0	2	0	0	0	2	0	0	0	0	0	0
S13_P9b_13_1	1	0	0	0	2	NA	1	0	0	2	1	0	0	0	0	NA	1	0	0	1	2	0	2	1	1	0	1	NA	0	0	0	2	2	0	2	0	NA	0	1	0	0	0	0	0	0	NA	0	0	NA
S13_P9b_13_2	0	0	0	NA	NA	0	1	NA	0	2	0	NA	1	0	NA	NA	NA	NA	NA	1	NA	0	2	NA	2	NA	1	NA	0	NA	0	2	0	NA	NA	0	NA	0	NA	0	0	NA	NA	0	NA	0	0	0	0
S13_P9b_13_3	0	0	0	1	2	1	2	0	0	2	1	NA	0	0	0	NA	2	0	0	0	2	0	2	2	2	0	2	2	0	0	0	2	2	0	2	0	1	0	0	0	0	0	1	0	0	0	0	0	0
S13_P9b_13_4	1	0	0	2	1	1	NA	0	0	2	0	0	1	0	0	NA	0	0	0	1	1	0	2	1	0	0	1	1	0	0	1	2	1	0	1	0	1	0	1	0	0	0	2	0	0	0	0	0	0
S13_P9b_18_1	0	0	1	0	2	1	0	1	0	2	0	0	0	0	0	NA	0	0	0	2	0	0	2	2	0	NA	2	2	0	0	1	2	0	2	0	0	0	0	2	0	0	0	1	0	0	NA	0	0	1
S13_P9b_18_2	0	0	1	0	2	1	0	1	0	2	0	0	0	0	0	NA	0	0	0	2	0	0	2	1	0	1	2	2	0	0	1	2	1	2	0	0	0	0	2	0	0	0	1	0	0	NA	0	0	0
S13_P9b_18_3	0	0	0	1	1	2	0	1	0	2	0	0	0	NA	0	NA	0	0	1	2	1	0	2	1	2	0	1	2	0	0	0	2	1	1	1	0	1	0	1	0	0	0	1	0	0	0	0	0	1
S13_P9b_18_4	0	0	1	0	2	1	0	1	0	2	0	0	0	0	0	NA	0	0	0	2	0	0	2	2	0	NA	2	2	0	0	1	2	1	2	0	0	0	0	2	0	0	0	1	0	0	NA	0	0	2
S13_P9b_19_1	0	0	0	0	2	0	NA	0	0	2	0	0	0	0	0	NA	0	0	0	1	2	0	2	2	2	0	1	0	0	0	0	2	0	1	2	0	0	0	2	0	0	0	2	0	0	0	0	0	0
S13_P9b_19_2	0	0	0	0	2	0	0	0	0	2	0	0	0	0	0	NA	0	0	0	2	2	0	2	2	2	0	1	0	0	0	0	NA	1	0	2	0	1	0	2	0	0	0	2	0	0	0	0	0	1
S13_P9b_19_3	0	0	1	1	2	0	0	0	0	2	1	0	0	0	0	NA	0	0	0	2	2	0	2	2	1	0	1	0	0	0	0	2	1	0	1	0	0	0	2	0	0	0	2	0	0	NA	0	0	1
S13_P9b_19_4	0	0	0	0	2	0	0	0	0	2	0	0	0	0	0	NA	0	0	0	0	2	0	2	2	2	0	0	0	0	0	0	2	0	0	2	0	0	0	2	0	0	0	NA	0	0	0	0	0	0
S13_P9b_24_1	0	0	0	0	2	1	0	0	0	2	1	0	0	0	0	NA	0	0	0	2	2	1	1	2	1	0	1	1	0	0	1	2	1	NA	2	0	0	0	1	0	0	0	NA	0	0	0	0	0	1
S13_P9b_24_2	0	0	1	1	2	1	0	0	0	2	1	0	1	0	0	NA	0	0	0	1	1	0	2	2	1	0	1	2	0	0	0	2	0	0	2	0	0	0	2	0	0	0	0	0	0	0	0	0	1
S13_P9b_24_3	0	0	0	1	1	0	0	0	0	2	0	0	1	0	0	NA	1	0	0	2	2	0	1	2	0	0	0	2	0	0	0	2	1	0	0	0	0	0	0	0	0	0	2	0	0	0	0	0	1
S13_P9b_24B_4	0	0	1	1	2	0	0	0	0	2	1	0	0	0	0	NA	0	0	0	2	1	0	0	2	0	0	0	2	0	0	0	2	1	0	1	0	0	0	2	0	0	0	0	0	0	NA	0	NA	1
S13_P9b_25_1	0	0	1	2	2	1	0	0	0	2	0	0	0	0	0	NA	0	0	0	1	1	0	2	2	0	0	1	2	0	0	1	2	0	0	1	0	0	0	1	0	0	NA	NA	0	0	0	0	0	1
S13_P9b_25_3	0	0	0	1	2	1	0	0	0	0	1	0	0	0	0	NA	1	0	0	0	2	1	2	2	0	0	1	0	0	1	0	2	1	0	2	0	1	0	1	0	0	0	2	0	0	0	0	0	1
S13_P9b_25_4	0	0	0	1	2	1	0	0	0	NA	0	0	0	0	0	NA	0	0	0	0	2	0	2	1	0	0	0	NA	0	0	0	2	1	0	1	0	0	0	2	0	0	0	NA	0	0	0	0	0	1
S13_P9b_28_1	0	0	0	2	2	0	0	1	0	2	1	2	0	0	0	NA	1	0	0	NA	2	NA	2	2	1	0	0	2	0	0	0	2	1	0	2	0	1	0	1	0	0	0	NA	0	0	NA	0	0	0
S13_P9b_28_2	0	0	0	2	2	1	0	NA	0	NA	0	0	0	0	0	NA	1	0	0	0	2	0	2	1	0	0	0	2	0	0	0	2	0	0	2	0	1	0	2	0	0	NA	NA	0	0	0	0	0	1
S13_P9b_28_4	0	0	2	0	1	0	0	1	NA	2	0	2	1	0	0	NA	0	0	0	2	1	0	2	1	1	0	0	1	0	0	0	2	2	0	2	0	1	0	2	0	0	NA	1	0	0	0	0	0	2
S13_P9b_29_1	0	0	0	1	2	1	0	0	0	2	1	0	0	0	0	NA	2	0	0	1	2	1	2	2	0	1	1	2	0	0	1	2	1	0	1	0	1	0	2	0	0	0	NA	0	0	NA	0	0	0
S13_P9b_29_2	0	0	0	0	2	2	0	0	0	2	0	0	1	0	0	NA	NA	0	0	1	1	0	2	1	1	0	0	NA	0	0	0	2	1	0	2	0	1	0	NA	0	0	0	2	0	0	NA	0	0	0
S13_P9b_29_3	0	0	0	0	2	1	0	0	0	2	2	0	0	0	0	NA	1	0	0	2	2	1	2	2	1	0	1	1	0	0	1	2	1	0	2	0	0	0	1	0	0	NA	2	0	0	0	0	0	0
S13_P9b_29B_4	0	0	1	1	2	2	0	0	0	2	1	0	1	0	0	NA	1	0	0	2	2	0	2	1	1	0	0	NA	0	0	0	2	1	0	2	1	0	0	2	0	0	0	2	0	0	NA	0	0	0
S14_M6a_10_1	0	0	1	2	2	1	0	0	0	2	0	0	0	0	2	0	0	1	0	1	2	0	2	2	0	1	0	0	0	0	0	0	2	2	0	0	0	0	2	0	0	2	0	2	2	0	NA	2	2
S14_M6a_10_2	0	0	1	2	2	0	0	0	0	2	0	0	0	0	2	0	0	1	0	1	1	0	2	2	0	NA	0	0	0	0	0	0	2	2	0	0	0	0	2	0	0	1	0	2	2	2	0	1	2
S14_M6a_10_3	0	0	2	2	2	0	0	0	0	2	0	0	0	0	2	0	0	1	0	2	1	0	2	2	0	NA	0	0	0	0	0	0	2	1	1	0	0	0	2	0	0	1	0	2	NA	1	0	2	2
S14_M6a_11_1	0	0	2	2	2	0	0	1	0	2	0	0	0	0	2	0	1	1	0	1	2	0	2	2	0	2	0	0	0	0	1	0	2	1	1	0	0	0	2	0	0	2	0	2	2	1	2	2	2
S14_M6a_11_2	0	0	2	2	2	NA	0	2	0	2	0	0	0	0	2	0	0	2	0	2	2	0	2	2	0	2	0	0	0	0	2	0	2	0	2	0	0	0	2	0	0	2	0	2	2	2	2	2	2
S14_M6a_11_3	0	0	2	NA	2	0	0	0	0	2	0	0	0	0	2	1	0	2	0	1	1	0	2	2	0	2	0	0	0	0	2	0	2	2	0	0	0	0	2	0	0	2	0	2	2	2	1	2	2
S14_M6a_11_4	0	0	2	2	2	0	0	0	0	2	0	0	0	0	2	NA	1	NA	0	2	1	0	2	2	0	2	0	0	0	0	2	0	2	NA	0	0	0	0	2	0	0	2	NA	2	2	2	1	2	2
S14_M6a_12_1	0	0	2	2	2	0	0	0	0	2	0	0	0	0	2	0	1	1	0	1	1	0	2	2	0	2	0	0	0	0	0	0	2	2	0	0	0	0	2	0	0	2	NA	2	2	0	1	1	2
S14_M6a_12_2	0	0	2	2	2	0	0	0	0	2	0	0	1	0	2	0	1	0	0	0	0	0	2	2	0	2	0	0	0	0	0	0	2	2	0	0	0	0	2	0	0	2	0	2	2	0	1	2	2
S14_M6a_12_3	0	0	1	2	2	1	0	0	0	2	0	0	1	0	2	0	1	0	0	2	1	0	2	1	0	2	0	0	0	0	0	0	2	2	0	0	0	0	2	0	0	1	0	2	2	1	0	1	2
S14_M6a_14_1	0	0	1	1	2	1	0	0	0	2	0	0	0	0	2	0	2	0	0	2	2	0	2	1	0	1	0	0	0	0	0	0	2	2	0	0	0	0	2	0	0	1	0	2	2	0	1	2	2
S14_M6a_14_2	0	0	1	2	1	0	0	0	0	2	0	0	1	0	2	0	2	1	0	2	0	0	NA	2	1	1	0	0	0	0	0	0	2	1	1	0	0	0	2	0	0	2	NA	2	1	0	0	1	2
S14_M6a_14_3	0	0	1	2	1	0	0	0	0	2	0	0	1	0	2	2	2	1	0	2	1	0	2	2	0	1	0	0	0	0	1	NA	2	2	0	0	0	0	2	0	0	2	1	2	2	1	1	1	2
S14_M6a_14_4	0	0	2	2	2	0	0	0	0	2	0	0	0	0	2	1	0	1	0	2	1	0	2	2	0	NA	0	0	0	0	0	0	2	0	2	0	0	0	2	0	0	1	0	2	2	1	2	2	2
S14_M6a_3_1	0	0	2	2	2	0	0	0	0	2	0	0	0	0	2	0	0	NA	0	1	1	0	2	2	0	2	0	0	0	0	0	0	1	1	1	0	0	0	2	0	0	2	0	2	2	0	1	2	2
S14_M6a_3_2	0	0	2	2	2	0	0	0	0	2	0	0	0	0	2	0	0	NA	0	1	1	0	2	2	0	2	0	0	0	0	0	0	1	1	NA	0	0	0	2	0	0	2	NA	2	2	0	1	1	2
S14_M6a_3_4	0	0	2	2	2	0	0	0	0	2	0	0	0	0	2	0	1	1	0	1	1	0	2	2	0	NA	0	0	0	0	0	0	2	2	0	0	0	0	2	0	0	2	0	2	2	0	1	2	1
S14_M6a_5_1	0	0	2	2	2	0	0	0	0	2	0	0	1	0	2	0	1	0	0	2	2	0	2	0	1	2	0	0	0	0	0	0	2	2	0	0	0	0	2	0	0	2	0	2	1	0	0	2	2
S14_M6a_5_2	0	0	2	2	2	0	0	0	0	2	0	0	0	0	2	0	1	0	0	1	1	0	2	2	0	2	0	1	0	0	1	0	1	2	0	0	0	0	2	0	0	1	0	2	2	0	0	1	NA
S14_M6a_5_3	0	0	2	2	2	0	0	0	0	2	0	0	0	0	2	1	2	NA	0	2	1	0	2	1	0	1	0	1	0	0	1	0	2	2	0	0	0	0	2	0	0	0	0	2	2	0	1	2	2
S14_M6a_5_4	0	0	2	2	2	0	0	0	0	2	0	0	1	0	2	0	2	0	0	1	1	0	2	2	0	NA	0	0	0	0	1	0	1	2	0	0	0	0	2	0	0	2	0	2	2	0	0	1	2
S14_M6a_6_1	0	0	2	2	2	1	0	0	0	2	0	0	0	0	2	0	1	0	0	2	1	0	2	2	1	2	0	0	0	0	1	0	2	1	1	0	0	0	2	0	0	2	0	1	2	1	1	2	2
S14_M6a_6_2	0	0	2	2	2	2	0	0	0	2	0	0	0	0	2	0	0	0	0	2	2	0	2	2	2	2	0	0	0	0	0	0	1	1	1	0	0	0	2	0	0	2	0	1	2	1	0	1	2
S14_M6a_6_3	0	0	2	2	2	0	0	0	0	2	0	0	0	0	2	0	0	0	0	NA	2	0	2	2	1	NA	0	0	0	0	1	0	2	1	1	0	0	0	2	0	0	2	0	1	2	0	NA	0	2
S14_M6a_6_4	0	0	2	2	2	1	0	0	0	2	0	0	0	0	2	0	0	1	0	1	1	0	2	2	0	2	0	NA	0	0	0	0	1	2	0	0	0	0	2	0	0	2	0	1	2	2	0	1	2
S14_M6a_7_1	0	0	2	2	2	1	0	0	0	2	0	0	0	0	1	0	1	NA	0	2	0	0	2	2	0	1	0	0	0	0	1	0	2	1	1	0	0	0	2	0	0	2	0	1	2	0	1	1	2
S14_M6a_7_2	0	0	2	2	2	1	0	0	0	2	0	0	0	0	2	1	2	1	0	2	2	0	2	1	NA	NA	0	0	0	0	NA	0	2	1	1	0	0	0	2	0	0	1	0	1	2	1	1	1	1
S14_M6a_7_3	0	0	2	2	2	1	0	0	0	2	0	0	0	0	2	NA	1	NA	0	2	1	0	2	2	0	2	0	0	0	0	1	0	2	2	0	0	0	0	2	0	0	2	0	2	2	0	1	1	NA
S14_M6a_8_1	0	0	2	2	2	0	0	0	0	2	0	0	0	0	2	1	1	1	0	2	1	0	2	2	0	2	0	0	0	NA	2	0	1	1	1	0	0	0	2	0	0	2	0	2	2	0	1	1	2
S14_M6a_8_2	0	0	2	2	2	0	0	0	0	2	0	0	0	0	2	1	NA	1	0	2	0	0	2	2	0	2	0	0	0	0	2	0	2	2	0	0	0	0	2	0	0	2	0	2	2	0	1	2	2
S14_M6a_8_3	0	0	2	2	2	0	0	0	0	2	0	0	0	0	2	2	1	2	0	1	0	0	2	2	0	2	0	0	0	0	2	0	1	1	1	0	0	0	2	0	0	2	0	2	2	0	1	2	2
S14_M6a_8_4	0	0	2	2	2	0	0	0	0	2	0	0	0	0	2	0	2	0	0	2	1	0	2	2	0	2	0	0	0	0	2	0	2	1	1	0	0	0	2	0	0	2	0	2	2	0	1	2	2
S14_M6a_9_1	0	0	1	2	1	0	0	0	0	2	0	0	0	0	2	0	2	1	0	2	1	0	2	2	1	NA	0	0	0	0	1	NA	2	2	0	0	0	0	2	0	0	2	NA	1	2	1	1	1	2
S14_M6a_9_2	0	0	2	2	1	0	0	0	0	2	0	0	1	0	2	0	2	1	0	2	1	0	2	2	1	1	0	0	0	0	0	0	2	2	0	0	0	0	2	0	0	2	1	1	2	1	1	1	2
S14_M6a_9_3	0	0	1	2	1	0	0	0	0	2	0	0	2	0	2	1	2	1	0	2	NA	0	2	2	0	0	0	0	0	0	0	0	2	2	0	0	0	0	2	0	0	2	1	0	2	1	0	0	2
S14_M6a_9_4	0	0	1	2	2	0	0	0	0	2	0	0	0	0	1	0	1	2	0	2	1	0	2	2	1	1	0	0	0	0	NA	0	2	2	0	0	0	0	2	0	0	2	0	2	2	0	1	1	2
S14_M7b_11_2	0	0	2	2	2	NA	0	0	0	2	2	0	0	0	2	1	2	2	0	2	2	0	2	0	1	1	0	0	0	0	1	0	2	2	0	0	0	2	0	2	2	0	0	1	1	0	0	0	2
S14_M7b_11_3	0	0	2	2	2	0	0	0	0	1	1	0	0	0	2	0	2	1	0	2	2	0	2	0	1	1	0	0	0	0	1	0	2	2	0	0	0	2	0	2	2	0	0	2	2	0	0	0	2
S14_M7b_11_4	0	0	2	2	2	0	0	0	0	1	1	0	0	0	2	NA	2	2	0	1	2	0	2	0	1	1	0	0	0	0	1	0	2	2	0	0	0	1	0	2	2	0	0	2	1	0	0	0	2
S14_M7b_12_1	0	0	2	2	2	0	0	0	0	2	0	0	0	0	1	0	2	2	0	1	2	0	2	0	0	2	1	0	0	0	1	0	2	2	0	0	0	0	1	1	1	0	0	2	NA	0	0	0	2
S14_M7b_12_3	0	0	1	2	2	0	0	0	0	2	0	0	1	0	2	0	2	2	0	NA	2	0	2	0	0	2	0	NA	0	0	1	0	NA	2	0	0	0	1	0	2	2	0	0	2	2	0	0	0	2
S14_M7b_12_4	0	0	2	2	2	0	0	0	0	2	1	0	0	0	2	0	2	2	0	NA	2	0	2	0	0	2	1	0	0	0	0	0	2	2	0	0	0	1	0	2	2	0	0	2	2	0	0	0	NA
S14_M7b_19_1	0	0	1	2	2	0	0	0	0	2	0	0	0	0	2	0	2	2	0	NA	2	0	2	1	1	1	1	0	0	0	0	0	2	2	0	0	0	2	0	2	2	0	0	1	1	0	0	0	2
S14_M7b_19_3	0	0	2	2	2	0	0	0	0	2	0	0	0	0	2	0	2	2	0	1	2	0	2	1	2	1	2	0	0	0	0	0	2	2	0	0	0	2	0	2	2	0	0	1	1	0	0	1	2
S14_M7b_2_1	0	0	2	2	2	0	0	0	0	2	0	1	0	0	2	1	2	2	0	1	2	0	2	0	1	1	0	1	0	0	0	0	2	2	1	0	0	1	1	1	1	0	0	2	2	0	0	0	2
S14_M7b_2_2	0	0	2	2	2	0	0	0	0	2	0	2	0	0	2	0	2	2	0	1	2	0	2	0	0	2	0	0	0	1	0	0	2	2	1	0	0	2	0	2	2	0	0	2	1	0	0	0	2
S14_M7b_2_3	0	0	2	2	2	0	0	0	0	2	0	0	0	0	1	NA	2	2	0	1	1	0	2	0	1	2	0	0	0	0	0	0	2	2	0	0	0	2	0	2	2	0	0	2	2	0	0	0	2
S14_M7b_2_4	0	0	2	2	2	0	0	0	0	2	1	1	0	0	2	1	1	2	0	1	1	0	2	0	0	NA	0	0	0	0	0	0	2	2	1	0	0	2	0	2	2	0	0	1	2	0	0	0	2
S14_M7b_22_1	0	0	2	2	2	0	0	0	0	2	1	0	1	0	2	0	2	2	0	2	0	0	2	1	1	1	0	0	0	0	1	0	2	2	0	0	0	2	0	2	2	0	0	2	2	0	0	0	2
S14_M7b_22_3	0	0	1	2	1	0	0	0	0	2	0	0	1	0	2	0	2	2	0	2	2	0	2	1	0	2	1	0	0	0	0	0	1	1	1	0	0	1	0	2	2	0	2	2	2	0	0	0	2
S14_M7b_22_4	0	0	2	2	2	0	0	0	0	2	0	0	0	0	2	0	2	2	0	2	2	0	2	1	0	2	1	0	0	0	0	0	2	2	0	0	0	1	0	2	2	0	0	2	2	0	0	1	2
S14_M7b_28_1	0	0	2	2	2	0	0	0	0	1	0	0	2	0	2	0	1	2	0	1	2	0	2	1	2	2	0	0	0	0	0	0	2	2	0	0	0	2	0	2	2	0	0	1	1	0	0	0	2
S14_M7b_28_2	1	0	1	0	0	1	2	0	1	2	2	0	0	0	0	0	0	0	2	2	0	1	2	1	0	0	0	2	2	1	2	2	0	0	2	2	2	0	2	0	0	0	2	0	0	0	0	0	0
S14_M7b_28_3	0	0	2	2	2	0	0	0	0	1	0	0	2	0	2	0	2	2	0	NA	2	0	2	0	1	2	1	0	0	0	0	0	2	2	0	0	0	2	0	2	2	0	0	2	1	0	0	1	2
S14_M7b_3_2	0	0	1	2	2	0	0	0	0	2	0	0	1	0	1	1	2	1	0	2	2	0	2	0	0	2	1	0	0	0	0	0	2	2	0	0	0	2	0	2	2	0	0	2	2	0	0	0	2
S14_M7b_3_3	0	0	2	2	2	0	0	1	0	2	1	1	0	0	2	1	2	2	0	2	2	0	2	0	0	2	1	0	0	0	0	0	2	2	0	0	0	2	0	2	2	0	0	2	2	0	0	0	2
S14_M7b_5_1	0	0	2	2	2	0	0	0	0	2	0	0	0	0	2	0	2	2	0	2	1	0	2	0	2	1	0	0	0	0	0	0	2	2	0	0	0	2	0	2	2	0	0	2	2	0	0	0	2
S14_M7b_5_2	0	0	2	2	2	0	0	0	0	2	0	1	0	0	2	0	1	2	0	1	2	0	2	0	0	1	2	0	0	1	0	0	2	2	0	0	0	2	0	2	2	0	0	2	2	0	0	0	2
S14_M7b_5_3	0	0	1	2	2	0	0	0	0	2	0	0	1	0	2	0	2	1	0	0	2	0	2	1	0	1	1	1	0	1	0	0	2	2	1	0	0	2	0	2	2	0	0	2	2	0	0	0	2
S14_M7b_5_4	0	0	1	2	2	0	1	0	0	2	0	0	1	0	2	0	2	2	0	2	2	0	2	0	0	0	1	0	0	1	0	0	2	2	0	0	0	2	0	2	2	1	0	2	2	0	0	0	2
S14_M7b_6_1	0	0	2	2	2	0	0	0	0	1	1	0	0	0	2	0	2	2	0	1	2	0	2	1	1	NA	0	0	0	0	0	0	2	2	0	0	1	2	0	2	2	0	0	2	1	0	0	1	2
S14_M7b_6_2	0	0	2	2	2	0	0	0	0	0	1	2	1	0	1	0	2	NA	0	2	2	0	2	0	1	0	1	0	0	0	0	0	2	2	0	0	0	2	0	2	2	0	NA	2	2	0	0	0	2
S14_M7b_6_3	0	0	2	2	2	0	0	0	0	1	1	0	1	0	1	0	2	2	0	1	2	0	2	1	1	1	1	0	0	0	0	0	2	2	0	0	0	1	NA	1	1	0	0	2	2	0	0	1	2
S14_M7b_6_4	0	0	2	2	2	0	0	0	0	NA	NA	0	0	0	1	NA	NA	2	NA	1	2	NA	2	2	NA	1	1	NA	0	0	0	0	2	NA	0	0	0	NA	0	1	NA	0	NA	2	2	0	0	0	2
S14_M7b_7_2	0	0	2	2	2	0	0	0	0	2	1	0	0	0	1	0	2	2	0	NA	2	0	2	0	1	2	0	0	0	0	0	0	2	2	0	0	0	1	1	1	1	0	0	2	NA	0	0	1	2
S14_M7b_7_3	0	0	1	2	2	0	0	0	0	2	1	0	1	0	1	0	2	NA	0	NA	1	0	2	1	0	1	0	0	0	0	0	0	2	2	0	0	0	1	1	1	1	0	0	2	1	0	0	0	2
S14_M7b_7_4	0	0	2	2	2	0	0	0	0	2	0	0	0	0	0	0	2	2	0	2	2	0	2	0	1	1	2	0	0	0	0	0	2	2	0	0	0	0	0	1	1	1	0	2	1	0	0	0	2
S14_M8a_1_3	0	0	2	2	2	0	0	0	0	2	1	0	0	0	2	0	2	1	0	2	1	0	2	1	1	1	0	0	0	0	0	0	2	2	0	0	0	0	2	0	0	2	0	1	1	1	1	1	2
S14_M8a_11_1	0	0	1	2	2	0	0	0	0	2	0	0	0	0	2	NA	2	NA	0	0	0	0	2	2	0	NA	0	0	0	0	1	0	2	2	0	0	0	0	2	0	0	2	NA	1	2	0	0	1	2
S14_M8a_11_2	0	0	0	1	2	0	0	0	0	2	0	0	1	0	2	0	1	NA	0	1	2	0	2	2	1	1	0	0	0	0	0	0	2	2	0	0	0	0	2	0	0	2	0	2	2	0	0	1	2
S14_M8a_11_3	0	0	1	2	2	0	0	0	0	2	0	0	1	0	2	0	2	NA	0	2	2	1	2	1	0	NA	0	0	0	0	0	0	2	2	0	0	0	0	2	0	0	2	0	1	2	1	0	1	2
S14_M8a_11_4	0	0	0	1	2	2	0	0	0	2	1	0	1	0	1	1	2	NA	0	NA	1	0	2	2	0	2	0	0	0	0	1	0	2	2	0	0	0	0	2	0	0	2	0	2	2	0	0	0	NA
S14_M8a_13_2	0	0	2	2	2	0	0	0	0	2	0	0	0	0	1	0	2	2	0	2	2	0	2	1	0	2	0	1	0	0	0	0	2	2	0	0	0	0	2	0	0	2	0	2	2	2	1	2	1
S14_M8a_13_3	0	0	2	2	2	0	2	0	0	2	0	0	1	0	2	0	2	2	0	2	2	0	2	2	0	1	0	0	0	0	0	0	2	2	0	0	0	0	2	0	0	2	0	2	1	2	1	1	1
S14_M8a_13_4	0	0	2	2	2	0	1	0	0	2	0	0	0	0	1	0	NA	2	0	2	1	0	2	NA	NA	NA	0	1	0	0	0	0	2	2	0	0	0	0	2	0	0	2	0	2	2	1	1	2	1
S14_M8a_18_3	0	0	1	2	2	1	0	0	0	2	0	0	0	0	2	0	2	2	0	1	2	0	2	0	0	2	1	1	0	0	1	0	2	1	1	0	0	0	2	0	0	2	0	2	2	2	2	2	1
S14_M8a_18_4	0	0	0	2	2	0	0	0	0	2	0	0	0	0	1	0	2	2	0	0	1	0	2	2	0	2	0	0	0	0	0	0	2	2	0	0	0	0	2	0	0	2	0	NA	2	0	0	0	1
S14_M8a_22_1	0	0	2	2	2	1	0	0	0	2	0	1	0	0	1	0	2	1	0	2	2	0	2	2	0	2	0	2	0	0	0	0	1	0	2	0	0	0	2	0	0	2	0	2	2	1	0	1	2
S14_M8a_22_3	0	0	2	2	2	0	0	0	0	2	1	0	0	0	1	0	NA	2	0	2	2	0	2	2	0	1	0	0	0	0	0	0	1	1	1	0	0	0	2	0	0	2	0	2	2	1	1	1	NA
S14_M8a_30_1	0	0	2	2	1	0	0	0	0	2	0	0	1	1	2	1	2	1	0	1	2	0	2	2	0	2	0	1	0	0	0	0	2	2	0	0	0	0	2	0	0	2	0	2	2	2	2	2	2
S14_M8a_30_2	0	0	2	2	2	0	1	0	0	2	0	0	0	0	2	NA	2	1	0	2	2	0	2	2	0	2	0	0	0	0	0	0	2	2	1	0	0	0	2	0	0	1	NA	2	2	1	2	2	2
S14_M8a_30_3	0	0	2	2	2	0	0	0	0	2	0	0	1	0	1	NA	NA	NA	0	2	2	0	2	2	0	2	0	1	0	0	0	0	2	2	0	0	0	0	2	0	0	2	0	2	2	0	2	2	NA
S14_M8a_31_1	0	0	2	2	2	0	1	0	0	2	0	0	1	0	0	NA	2	2	0	NA	2	0	2	2	0	2	0	1	0	0	0	0	2	NA	NA	0	0	0	2	0	0	2	NA	2	2	0	0	1	1
S14_M8a_31_2	0	0	2	2	1	0	1	0	0	2	0	0	0	0	1	1	2	NA	0	1	2	0	2	2	0	2	1	1	0	0	0	0	2	1	1	0	0	0	2	0	0	2	0	2	2	0	0	1	2
S14_M8a_31_3	0	0	2	2	2	0	0	0	0	2	0	0	0	0	0	1	2	2	0	0	0	0	2	2	0	2	0	0	0	0	0	0	2	0	2	0	0	0	2	0	0	2	NA	2	2	1	1	1	2
S14_M8a_31_4	0	0	2	2	2	0	0	1	0	2	0	0	0	0	0	1	1	1	0	1	2	0	2	2	0	2	0	0	0	1	0	0	2	1	1	0	0	0	2	0	0	2	0	2	2	2	2	2	2
S14_M8a_35_1	0	0	2	2	1	0	1	0	0	2	0	0	0	0	2	2	2	2	0	1	2	0	2	2	0	2	0	1	0	0	0	0	1	0	2	0	0	0	2	0	0	2	0	2	2	1	0	1	2
S14_M8a_35_2	0	0	2	2	1	1	2	0	0	2	0	0	1	0	1	1	2	2	0	2	2	0	2	2	0	2	1	0	0	0	0	0	2	0	2	0	0	0	2	0	0	1	NA	2	2	1	0	1	1
S14_M8a_35_3	0	0	2	2	2	0	1	0	0	2	0	0	1	0	1	0	2	2	0	2	2	0	2	2	0	2	0	2	0	0	0	0	2	0	2	0	0	0	2	0	0	1	0	2	1	2	1	2	2
S14_M8a_38_1	0	0	2	2	2	0	1	0	0	2	0	0	1	0	0	1	2	2	0	NA	1	0	2	2	0	2	0	1	0	1	0	0	2	2	0	0	0	0	2	0	0	1	0	2	2	2	1	2	2
S14_M8a_38_2	0	0	2	2	2	0	0	0	0	2	1	0	1	0	0	0	2	2	0	2	1	0	2	2	0	2	0	1	0	0	0	0	2	2	0	0	0	0	2	0	0	0	0	2	2	1	0	2	1
S14_M8a_38_3	0	0	2	2	2	0	2	0	0	2	1	0	1	0	0	0	1	1	0	2	2	0	2	2	0	2	0	2	0	0	0	0	1	0	2	0	0	0	2	0	0	2	0	2	2	1	0	2	1
S14_M8a_38_4	0	0	2	2	2	0	1	0	0	2	0	0	1	0	0	0	2	2	0	2	1	0	2	2	0	2	0	1	0	0	0	0	2	0	2	0	0	0	2	0	0	0	0	2	2	2	0	2	2
S14_M8a_8_3	0	0	2	2	2	0	0	0	0	2	1	0	0	0	1	1	2	2	0	1	0	0	2	1	0	2	0	1	0	0	0	0	2	1	0	0	0	0	2	0	0	2	0	2	2	0	1	2	1
S14_M8a_8_4	0	0	0	1	2	0	0	0	0	2	0	0	0	0	2	NA	2	2	0	2	1	0	2	1	0	NA	0	0	0	0	1	0	2	2	0	0	0	0	2	0	0	2	0	NA	2	1	1	1	2
S14_P10a_14_2	0	0	2	2	NA	1	0	0	0	2	2	2	1	2	0	0	0	1	1	1	1	0	2	2	0	0	0	NA	0	0	1	0	1	0	2	0	0	0	0	2	0	0	2	0	0	0	0	0	NA
S14_P10a_14_3	0	0	2	2	NA	1	0	0	0	2	2	2	1	1	0	1	0	0	1	2	0	0	2	1	0	0	0	NA	0	0	2	0	1	0	2	0	0	0	0	0	0	0	2	0	0	0	0	0	2
S14_P10a_14_4	0	0	2	0	0	2	0	0	0	2	2	2	0	0	0	0	0	0	1	2	1	0	2	1	1	0	0	NA	0	0	0	0	2	0	2	0	0	0	0	0	0	0	2	0	0	0	0	0	2
S14_P10a_2_1	0	0	2	1	NA	2	0	0	0	1	1	2	1	1	0	1	0	1	1	2	0	0	2	2	0	0	0	NA	0	NA	2	1	2	0	2	0	1	0	0	0	0	0	2	0	0	0	0	0	1
S14_P10a_2_2	0	0	2	2	2	1	0	0	0	2	2	2	1	0	0	1	0	0	0	2	1	0	2	2	0	0	0	0	0	0	2	1	2	0	2	0	1	0	1	0	0	0	1	0	0	0	0	0	2
S14_P10a_2_3	0	0	1	1	2	1	0	0	0	2	2	2	1	2	0	0	0	0	0	2	0	0	2	2	0	0	0	NA	0	0	2	2	2	0	NA	0	NA	0	0	0	0	0	1	0	0	0	0	0	2
S14_P10a_2_4	0	0	2	2	NA	2	0	0	0	2	2	2	1	0	0	1	0	0	0	2	1	0	2	2	0	0	NA	NA	0	0	2	1	2	0	2	0	1	0	0	0	0	0	2	0	0	0	0	0	2
S14_P10a_21_4	0	0	2	1	1	2	2	NA	0	2	2	2	2	2	0	NA	0	NA	0	2	0	0	2	0	0	0	0	2	0	0	2	2	2	0	2	0	2	0	0	0	0	0	NA	0	0	0	0	0	0
S14_P10a_22_1	0	0	2	2	NA	2	0	0	0	2	2	2	2	2	0	1	0	0	1	2	1	0	2	1	0	0	0	NA	0	0	1	1	1	0	2	0	0	0	1	0	0	0	2	0	0	0	0	0	1
S14_P10a_22_2	0	0	1	1	NA	2	1	0	0	2	2	2	0	1	0	1	0	0	0	1	2	0	2	2	0	0	0	NA	0	0	2	0	1	0	2	0	1	0	1	1	0	0	2	0	0	0	0	0	2
S14_P10a_22_3	0	0	2	2	NA	1	0	0	0	2	2	2	1	2	0	0	0	NA	0	1	1	0	2	2	0	0	0	NA	0	0	1	1	1	0	2	0	1	0	0	2	0	0	2	0	0	0	0	0	2
S14_P10a_22_4	0	0	1	0	NA	1	0	0	0	2	2	2	1	1	0	0	0	0	0	2	1	0	2	2	0	0	0	NA	0	0	1	1	0	0	2	0	0	0	1	1	0	0	2	0	NA	0	0	0	1
S14_P10a_25_1	0	0	2	2	2	2	0	0	0	1	2	0	2	1	0	0	0	NA	2	2	0	0	2	2	1	0	0	NA	0	0	2	1	1	0	2	0	1	0	0	0	0	0	2	0	0	0	0	0	2
S14_P10a_25_2	0	0	2	1	2	2	0	0	0	1	2	2	1	1	0	1	0	2	1	2	1	0	2	1	0	0	0	2	0	0	1	1	0	0	2	0	1	0	0	0	0	0	1	0	0	0	0	0	NA
S14_P10a_25_3	0	0	2	2	NA	2	0	0	0	1	2	1	2	1	0	0	0	1	2	2	0	0	2	2	1	0	0	NA	0	0	0	1	0	0	2	0	2	0	0	0	0	0	2	0	0	0	0	0	1
S14_P10a_25_4	0	0	2	1	1	1	0	0	0	0	2	1	1	1	0	1	0	2	1	2	1	0	2	2	1	0	0	2	0	0	1	1	NA	0	2	0	0	0	1	0	0	0	2	0	0	0	0	0	1
S14_P10a_28_1	0	0	2	1	NA	2	0	0	0	0	2	2	0	1	0	1	0	0	0	2	2	0	2	1	NA	0	0	2	0	0	1	0	1	0	2	0	0	0	0	0	0	0	2	0	0	0	0	0	1
S14_P10a_28_2	0	0	2	1	NA	2	0	0	0	0	2	1	1	1	0	0	0	0	1	2	1	0	2	2	1	0	0	NA	0	0	1	1	2	0	2	0	0	0	0	0	0	0	2	0	0	0	0	0	1
S14_P10a_28_3	0	0	2	2	NA	2	0	0	0	0	2	2	0	2	0	1	0	0	0	2	2	NA	2	0	0	0	0	NA	0	0	1	0	0	0	2	0	0	0	0	0	0	0	2	0	0	0	0	0	1
S14_P10a_37_2	0	0	1	1	NA	1	1	0	0	0	2	2	1	1	0	2	0	0	0	2	1	0	2	1	0	0	0	NA	0	0	1	0	0	0	2	0	0	0	0	0	0	0	2	0	0	0	0	0	2
S14_P10a_37_3	0	0	1	2	0	1	1	0	0	0	2	2	1	NA	0	NA	0	0	0	2	0	0	2	2	0	0	0	NA	0	0	2	0	0	0	NA	0	NA	0	1	0	0	0	2	0	0	0	0	1	0
S14_P10a_39_1	0	0	2	2	2	2	0	0	0	0	2	1	1	1	0	1	0	1	1	2	0	0	2	2	1	0	0	2	0	0	1	0	1	0	2	0	0	0	1	0	0	0	2	0	0	0	0	0	1
S14_P10a_39_2	0	0	2	1	1	1	0	0	0	0	2	1	2	0	0	1	0	1	1	2	0	0	2	2	0	0	0	2	0	0	0	1	0	0	2	0	0	0	1	0	0	0	2	0	0	0	0	0	1
S14_P10a_39_3	0	0	2	1	0	1	0	0	0	0	2	0	0	1	0	2	0	1	0	2	2	0	2	2	0	0	0	2	0	0	1	2	1	0	2	0	0	0	1	0	0	0	2	0	0	0	0	0	1
S14_P10a_39_4	0	0	2	2	2	2	0	0	0	0	2	1	1	0	0	1	0	1	1	2	0	0	2	2	1	0	0	2	0	0	1	1	2	0	2	0	1	0	0	0	0	0	2	0	0	0	0	0	0
S14_P10a_43_1	0	0	2	1	1	1	0	0	1	0	2	2	2	1	0	1	0	0	0	2	1	0	2	2	0	0	0	NA	0	0	2	0	2	0	2	0	0	0	1	0	0	0	2	0	0	0	0	0	1
S14_P10a_43_2	0	0	1	1	2	1	0	0	0	1	2	2	1	2	0	1	0	0	0	2	2	0	2	2	1	0	0	NA	0	NA	2	1	1	0	2	0	1	0	0	0	0	0	2	0	0	0	0	0	1
S14_P10a_43_3	0	0	2	2	2	1	0	0	0	1	2	2	1	1	0	2	0	0	1	2	0	0	2	2	1	0	0	NA	0	0	2	1	2	0	2	0	0	0	2	0	0	0	2	0	0	0	0	0	1
S14_P10a_43_4	0	0	2	2	2	1	0	2	0	1	2	2	1	1	0	1	0	0	0	2	2	0	2	2	1	0	0	NA	0	0	1	NA	1	0	2	0	0	0	1	0	0	0	2	0	0	0	0	0	2
S14_P10a_9_1	0	0	2	1	1	2	0	0	0	1	2	2	1	2	0	2	0	0	1	2	1	0	2	0	0	0	0	NA	0	0	1	0	0	0	2	0	0	0	0	1	0	0	2	0	0	0	0	0	2
S14_P1a_13_2 177	NA	2	0	0	NA	2	2	NA	2	0	NA	2	2	2	0	NA	0	0	NA	2	0	NA	NA	2	NA	0	2	2	0	0	2	2	0	NA	NA	0	2	0	2	0	NA	0	2	0	0	0	0	0	0
S14_P1a_13_3	2	2	0	0	0	2	0	2	2	0	2	2	2	2	0	0	0	0	2	2	0	2	0	2	0	0	2	2	0	0	2	2	0	0	2	0	1	0	2	0	0	0	2	0	0	0	0	0	0
S14_P1a_13_4	2	2	0	0	0	1	1	2	2	0	2	2	2	2	0	0	0	0	2	2	0	2	0	2	0	0	2	2	0	0	2	2	0	0	2	0	0	0	2	0	0	0	2	0	0	0	0	0	0
S14_P1a_18_1	2	1	0	1	0	2	1	2	1	0	2	2	2	2	0	0	0	0	2	2	1	1	0	2	0	0	2	2	0	0	2	2	0	0	2	2	2	0	2	0	0	0	2	0	0	0	0	0	0
S14_P1a_18_3	2	2	0	0	0	2	1	2	0	0	2	2	2	2	0	0	0	NA	2	2	0	2	0	2	0	0	2	2	0	0	2	2	0	0	2	2	0	0	2	0	0	0	2	0	0	0	0	0	0
S14_P1a_18_4	0	0	0	0	0	2	1	0	1	2	2	0	0	0	0	0	0	0	0	2	2	1	1	1	0	0	0	2	0	0	2	2	1	0	2	0	1	0	2	0	0	NA	2	0	0	0	0	0	0
S14_P1a_31_1	2	2	0	0	0	2	1	2	2	0	2	2	2	2	0	0	0	0	2	2	0	2	0	2	0	0	2	2	0	0	2	2	0	0	2	0	2	0	2	0	0	0	2	0	0	0	0	0	0
S14_P1a_31_3	2	2	0	2	0	2	0	2	2	0	2	2	1	2	0	0	0	NA	2	2	0	2	0	2	0	0	2	2	0	0	2	2	0	0	2	0	2	0	2	0	0	0	2	0	0	0	0	0	0
S14_P1a_31_4	2	2	0	1	0	NA	0	2	2	0	2	2	1	2	0	0	0	0	NA	2	0	NA	0	2	0	0	2	2	0	NA	2	2	0	NA	2	0	1	0	2	0	0	0	2	0	0	0	0	0	0
S14_P1a_33_1	2	2	0	1	0	2	0	2	2	0	2	2	1	2	0	0	0	0	2	2	0	2	0	2	0	0	0	2	0	0	2	2	0	0	2	0	1	0	2	0	0	0	2	0	0	0	0	0	0
S14_P1a_33_3	2	2	0	1	0	2	1	NA	2	0	2	2	1	2	0	0	0	0	2	2	0	2	1	2	0	0	1	2	0	0	2	2	0	0	2	0	2	0	2	0	0	0	2	0	0	0	0	0	0
S14_P1a_34_2	2	2	0	0	0	1	1	2	2	0	2	2	2	2	0	0	0	0	2	2	1	1	0	2	0	0	2	2	0	0	2	2	0	0	2	0	0	0	2	0	0	0	2	0	0	0	0	0	0
S14_P1a_34_3	2	2	0	0	0	1	1	2	2	0	2	2	1	2	0	0	0	NA	2	2	1	1	0	1	0	0	2	2	0	0	2	2	0	0	2	0	1	0	2	0	0	0	2	0	0	0	0	0	0
S14_P1a_35_1	2	2	0	0	0	2	2	2	2	0	2	2	2	2	0	0	0	0	2	2	0	2	0	2	0	0	2	2	0	0	2	2	0	0	2	0	1	0	2	0	0	0	2	0	0	0	0	0	0
S14_P1a_35_3	2	2	0	1	0	2	1	2	2	0	2	2	1	2	0	0	0	0	2	2	0	2	0	2	0	0	2	2	0	0	2	2	0	0	2	0	1	0	2	1	0	0	2	0	0	0	0	0	0
S14_P1a_35_4	2	2	0	0	0	2	1	2	2	0	2	2	2	2	0	0	0	0	NA	2	0	2	0	2	0	0	2	2	0	0	2	2	0	0	2	0	0	0	2	0	0	0	2	0	0	0	0	0	0
S14_P1a_4_1	2	2	0	1	0	2	1	2	2	0	2	2	1	2	0	0	0	0	2	2	1	2	0	2	0	0	1	2	0	0	2	2	0	0	2	0	2	0	2	0	0	0	2	0	0	0	0	0	0
S14_P1a_4_3	NA	2	0	0	0	2	2	2	2	0	2	2	1	2	0	0	0	NA	2	2	0	2	0	2	0	0	1	2	0	0	2	2	0	0	2	0	1	0	2	0	0	0	2	0	0	0	0	0	0
S14_P1a_4_4	2	2	0	0	0	2	2	2	2	0	2	2	1	2	0	0	0	0	2	2	0	2	0	2	0	0	1	2	0	0	2	2	0	0	2	0	NA	0	2	0	0	0	2	0	0	0	0	0	NA
S14_P1a_5_1	2	2	0	0	0	2	2	2	2	0	2	2	2	2	0	0	0	0	NA	2	2	1	0	2	0	0	2	2	0	0	2	2	0	0	2	0	0	0	2	1	0	0	2	0	0	0	0	0	0
S14_P1a_5_3	2	2	0	0	0	2	2	2	2	0	2	2	2	2	0	0	0	0	2	2	1	1	0	2	0	0	2	2	0	0	2	2	0	0	2	0	1	0	2	0	0	0	2	0	0	0	0	0	0
S14_P1a_5_4	2	2	0	0	0	2	1	2	2	0	2	2	2	2	0	0	0	0	2	2	0	1	0	2	0	0	2	2	0	0	2	2	0	0	2	0	1	0	2	0	0	0	2	0	0	0	0	0	0
S14_P1a_7_1	2	2	0	0	0	2	1	2	2	0	2	2	2	2	0	0	0	NA	2	2	0	1	0	1	0	1	1	2	0	0	2	2	0	0	2	0	2	0	2	1	0	0	2	0	NA	0	0	0	0
S14_P1a_7_2	2	2	0	0	0	1	1	2	2	0	2	2	2	2	0	0	0	0	2	2	1	1	0	2	0	0	2	2	0	0	2	2	0	0	2	1	2	0	1	0	0	0	2	0	0	0	0	0	0
S14_P1a_7_3	1	2	0	0	0	2	0	2	2	0	2	2	2	2	0	0	0	0	2	2	0	2	0	1	0	0	2	2	0	NA	2	2	0	0	2	0	2	0	2	1	0	0	2	0	0	0	0	0	0
S14_P1a_9_1	2	1	0	1	0	2	2	2	1	0	2	2	2	2	0	0	0	NA	2	2	2	1	0	1	0	0	2	2	0	0	2	2	0	0	2	0	0	0	2	1	0	0	2	0	0	0	0	0	0
S14_P1a_9_3	2	1	0	0	0	2	1	2	1	0	2	2	2	2	0	0	0	0	2	2	2	2	0	0	0	0	2	2	0	0	2	2	0	0	2	0	0	0	2	0	0	NA	2	0	0	0	0	0	NA
S14_P1a_9_4	2	2	0	0	0	2	1	2	2	0	2	2	1	2	0	0	0	0	2	2	1	2	0	1	0	0	2	2	0	0	2	2	0	0	2	0	0	0	2	0	0	0	2	0	0	0	0	0	0
S14_P2b_10_2	0	0	1	0	0	2	2	0	0	2	2	0	0	0	0	0	0	0	1	2	0	0	2	2	0	0	0	2	1	1	2	2	0	0	2	2	1	0	2	0	0	0	2	0	0	0	0	0	0
S14_P2b_10_3	0	0	0	0	0	2	2	0	0	2	1	0	1	0	0	0	0	0	0	2	0	0	2	2	0	0	0	2	1	1	2	2	0	0	2	2	NA	0	2	0	0	0	2	0	0	0	0	0	NA
S14_P2b_10_4	0	0	0	0	0	2	2	0	0	2	2	0	0	0	0	0	0	0	0	2	0	0	2	2	0	0	0	2	0	1	2	2	0	0	2	2	2	0	2	0	0	0	2	0	0	0	0	0	0
S14_P2b_11_1	0	0	0	0	0	2	2	0	0	2	2	0	0	2	0	2	0	0	0	2	0	0	2	2	0	0	0	2	2	NA	1	2	1	0	2	1	0	0	2	0	0	0	2	0	0	0	0	0	0
S14_P2b_11_3	0	0	0	0	0	2	2	0	0	2	0	0	0	2	0	1	0	0	0	2	0	0	2	2	0	0	0	2	2	1	1	2	1	0	2	0	1	0	2	0	0	0	2	0	0	0	0	0	0
S14_P2b_11_4	1	0	0	0	0	2	2	0	0	2	2	0	0	1	0	1	0	0	0	2	0	0	2	2	0	0	0	2	2	1	1	2	1	0	2	1	1	0	2	0	0	0	2	0	0	0	0	0	0
S14_P2b_12_1	0	0	1	0	0	1	2	0	1	2	1	1	1	0	0	0	0	0	0	2	0	0	2	2	0	0	0	2	2	1	2	2	2	0	2	2	2	0	2	0	0	0	NA	0	0	0	0	0	0
S14_P2b_12_2	0	0	1	0	0	2	2	0	1	2	0	0	2	0	0	0	0	0	1	2	0	0	2	2	0	0	0	2	1	1	2	2	1	0	2	2	2	0	2	0	0	0	2	0	0	0	0	0	0
S14_P2b_12_3	0	0	0	0	0	2	2	0	1	2	1	1	0	0	0	0	0	0	0	2	0	0	2	2	0	0	0	2	2	1	2	2	1	0	2	2	2	0	2	0	0	0	2	0	0	0	0	0	0
S14_P2b_21_1	0	0	0	0	0	2	2	0	0	1	1	0	0	0	0	0	0	0	0	2	1	0	2	2	0	0	0	2	2	1	2	2	1	0	2	2	1	0	2	0	0	0	2	0	0	0	0	0	0
S14_P2b_21_2	0	0	0	0	0	1	2	0	0	2	2	0	0	0	0	0	0	0	0	2	1	0	2	1	0	0	0	2	2	1	2	2	1	0	2	2	2	0	2	0	0	2	2	0	0	0	0	0	0
S14_P2b_21_3	0	0	0	0	0	1	2	0	0	2	0	0	0	0	0	0	0	0	0	2	0	1	2	1	0	0	0	2	2	1	2	2	1	0	2	NA	2	0	2	0	0	2	2	0	0	0	0	0	0
S14_P2b_21_4	0	0	0	0	0	1	2	0	0	1	1	0	0	0	0	0	0	0	0	1	1	0	2	2	0	0	0	2	2	1	2	2	1	0	2	2	1	0	2	0	0	1	2	0	0	0	0	0	0
S14_P2b_23_1	0	0	NA	0	0	0	2	0	0	2	1	1	0	0	0	0	0	0	1	2	1	1	1	1	0	0	1	2	2	1	2	2	1	0	2	2	0	0	2	0	0	0	2	0	0	0	0	0	0
S14_P2b_23_2	1	0	2	0	NA	1	2	0	0	2	2	1	0	0	0	0	0	0	0	2	0	1	1	2	0	0	0	2	2	1	2	2	1	0	2	2	2	0	2	0	0	0	2	0	0	0	0	0	0
S14_P2b_23_3	2	0	1	0	NA	1	2	0	0	2	1	2	1	1	0	0	0	NA	NA	2	0	1	2	2	NA	0	0	2	2	1	2	2	1	0	NA	1	0	0	2	0	0	1	2	0	0	0	0	0	0
S14_P2b_23_4	NA	0	2	0	0	1	2	0	0	2	1	0	0	0	0	0	0	0	1	2	0	0	2	1	0	0	0	2	2	1	2	2	1	0	2	2	1	0	2	0	0	0	2	0	0	0	0	0	0
S14_P2b_3_1	0	0	0	0	0	2	2	0	0	2	2	0	0	0	0	0	0	0	1	2	0	0	2	2	0	0	0	2	2	1	1	2	1	0	2	2	1	0	2	0	0	0	2	0	0	0	0	0	0
S14_P2b_3_2	0	0	0	0	0	1	2	0	0	2	2	0	0	0	0	0	0	0	1	2	0	0	2	2	0	0	0	2	2	1	2	2	0	0	2	2	1	0	2	0	0	0	2	0	0	0	0	0	0
S14_P2b_3_4	0	0	0	0	0	2	2	0	0	2	2	0	0	0	0	0	0	0	1	2	0	0	2	2	0	0	0	2	2	1	2	2	1	0	2	2	NA	0	2	0	0	0	2	0	0	0	0	0	0
S14_P2b_31_1	0	0	0	0	0	1	2	0	1	2	NA	0	0	0	0	0	0	0	2	2	0	0	2	2	0	0	NA	2	2	1	2	2	0	0	2	2	1	0	2	0	0	0	2	0	0	0	0	0	0
S14_P2b_31_2	0	0	0	0	0	2	2	0	0	2	2	0	0	0	0	0	0	0	2	2	0	0	2	1	0	0	0	2	1	1	2	2	0	0	2	2	2	0	2	0	0	0	2	0	0	0	0	0	0
S14_P2b_31_3	0	0	0	0	0	2	2	0	0	2	2	0	0	0	0	0	0	NA	2	2	0	0	2	2	0	0	0	2	2	2	2	2	0	0	2	2	NA	0	2	0	0	0	2	0	0	0	0	0	NA
S14_P2b_31_4	1	0	1	0	0	1	2	0	0	2	1	0	0	0	0	0	0	0	2	2	0	0	2	2	0	0	0	2	2	1	2	2	1	0	2	2	2	0	2	0	0	0	2	0	0	0	0	0	0
S14_P2b_34_1	0	0	2	0	0	2	2	0	1	2	2	NA	0	0	1	0	0	0	1	2	0	0	2	2	0	0	0	2	2	1	2	2	0	0	2	2	2	0	2	0	0	0	2	0	0	0	0	0	0
S14_P2b_34_2	0	0	0	0	0	2	2	0	0	2	1	0	0	0	0	0	0	0	1	1	0	0	2	2	0	0	0	2	1	1	2	2	0	0	2	2	NA	0	2	0	0	1	2	0	0	0	0	0	0
S14_P2b_6_1	1	0	1	0	0	2	2	0	1	2	2	0	0	0	0	0	0	0	0	2	0	0	2	2	0	0	0	2	2	1	2	2	0	0	2	1	0	0	2	0	0	0	2	0	0	0	0	0	0
S14_P2b_6_2	1	0	0	0	0	1	2	0	2	2	2	0	0	0	0	0	0	0	0	2	0	0	2	2	0	NA	0	2	1	1	1	2	2	0	2	1	0	0	2	0	0	0	NA	0	0	0	0	0	0
S14_P2b_6_3	1	0	0	0	0	2	2	0	1	2	1	0	1	0	0	0	0	0	1	2	0	0	2	2	0	0	0	2	2	1	2	2	1	0	2	2	2	0	2	0	0	0	2	0	0	0	0	0	0
S14_P2b_6_4	0	0	0	0	0	2	2	0	0	2	1	0	1	0	0	0	0	0	1	2	0	0	2	2	0	NA	0	2	2	NA	2	2	0	0	2	2	1	0	2	0	0	0	2	0	0	0	0	0	0
S14_P2b_8_1	0	0	0	NA	0	2	2	0	1	2	1	0	0	0	0	0	0	NA	1	2	0	0	2	2	0	0	0	2	1	1	2	2	0	0	2	2	2	0	2	0	0	0	2	0	0	0	0	0	0
S14_P2b_8_2	0	0	0	0	0	1	2	0	1	2	1	0	0	0	1	0	0	0	1	2	0	0	2	2	0	0	0	2	2	NA	2	2	0	0	2	2	1	0	2	0	0	0	2	0	0	0	0	0	0
S14_P2b_8_3	0	0	1	0	0	1	2	0	0	2	0	0	0	0	0	0	0	0	0	2	0	0	2	2	0	0	0	2	2	1	2	2	0	0	2	2	1	0	2	0	0	0	2	0	0	0	0	0	0
S14_P2b_8_4	1	0	1	0	0	2	2	0	1	2	1	0	0	0	0	0	0	0	NA	2	0	0	2	2	0	0	0	2	2	1	2	2	0	0	2	2	1	0	2	0	0	0	2	0	0	0	0	0	0
S14_P3b_11_1	0	0	0	0	NA	0	0	0	0	2	2	0	1	0	0	1	0	0	0	0	2	0	2	0	0	0	0	0	0	0	0	2	0	2	NA	0	0	0	2	0	0	0	2	0	2	0	0	0	1
S14_P3b_11_2	0	0	0	0	2	0	0	0	0	2	2	1	0	0	0	1	2	0	0	1	2	0	2	1	0	0	0	0	0	0	1	2	0	2	NA	1	0	0	2	0	0	0	NA	0	2	0	0	0	0
S14_P3b_11_3	0	0	0	0	NA	0	0	0	0	2	2	1	0	0	0	1	2	NA	0	1	2	0	2	1	0	NA	0	0	0	0	0	2	0	2	NA	0	1	0	2	0	0	0	2	1	2	0	0	0	1
S14_P3b_13_1	0	0	0	0	NA	0	0	0	0	2	2	0	0	0	0	0	2	0	0	0	2	0	2	1	0	0	0	0	0	0	0	2	0	2	NA	0	0	0	2	0	0	0	2	0	2	0	0	0	0
S14_P3b_13_2	0	0	0	0	NA	0	0	0	0	2	2	0	0	0	0	0	2	0	0	1	2	0	2	1	0	0	0	0	0	0	0	2	0	2	NA	0	0	0	2	0	0	0	2	0	2	0	0	0	0
S14_P3b_13_3	0	0	0	0	0	0	0	0	0	2	1	0	0	0	0	0	1	0	0	1	2	0	2	1	0	0	0	0	0	0	0	2	1	2	0	1	0	0	2	1	0	0	2	0	2	0	0	0	0
S14_P3b_13_4	0	0	0	0	NA	0	0	0	0	2	2	0	1	1	0	0	0	0	0	2	1	0	2	0	0	0	0	0	0	0	0	2	0	1	NA	0	0	0	2	0	0	1	2	0	1	0	0	0	1
S14_P3b_14_1	0	0	0	0	0	0	0	0	0	2	0	0	0	0	0	0	2	0	0	2	2	2	2	0	0	0	0	NA	0	0	0	2	0	0	NA	1	1	0	2	0	0	0	2	0	0	0	0	0	0
S14_P3b_14_2	0	0	0	0	0	0	0	0	0	2	0	0	0	0	0	0	0	0	0	2	2	1	2	1	0	0	0	NA	0	0	0	2	0	0	NA	1	1	0	2	0	0	0	2	0	0	0	0	0	2
S14_P3b_14_3	0	0	0	0	0	0	0	0	0	2	0	0	0	0	0	0	1	0	0	2	2	0	2	2	NA	0	0	NA	0	0	0	2	0	0	NA	1	1	0	2	0	0	0	2	0	1	0	0	1	NA
S14_P3b_14_4	0	0	0	0	0	0	0	0	0	2	0	0	0	0	0	0	2	0	0	2	2	0	2	1	NA	0	0	NA	0	0	0	2	0	1	NA	0	0	0	2	0	0	0	2	0	1	0	0	1	0
S14_P3b_15_1	0	0	0	0	0	0	0	0	0	2	0	0	0	0	0	1	NA	0	0	1	2	0	2	2	0	0	0	0	0	0	0	2	1	2	NA	0	0	0	2	0	0	2	2	0	2	0	0	0	2
S14_P3b_15_3	NA	0	0	0	0	0	0	0	0	2	0	0	0	0	0	0	0	0	0	1	2	0	2	0	0	0	0	0	0	0	1	2	0	2	NA	0	0	0	2	0	0	1	2	0	1	0	1	0	1
S14_P3b_15_4	0	0	0	0	1	0	0	0	0	2	1	0	0	0	0	0	0	0	0	1	2	0	2	2	1	0	0	1	0	0	2	2	1	2	NA	0	0	0	2	0	0	1	2	1	1	0	0	0	1
S14_P3b_16_1	0	0	0	0	2	0	0	0	0	1	1	2	0	1	0	0	1	0	0	2	2	0	2	1	2	0	0	0	0	0	0	2	1	2	NA	0	0	0	2	0	0	0	0	0	NA	0	0	0	0
S14_P3b_16_2	0	0	0	0	2	0	0	0	0	2	1	1	1	0	0	0	0	0	0	2	2	0	2	2	1	0	0	0	0	0	0	2	0	0	2	1	2	0	2	0	0	0	1	1	1	0	0	0	0
S14_P3b_16_3	0	0	0	0	0	0	0	0	0	2	1	2	0	1	0	0	2	NA	0	1	2	NA	2	2	1	0	0	0	0	NA	2	2	0	2	NA	0	0	0	2	0	0	0	2	0	1	0	0	0	0
S14_P3b_16_4	0	0	0	0	0	0	0	0	0	2	0	2	0	1	0	0	2	0	0	1	2	NA	2	2	2	0	0	0	NA	0	1	2	0	2	NA	0	0	0	2	0	0	0	2	1	1	0	0	0	0
S14_P3b_17_1	0	0	0	NA	1	0	0	0	0	1	1	0	1	0	0	0	1	0	0	1	2	0	2	1	0	0	0	0	0	0	0	1	0	2	NA	0	0	0	2	0	0	0	NA	0	NA	0	0	0	0
S14_P3b_17_3	0	0	0	0	2	0	0	0	0	1	0	1	2	0	0	0	0	NA	0	1	2	0	2	0	0	0	0	0	0	0	0	2	1	1	NA	0	0	0	2	0	0	0	1	0	1	0	1	0	0
S14_P3b_17_4	0	0	0	0	2	0	0	0	0	2	1	0	1	1	0	0	1	0	0	2	2	0	2	1	0	0	0	0	0	0	1	2	0	2	NA	0	0	0	2	0	0	0	NA	0	NA	0	0	0	0
S14_P3b_27_1	0	0	0	0	0	0	0	0	0	2	2	0	0	0	0	1	2	0	0	0	2	0	2	1	0	0	0	0	0	0	2	2	1	1	NA	1	0	0	2	0	0	0	2	0	1	0	0	0	1
S14_P3b_27_3	0	0	0	0	0	0	0	0	0	2	1	2	0	0	0	0	1	0	0	2	2	0	2	1	0	0	0	NA	0	0	1	2	1	2	NA	0	0	0	2	0	0	1	2	0	2	0	0	0	1
S14_P3b_28_1	0	0	0	0	2	NA	0	0	0	2	0	0	2	0	0	0	0	0	0	0	2	0	2	0	0	0	0	0	0	0	0	2	0	2	NA	0	0	0	2	0	0	0	NA	0	1	0	0	1	0
S14_P3b_28_2	0	0	0	0	2	NA	0	0	0	2	2	0	1	0	0	0	0	0	0	0	2	0	2	0	0	0	0	0	0	0	0	2	0	2	NA	0	0	0	2	0	0	0	0	0	0	0	0	0	0
S14_P3b_28_3	0	0	0	0	2	0	0	0	0	2	1	0	0	0	0	0	0	0	0	1	2	0	2	0	0	0	0	NA	0	0	1	2	0	1	NA	0	0	0	2	0	0	0	2	0	1	0	0	1	0
S14_P3b_36_1	0	0	0	0	0	0	0	0	0	2	1	0	0	0	0	1	1	NA	0	1	2	0	2	1	0	0	0	0	0	0	0	2	0	2	0	0	0	0	2	0	0	0	2	0	1	0	0	0	0
S14_P3b_36_2	0	0	0	0	0	0	0	0	0	2	1	0	0	0	0	0	1	0	0	1	2	0	2	0	0	0	0	0	0	0	0	2	0	2	NA	0	0	0	2	1	0	0	2	0	NA	0	0	0	0
S14_P3b_36_4	0	0	0	0	NA	NA	0	0	0	2	1	0	0	0	0	0	0	NA	0	1	2	0	2	1	1	0	0	0	0	0	0	2	0	2	0	1	0	0	2	1	0	0	2	0	1	0	0	0	0
S14_P3b_5_1	0	0	0	0	NA	NA	0	0	0	2	1	0	1	0	0	0	1	0	0	1	2	0	2	1	0	0	0	0	0	0	1	2	0	2	NA	0	1	0	2	0	0	0	2	0	NA	0	0	0	0
S14_P3b_5_2	0	0	0	0	2	0	0	0	0	1	1	0	1	0	0	0	2	0	0	2	1	0	2	0	0	0	0	0	0	0	0	2	0	2	NA	0	0	0	2	0	0	0	2	0	1	0	0	1	0
S14_P3b_5_3	0	0	0	0	0	0	0	0	0	1	0	0	0	0	0	0	2	0	0	1	2	0	2	0	0	0	0	NA	0	0	0	2	0	2	NA	0	0	0	2	0	0	0	2	0	1	0	0	1	0
S14_P5b_1_1	0	0	0	0	1	1	1	0	0	1	2	0	1	0	0	0	0	NA	1	1	1	0	1	0	0	0	0	0	2	0	0	1	1	0	0	0	0	0	1	0	0	0	1	0	0	0	0	1	2
S14_P5b_1_3	0	0	0	0	2	0	0	0	0	1	2	0	0	2	0	0	1	NA	0	1	0	0	1	0	0	0	1	0	2	0	1	0	2	0	2	0	0	0	2	0	0	2	0	0	0	0	0	1	2
S14_P5b_1_4	0	0	0	0	1	0	0	0	0	1	2	0	1	2	0	0	1	1	2	0	0	0	2	0	0	0	0	0	2	0	0	1	2	1	0	0	1	0	2	0	0	0	1	0	1	0	0	1	0
S14_P5b_12_1	0	0	0	0	1	0	0	0	0	2	2	0	0	2	0	1	2	0	1	2	0	0	2	0	1	0	1	2	0	0	2	2	0	1	2	1	0	0	2	0	0	0	1	0	0	0	0	0	0
S14_P5b_12_2	0	0	0	0	1	0	0	0	0	2	2	NA	0	2	0	1	2	0	0	2	0	0	1	0	1	0	0	1	0	0	2	2	1	1	2	2	0	0	2	0	0	1	NA	0	0	0	0	0	1
S14_P5b_12_3	0	0	0	0	2	0	0	0	0	2	2	0	0	0	0	1	2	NA	NA	2	0	0	1	0	1	0	0	1	0	0	2	2	1	1	NA	2	0	0	2	0	0	1	0	0	1	0	0	0	NA
S14_P5b_12_4	0	0	0	0	2	0	0	0	0	2	2	0	0	1	0	2	2	0	1	1	0	0	2	0	1	0	0	0	0	NA	2	2	1	0	NA	1	0	0	2	0	0	2	0	0	1	0	0	0	0
S14_P5b_13_1	0	0	1	0	1	0	0	0	0	1	2	0	0	0	1	NA	0	0	0	2	1	0	2	0	0	0	NA	NA	0	0	1	1	1	1	1	0	0	0	2	0	0	0	NA	0	1	0	0	1	0
S14_P5b_13_2	0	0	0	0	1	0	0	0	0	1	2	0	1	0	1	1	0	0	1	2	0	0	1	0	1	0	0	0	0	0	2	0	1	2	1	0	0	0	2	0	0	0	1	0	0	0	0	0	0
S14_P5b_13_3	0	0	0	0	0	0	1	0	0	1	1	0	0	0	0	0	1	NA	0	1	1	0	2	0	0	0	0	0	0	0	0	0	0	0	1	0	0	0	2	0	0	1	2	0	2	0	0	0	NA
S14_P5b_15_1	0	0	0	0	1	0	0	0	0	2	2	0	0	0	0	1	0	0	1	2	2	0	2	0	0	NA	0	1	0	0	1	2	1	0	1	0	0	0	1	0	0	0	1	0	1	0	0	0	0
S14_P5b_15_2	0	0	0	0	0	0	1	0	0	2	2	0	0	1	0	0	0	0	1	2	2	0	2	1	0	1	1	0	0	1	0	2	0	0	2	0	0	0	1	0	0	2	2	0	NA	0	0	0	0
S14_P5b_15_3	0	0	0	0	0	0	0	0	0	2	2	0	0	2	0	1	0	0	0	0	2	0	2	0	0	1	1	0	0	0	0	1	1	0	2	0	0	0	1	0	0	0	2	0	0	0	0	0	0
S14_P5b_23_1	0	0	0	0	2	0	1	0	1	1	1	0	1	0	0	0	0	0	2	2	1	0	1	0	0	NA	0	0	0	0	2	2	0	2	0	0	0	0	1	0	0	0	0	0	0	0	0	0	0
S14_P5b_23_3	0	0	0	0	0	1	0	0	0	1	1	0	1	1	0	1	0	1	1	2	1	0	0	0	0	NA	0	1	0	0	1	0	1	0	NA	0	0	0	2	0	0	0	2	0	NA	0	0	0	0
S14_P5b_26_1	NA	0	0	0	NA	NA	0	0	0	1	NA	0	0	0	NA	NA	NA	0	NA	NA	1	0	2	2	NA	0	0	NA	0	NA	2	2	1	NA	NA	NA	0	0	2	0	NA	1	NA	0	NA	NA	0	0	0
S14_P5b_26_2	0	0	1	0	1	1	1	0	0	2	1	0	0	0	1	0	0	0	2	0	2	0	2	0	0	0	1	0	NA	0	1	2	0	0	2	0	0	0	1	0	0	0	1	0	0	0	0	0	0
S14_P5b_26_3	0	0	0	0	0	0	0	0	0	2	2	0	1	0	0	1	2	NA	1	1	1	0	1	0	0	1	0	1	0	0	2	1	2	1	NA	0	0	0	2	0	0	1	2	0	1	0	0	0	2
S14_P5b_32_1	0	0	0	0	1	2	2	0	0	2	1	0	0	0	0	1	0	1	2	2	1	0	2	0	0	1	0	0	0	1	2	2	0	1	NA	0	0	0	2	0	0	2	1	0	NA	0	0	0	1
S14_P5b_32_2	0	0	0	0	1	2	1	0	0	2	2	0	1	0	0	1	2	0	1	2	1	0	2	0	0	0	0	0	1	0	2	1	0	0	1	0	0	0	2	1	0	NA	2	0	NA	0	0	1	1
S14_P5b_4_1	0	0	0	0	0	1	0	0	0	1	1	0	1	1	0	1	0	0	2	2	2	0	2	0	0	0	0	0	0	0	2	2	2	1	2	0	0	0	2	0	0	2	2	0	0	0	0	1	0
S14_P5b_4_2	0	0	0	0	1	1	1	0	1	2	1	0	2	0	0	0	2	0	1	1	1	0	2	0	0	0	1	0	0	NA	2	1	2	0	2	0	0	0	2	0	0	0	1	0	0	0	0	2	0
S14_P5b_4_3	0	0	0	0	0	0	0	0	0	2	2	2	NA	1	1	1	NA	0	2	NA	0	0	2	0	2	0	1	0	0	0	2	NA	2	2	2	0	0	0	2	0	0	0	2	0	0	0	0	0	0
S14_P5b_5_1	0	0	0	0	0	0	0	0	0	2	NA	1	0	1	1	0	0	0	1	2	1	0	2	1	2	0	0	1	0	0	1	2	0	1	1	0	0	0	2	0	0	0	2	0	0	0	0	0	0
S14_P5b_5_3	0	0	0	0	0	0	0	0	0	2	1	1	0	1	1	2	2	0	1	1	2	0	2	1	0	0	0	0	0	0	1	2	1	1	1	0	0	0	2	0	0	0	2	0	0	0	0	0	0
S14_P5b_8_1	0	0	0	0	1	0	0	0	0	2	0	0	1	0	0	0	1	0	1	1	2	0	2	1	0	0	0	0	0	1	2	2	0	2	2	0	0	0	2	0	0	1	1	0	0	NA	0	0	NA
S14_P5b_8_2	0	0	0	0	2	0	0	0	0	2	2	0	0	1	0	1	2	0	1	0	1	0	2	0	1	0	0	1	0	0	2	1	1	1	1	0	0	0	1	0	0	0	0	0	NA	0	0	0	1
S14_P5b_8_3	0	0	0	0	2	0	0	0	0	2	1	0	0	0	0	0	2	0	0	0	1	0	2	1	2	0	1	0	0	1	1	2	1	2	2	0	1	0	NA	0	0	0	0	0	1	0	0	0	NA
S14_P5b_8_4	0	0	0	0	1	1	1	0	0	2	0	0	1	0	0	1	1	0	0	1	1	0	2	0	1	0	0	0	0	1	1	1	2	1	1	0	0	0	2	0	0	0	1	0	2	0	0	0	0
S14_P6b_1_1	0	0	0	0	0	NA	0	0	0	NA	0	0	1	0	0	2	1	0	0	1	1	0	2	0	0	1	0	1	NA	1	0	2	0	0	0	0	0	0	2	0	0	2	2	0	NA	0	0	0	1
S14_P6b_1_3	0	0	0	0	1	0	0	0	0	2	0	0	1	0	0	0	0	0	0	0	1	0	2	1	1	0	0	2	2	0	0	2	0	0	0	0	0	0	1	0	0	0	1	0	0	0	0	0	0
S14_P6b_1_4	0	0	0	0	0	0	0	0	0	2	0	0	1	0	0	1	1	0	0	0	2	0	2	1	0	0	0	0	0	0	0	1	1	0	0	0	0	0	2	0	0	1	2	0	0	0	0	0	0
S14_P6b_11_1	0	0	0	0	1	0	0	0	0	2	1	0	0	0	0	0	0	0	0	2	2	0	2	1	0	0	0	1	0	1	1	2	1	1	0	1	0	0	2	0	0	2	1	0	1	0	0	0	1
S14_P6b_11_2	0	0	0	0	0	0	0	0	0	2	1	0	0	0	0	0	1	0	0	0	2	0	2	0	0	1	0	1	0	0	1	1	1	0	1	0	0	0	1	0	0	2	2	1	1	0	0	0	0
S14_P6b_14_1	0	0	0	0	0	0	0	0	0	2	1	0	1	0	0	1	1	0	0	1	1	0	2	0	0	0	0	0	0	0	2	2	1	1	0	0	0	0	2	0	0	0	2	0	0	0	0	0	1
S14_P6b_14_2	0	0	0	0	0	2	0	NA	0	2	1	1	2	1	0	0	0	0	0	2	2	0	2	0	0	1	0	2	NA	0	NA	2	1	0	2	1	0	0	2	0	0	2	2	0	0	0	0	0	0
S14_P6b_14_4	0	0	0	0	0	1	0	NA	0	2	1	1	0	1	0	1	0	0	0	1	2	0	2	0	0	0	0	1	0	0	1	2	2	0	2	1	0	0	2	0	0	0	NA	0	NA	0	0	0	0
S14_P6b_16_3	0	0	0	0	1	0	0	0	0	2	1	1	0	0	0	0	0	NA	1	0	1	0	2	1	0	1	0	0	0	0	0	2	1	1	0	0	0	0	1	0	0	NA	1	0	1	0	0	0	0
S14_P6b_16_4	0	0	0	0	0	0	0	0	0	2	2	0	0	0	1	0	0	0	0	2	0	0	2	NA	0	0	0	1	0	0	0	1	1	0	0	1	0	0	2	1	0	0	2	0	0	0	0	0	0
S14_P6b_17_1	0	0	0	0	0	0	0	0	0	2	2	0	0	0	0	1	2	0	1	0	2	0	2	1	0	0	0	0	0	1	2	2	0	1	0	0	0	0	2	0	0	0	2	0	1	0	0	0	0
S14_P6b_21_3	0	0	0	0	0	0	0	0	0	2	0	0	0	0	0	2	1	0	0	0	0	0	2	1	1	1	1	0	1	1	0	1	1	1	0	1	1	0	2	0	0	NA	2	0	0	0	0	0	0
S14_P6b_21_4	0	0	0	0	1	0	0	0	0	0	1	0	0	0	0	0	0	0	0	1	1	0	2	1	0	0	0	1	1	1	0	1	1	0	1	0	0	0	2	0	0	0	1	0	0	0	0	0	2
S14_P6b_26_1	1	0	0	0	2	0	0	0	0	2	1	0	1	0	1	1	1	1	0	2	2	0	2	1	2	2	0	1	0	0	1	1	1	1	0	1	0	0	2	0	0	0	NA	0	1	0	0	0	0
S14_P6b_26_3	1	0	0	0	1	0	0	0	0	2	1	0	0	1	0	1	0	0	1	0	2	0	2	1	0	2	0	1	0	0	1	2	1	0	NA	0	0	0	2	0	0	NA	2	0	1	0	0	0	0
S14_P6b_26_4	0	0	0	0	1	1	0	0	0	2	0	0	1	0	0	0	0	0	0	2	2	0	2	1	0	1	0	2	0	0	2	2	0	1	0	0	0	0	2	0	0	0	2	0	2	0	0	0	0
S14_P6b_31_3	0	0	0	0	2	0	0	0	0	2	1	0	0	1	1	1	1	0	0	2	1	0	2	2	0	0	0	1	0	1	1	2	1	0	0	0	0	0	1	0	0	2	1	0	0	0	0	0	1
S14_P6b_31_4	0	0	2	2	2	2	0	0	0	2	0	0	2	0	0	2	0	0	0	0	2	0	2	2	2	0	0	2	0	0	0	0	0	0	2	0	0	0	2	0	0	2	NA	0	0	NA	0	2	0
S14_P6b_8_2	1	0	0	0	0	1	0	0	0	2	1	0	1	0	0	0	0	0	0	1	1	0	2	0	0	0	0	0	0	0	1	1	2	0	0	0	0	0	2	0	0	0	NA	1	0	0	0	0	0
S14_P6b_8_3	0	0	1	0	2	1	0	0	0	2	1	0	0	2	0	1	0	0	0	2	1	0	2	1	0	0	0	0	0	0	0	NA	1	0	2	1	0	0	2	0	0	0	0	1	0	0	0	0	0
S14_P6b_8_4	1	0	0	0	1	1	0	0	0	2	0	0	1	1	1	1	1	0	0	1	2	0	2	1	0	0	0	0	NA	0	0	NA	1	1	1	0	0	0	2	0	0	NA	1	1	0	0	0	0	0
S14_P6b_9_2	0	0	0	0	0	0	0	0	0	2	1	0	1	1	0	0	0	NA	0	0	2	0	2	NA	1	NA	0	0	0	0	2	1	2	0	NA	1	1	0	2	0	0	2	2	0	0	0	0	0	1
S14_P6b_9_4	0	0	0	0	0	2	2	0	2	2	2	0	0	0	1	0	0	0	1	2	0	0	2	1	0	0	0	2	1	1	2	2	0	0	2	2	2	0	2	0	0	1	2	0	0	0	0	0	NA
S14_P9a_10_1	0	0	1	NA	0	1	0	0	0	2	2	0	0	0	0	0	0	0	1	2	1	0	2	2	1	0	0	2	0	0	2	1	0	0	2	0	1	0	1	0	0	0	2	0	0	0	0	0	0
S14_P9a_10_2	0	0	1	0	0	1	0	0	0	2	2	0	0	0	0	0	0	NA	0	2	2	1	2	1	1	0	0	2	0	0	2	2	0	0	2	0	2	0	1	0	0	0	2	0	0	0	0	0	0
S14_P9a_10_3	1	0	0	0	0	1	0	0	0	2	2	0	0	0	0	0	0	0	0	2	1	0	2	0	0	0	0	2	0	0	2	2	0	0	2	0	1	0	1	0	0	0	2	0	0	0	0	0	NA
S14_P9a_10_4	0	0	0	0	0	0	0	0	0	2	2	1	0	0	0	0	0	0	1	2	1	0	2	2	1	0	1	2	0	0	2	1	0	0	2	0	1	0	2	0	0	0	2	0	0	0	0	0	0
S14_P9a_11_1	1	0	0	0	0	1	0	0	0	2	2	1	1	0	0	0	0	0	0	1	0	0	2	2	1	0	0	2	1	0	2	1	0	0	2	0	0	0	2	0	0	0	2	0	0	0	0	0	0
S14_P9a_11_2	2	0	0	0	0	0	0	0	0	2	1	0	0	1	0	0	0	0	0	1	0	0	2	2	0	0	0	2	0	0	2	2	0	0	2	0	1	0	2	0	0	NA	2	0	0	0	0	0	0
S14_P9a_11_3	1	0	0	0	0	1	0	0	0	2	1	0	0	0	0	NA	0	0	0	1	0	0	2	2	1	0	1	2	NA	0	2	2	0	0	2	0	1	NA	2	0	0	0	2	0	0	0	0	0	NA
S14_P9a_11_4	NA	0	0	0	0	0	0	0	0	2	1	1	0	0	0	0	0	0	0	2	0	0	2	2	0	0	0	2	0	0	2	2	0	0	2	0	0	0	2	0	0	0	2	0	0	0	0	0	0
S14_P9a_20_1	1	0	0	0	0	0	0	0	0	2	1	0	0	0	0	0	0	0	1	1	1	0	NA	2	0	0	1	2	0	0	2	2	0	0	2	0	0	0	2	0	0	0	2	0	0	0	0	0	0
S14_P9a_20_2	1	0	0	0	0	0	0	0	0	0	0	0	1	0	0	0	0	NA	1	2	2	0	0	2	0	0	1	2	0	0	2	1	0	0	2	0	1	0	2	0	0	0	2	0	0	0	0	0	0
S14_P9a_20_3	0	0	1	0	0	0	0	0	0	2	2	1	0	0	0	0	0	0	1	2	2	0	1	2	0	0	0	2	0	0	2	2	1	0	2	0	1	0	2	0	0	NA	2	0	0	0	0	0	0
S14_P9a_29_2	0	0	0	0	0	1	NA	0	0	0	0	0	2	0	0	0	0	0	0	2	0	1	1	0	0	0	0	2	0	0	2	2	0	0	2	0	1	0	2	0	0	NA	2	0	0	0	0	0	0
S14_P9a_29_3	0	0	0	0	0	0	1	0	0	NA	0	0	2	0	0	0	0	0	0	2	1	0	2	1	0	0	0	2	0	0	2	2	0	0	2	0	2	0	2	0	0	NA	2	0	0	0	0	0	0
S14_P9a_29_4 54	0	0	0	0	0	1	NA	0	0	0	0	0	2	0	0	0	0	0	0	2	2	0	2	2	1	0	0	2	NA	0	2	2	0	0	2	0	1	0	2	0	0	NA	2	0	0	0	0	0	0
S14_P9a_30_1	0	0	0	0	0	0	0	0	0	NA	2	0	1	0	0	0	0	0	1	1	0	0	2	1	0	0	1	2	0	0	2	1	1	0	2	0	0	0	2	0	0	0	2	0	0	0	0	0	0
S14_P9a_30_2	NA	0	0	NA	NA	NA	0	NA	0	NA	NA	0	0	NA	NA	NA	NA	NA	NA	NA	NA	NA	NA	NA	NA	NA	NA	NA	NA	NA	2	NA	NA	NA	NA	0	0	0	2	NA	NA	0	NA	NA	NA	0	0	0	0
S14_P9a_30_3	0	0	0	0	0	1	0	0	1	2	1	1	0	0	0	0	0	0	2	0	0	0	2	1	0	0	0	2	0	0	2	2	0	0	2	0	0	0	2	0	0	0	2	0	0	0	0	0	NA
S14_P9a_38_1	1	0	0	0	0	1	0	0	0	2	0	0	0	0	0	0	0	0	2	2	1	0	2	2	1	0	1	2	1	0	2	1	0	0	2	0	0	0	1	0	0	0	2	0	0	0	0	0	0
S14_P9a_38_2	0	0	0	0	0	1	0	0	1	NA	0	0	0	0	0	0	0	0	1	1	1	0	2	2	1	0	1	2	0	0	2	2	0	0	2	0	0	0	1	0	0	0	2	0	0	0	0	0	0
S14_P9a_38_4	0	0	0	0	0	1	0	0	1	NA	1	0	0	0	0	0	0	0	1	2	1	0	2	1	0	0	1	2	1	0	2	2	0	0	2	0	0	0	2	0	0	0	2	0	0	0	0	0	0
S14_P9a_4_1	0	0	0	0	0	0	1	0	1	2	2	2	1	0	0	0	0	0	2	2	0	0	2	2	1	0	0	2	0	0	2	0	0	0	2	0	1	0	2	0	0	0	2	0	0	0	0	0	0
S14_P9a_4_3	0	0	0	0	0	1	1	0	1	2	1	1	0	0	0	0	0	NA	1	2	1	0	1	1	0	0	2	2	0	0	2	2	0	0	2	0	1	0	2	0	0	0	2	0	0	0	0	0	0
S14_P9a_40_2	0	0	0	0	0	1	0	0	1	2	1	1	1	0	0	0	0	0	0	2	1	0	0	1	0	0	2	2	NA	0	2	2	0	0	2	0	1	0	2	0	0	NA	2	0	0	0	0	0	0
S14_P9a_40_3	0	0	0	0	0	0	0	0	0	2	2	0	1	0	0	0	0	0	1	2	2	0	1	1	1	0	0	2	NA	0	2	2	0	0	2	0	0	0	2	0	0	1	2	0	0	0	0	0	0
S14_P9a_43_1	0	0	0	0	0	2	1	0	0	2	2	0	2	0	0	0	0	0	1	2	2	1	1	2	1	0	0	2	0	0	2	2	0	0	2	0	0	0	2	0	0	NA	2	0	0	0	0	0	0
S14_P9a_43_2	0	0	NA	1	0	1	0	0	0	1	1	0	1	0	0	0	0	0	1	2	2	1	1	2	1	0	0	2	0	0	2	2	0	0	2	0	0	0	2	0	0	NA	2	0	0	0	0	0	0
S14_P9a_43_3	0	0	0	0	0	2	1	0	0	0	1	1	1	1	0	0	0	0	1	2	1	0	2	2	1	0	0	2	0	0	2	1	0	0	2	0	0	0	2	0	0	0	2	0	0	0	0	0	0
S14_P9a_43_4	0	0	0	0	0	2	0	0	0	1	1	1	0	0	0	0	0	0	0	2	0	0	2	1	1	0	0	2	0	0	2	2	0	0	2	0	1	0	2	0	0	NA	2	0	0	0	0	0	0
S14_P9a_6_2	0	0	0	0	0	0	0	0	0	2	2	0	0	0	0	0	0	0	0	2	2	0	2	2	0	0	0	2	0	0	2	2	1	0	2	0	2	0	2	0	0	0	2	0	0	0	0	0	0
S14_P9a_6_3	0	0	0	0	0	0	0	0	1	2	2	0	0	0	0	0	0	0	1	2	2	0	2	2	0	0	0	2	0	0	2	2	1	0	2	0	1	0	1	0	0	0	2	0	0	0	0	0	0
S14_P9a_6_4	0	0	0	0	1	1	1	0	0	1	1	0	0	0	1	2	0	0	0	1	1	0	2	2	0	1	0	1	0	1	1	1	2	1	NA	1	1	0	2	0	0	NA	1	0	0	0	0	0	0
S14_P9b_12_1	0	0	0	0	2	0	0	0	0	2	1	0	0	0	NA	0	1	0	NA	1	2	0	2	2	1	0	1	1	0	0	2	2	NA	0	2	0	0	0	0	0	0	0	NA	0	0	0	0	0	2
S14_P9b_12_2	0	0	0	0	2	2	0	0	0	NA	2	0	0	0	0	0	0	0	2	2	2	0	2	2	1	0	1	1	0	0	2	2	2	0	2	0	0	0	1	0	0	0	NA	0	0	0	0	0	1
S14_P9b_12_3	0	0	0	1	1	1	0	0	0	2	0	0	0	0	0	0	0	0	1	2	1	0	2	2	0	0	2	0	0	0	1	2	1	0	2	0	0	0	1	0	0	0	2	0	0	0	0	0	1
S14_P9b_13_1	1	0	0	1	2	0	1	0	0	2	0	NA	1	0	0	0	2	0	0	1	1	0	2	1	1	1	1	NA	0	0	1	2	1	0	1	0	0	0	1	0	0	0	0	0	0	0	0	0	0
S14_P9b_13_3	0	0	0	1	2	2	1	0	0	2	0	0	0	0	0	0	0	0	1	0	1	0	2	1	0	0	2	1	0	0	0	2	2	0	2	0	1	0	0	0	0	0	2	0	0	0	0	0	1
S14_P9b_14_2	0	0	2	2	2	0	0	0	0	2	2	0	0	0	0	0	2	0	0	2	2	0	2	2	2	0	0	2	0	0	0	2	2	0	0	0	0	0	2	0	0	NA	NA	0	0	0	0	0	0
S14_P9b_14_3	0	0	2	1	2	1	0	0	0	2	1	0	0	0	0	0	2	0	0	1	1	0	2	2	1	0	0	2	0	0	1	2	1	NA	1	0	1	0	1	0	0	2	2	0	0	0	0	0	0
S14_P9b_14_4	0	0	2	0	NA	0	0	0	0	2	2	0	0	0	0	0	1	NA	0	1	0	0	2	2	2	1	0	0	0	0	0	2	1	0	1	0	0	0	1	0	0	0	2	1	0	0	0	0	0
S14_P9b_16_1	0	0	NA	0	2	0	0	0	0	2	0	0	1	0	0	0	0	0	0	NA	1	0	2	2	1	0	0	0	0	0	1	2	2	0	2	NA	0	0	2	0	0	NA	NA	0	0	0	0	0	0
S14_P9b_16_2	0	0	NA	1	2	0	0	0	0	2	2	0	1	0	0	0	1	0	0	2	2	0	2	2	1	0	2	0	0	0	0	2	1	0	1	0	0	0	1	0	0	NA	NA	0	0	0	0	0	1
S14_P9b_16_3	0	0	1	1	2	1	0	0	0	2	0	0	0	0	0	0	2	0	0	2	1	0	2	2	NA	0	1	0	0	0	0	2	2	0	2	0	0	0	1	0	0	NA	0	0	0	0	0	0	0
S14_P9b_16_4	0	0	0	2	0	2	0	0	0	2	0	0	2	0	0	2	0	0	0	0	2	0	2	2	2	0	0	2	0	0	0	0	0	0	2	0	0	0	2	0	0	2	2	0	0	0	0	2	0
S14_P9b_18_1	0	0	1	0	2	1	0	0	0	2	1	0	1	0	0	0	0	0	1	2	1	0	2	NA	2	0	2	1	0	0	0	2	1	1	1	0	0	0	1	0	0	0	2	0	0	0	0	0	0
S14_P9b_18_2	0	0	1	1	1	0	0	0	0	2	0	0	1	0	0	0	1	0	0	1	1	1	1	1	0	0	1	2	0	0	0	2	1	1	0	0	1	0	1	0	0	0	2	0	0	0	0	0	1
S14_P9b_18_3	0	0	1	0	2	1	0	1	0	2	1	0	0	0	0	0	0	NA	0	2	0	0	2	2	0	1	2	0	0	0	0	2	1	1	1	0	1	0	2	0	0	0	0	0	0	0	0	0	1
S14_P9b_18_4	1	0	0	0	0	1	0	0	0	2	0	0	0	0	0	0	0	0	1	1	2	0	2	2	NA	0	1	2	0	0	2	2	0	0	2	0	0	0	2	0	0	0	2	0	0	0	0	0	0
S14_P9b_19_1	0	0	1	1	2	0	0	0	0	2	1	0	0	0	0	0	0	0	1	1	1	1	2	2	1	0	1	0	0	0	0	2	1	0	2	0	0	0	1	0	0	0	0	0	0	0	0	0	2
S14_P9b_19_3	0	0	1	1	2	0	0	0	0	2	1	0	0	0	0	0	0	0	0	1	2	2	2	2	1	0	1	2	0	1	1	1	1	0	2	0	0	0	1	0	0	0	0	1	0	0	0	0	1
S14_P9b_19_4	1	0	0	1	2	0	0	0	0	2	0	0	1	0	0	0	NA	0	0	2	1	0	2	2	2	1	0	2	0	0	NA	2	1	0	2	0	0	0	2	0	0	0	NA	0	0	0	0	0	0
S14_P9b_23_1	0	0	0	0	2	1	1	1	0	2	0	0	1	0	0	0	1	NA	0	1	2	0	2	2	1	0	0	0	0	0	1	2	NA	2	1	0	0	0	1	0	0	0	2	0	0	0	0	0	0
S14_P9b_23_2	0	0	1	1	2	0	0	0	0	2	0	0	0	0	0	0	0	0	0	1	2	0	2	2	1	0	2	NA	0	0	1	1	2	1	2	0	1	0	2	0	0	0	2	0	0	0	0	0	1
S14_P9b_23_3	0	0	1	0	2	0	1	0	0	2	0	0	0	0	0	0	0	0	0	1	1	0	2	1	0	1	1	0	0	0	0	1	2	2	2	0	0	0	2	0	0	0	NA	0	0	0	0	0	0
S14_P9b_23_4	1	0	1	2	2	0	0	0	0	2	0	0	0	0	0	NA	0	0	0	2	2	0	2	2	1	0	1	0	0	0	1	1	1	1	2	0	1	0	2	0	0	0	2	0	1	0	NA	0	0
S14_P9b_24_1	0	0	0	0	2	1	0	0	0	2	0	0	0	0	0	0	1	NA	0	1	2	0	2	2	2	1	1	1	0	0	1	2	1	0	1	0	0	0	1	0	0	NA	NA	0	0	0	0	0	2
S14_P9b_24_2	0	0	0	0	2	2	0	0	0	2	0	0	1	0	0	0	0	0	0	2	2	0	2	2	2	0	2	1	0	0	0	2	2	0	1	0	0	0	0	0	0	NA	NA	0	0	0	0	0	2
S14_P9b_24_3	0	0	0	0	2	0	0	0	0	2	1	0	0	0	0	0	0	NA	0	2	2	0	1	2	1	1	0	0	0	0	0	2	2	0	1	0	1	0	2	0	0	0	2	0	0	0	0	0	1
S14_P9b_24_4	0	0	1	0	0	2	2	0	1	2	1	0	2	0	0	0	0	0	0	2	0	0	2	2	0	0	0	2	1	1	2	2	1	0	2	2	2	0	2	0	0	0	2	0	0	0	0	0	0
S14_P9b_26_1	0	0	2	0	0	0	0	0	0	2	1	0	0	0	0	0	2	0	0	1	1	0	2	1	0	1	1	2	0	0	NA	2	1	0	1	0	2	0	0	0	0	2	2	0	0	0	0	0	0
S14_P9b_26_2	0	0	1	0	1	0	0	0	0	2	1	0	0	0	0	0	1	0	0	1	2	0	1	2	0	0	1	0	0	0	1	2	1	0	0	0	0	0	0	0	0	NA	2	0	0	0	0	0	1
S14_P9b_26_3	0	0	2	1	2	0	0	0	0	2	0	0	0	0	0	0	2	0	0	2	2	0	2	1	1	1	2	2	0	0	1	2	1	0	2	0	2	0	1	NA	0	0	2	1	0	0	0	0	0
S14_P9b_26_4	0	0	1	0	2	1	0	0	0	2	1	0	1	0	0	0	0	0	0	NA	1	0	2	1	1	0	1	2	0	0	0	2	1	0	1	0	2	0	1	0	0	2	2	0	0	0	0	0	1
S14_P9b_28_2	0	0	1	1	2	1	0	1	0	2	1	0	0	0	0	0	0	0	0	1	1	0	2	2	2	1	1	2	0	0	1	2	1	0	2	0	1	0	2	0	0	0	0	0	0	0	0	0	1
S14_P9b_28_3	0	0	1	0	2	0	0	0	0	2	0	0	0	0	0	0	1	NA	0	1	2	0	2	1	1	1	0	2	0	0	0	2	1	0	2	0	0	0	2	0	0	0	0	0	0	0	0	0	1
S14_P9b_28_4	0	0	0	1	2	0	0	0	0	2	0	0	1	0	0	0	1	0	0	2	1	0	2	2	2	0	1	NA	0	0	0	2	1	0	2	0	1	0	2	0	0	0	NA	0	0	0	0	0	NA
[truncated: 122 more columns]
