# Supplementary material for: Common gardens in teosintes reveal the establishment of a syndrome of adaptation to altitude
Source: PLoS Genet. 2019 Dec 20;15(12):e1008512. doi: 10.1371/journal.pgen.1008512 (PMC6944379; doi:10.1371/journal.pgen.1008512)
Supplement: S5 Data — (XLSX) [file pgen.1008512.s025.xlsx]

## Sheet: Data_S5
Data_S5: Candidate SNPs genotyping on 28 populations.
Columns include population name as well as genotyping for 171 candidate SNPs.
Population	SNP_1	SNP_2	SNP_3	SNP_4	SNP_5	SNP_6	SNP_7	SNP_9	SNP_10	SNP_13	SNP_14	SNP_15	SNP_17	SNP_18	SNP_19	SNP_20	SNP_21	SNP_22	SNP_24	SNP_25	SNP_26	SNP_27	SNP_28	SNP_29	SNP_30	SNP_32	SNP_33	SNP_34	SNP_35	SNP_37	SNP_38	SNP_39	SNP_40	SNP_41	SNP_45	SNP_47	SNP_48	SNP_49	SNP_50	SNP_51	SNP_52	SNP_53	SNP_54	SNP_57	SNP_58	SNP_59	SNP_61	SNP_62	SNP_64
M1a	A:A	T:T	T:T	T:T	T:A	G:C	A:A	C:C	G:G	A:A	G:G	A:A	T:A	G:G	T:T	G:G	A:A	G:G	T:T	C:C	A:A	G:G	A:A	G:A	C:C	A:A	C:C	G:G	C:C	?	T:C	G:G	C:C	G:G	T:T	T:T	A:A	T:T	G:C	C:C	C:C	T:G	T:T	G:G	C:C	A:A	A:A	T:T	C:C
M1a	A:A	T:T	T:T	T:T	T:A	G:C	A:A	C:C	G:G	A:A	G:G	A:A	T:A	G:G	T:G	G:G	A:A	G:G	T:T	C:C	A:A	G:G	A:A	G:A	C:C	C:C	C:C	?	C:C	G:G	T:C	G:G	C:C	G:G	T:T	T:T	G:G	T:T	G:C	C:C	C:C	G:G	T:C	A:A	C:C	A:A	T:A	C:C	C:C
M1a	A:A	T:T	T:A	T:T	A:A	G:G	A:A	C:C	G:G	A:A	G:G	A:A	T:T	G:G	G:G	G:G	A:A	?	T:T	T:C	A:A	G:G	A:A	G:G	T:T	C:A	T:C	G:G	?	G:G	C:C	G:G	C:C	G:A	T:A	T:T	G:G	T:T	C:C	C:C	C:C	G:G	C:C	A:A	C:C	G:A	T:A	T:C	C:C
M1a	A:A	T:T	T:T	T:T	A:A	G:G	A:A	C:C	G:G	A:A	G:G	A:A	T:T	G:G	T:G	G:G	G:G	A:A	T:T	C:C	A:A	G:G	A:A	A:A	C:C	C:C	C:C	G:G	C:C	G:G	T:C	G:G	C:C	?	T:T	T:T	G:G	T:T	C:C	C:C	C:C	G:G	C:C	A:A	C:C	A:A	T:A	C:C	C:C
M1a	A:A	T:T	T:T	T:T	T:A	G:C	A:A	C:C	G:G	A:A	G:G	A:A	T:T	G:G	T:G	G:G	A:A	G:G	T:T	C:C	A:A	G:G	A:A	G:G	C:C	C:A	C:C	G:G	C:C	G:G	T:C	G:G	G:C	G:G	T:T	T:T	G:A	T:T	G:C	C:C	C:C	G:G	T:T	G:A	C:C	A:A	A:A	T:T	C:C
M1a	A:A	T:T	T:A	T:A	A:A	G:G	A:A	C:C	G:G	A:A	G:G	?	T:T	G:G	G:G	T:G	A:A	G:G	T:T	C:C	A:A	G:A	A:A	A:A	C:C	A:A	C:C	G:G	C:C	G:G	T:C	G:G	C:C	G:G	T:T	T:T	G:A	T:T	G:G	C:C	C:C	G:G	C:C	A:A	C:C	A:A	A:A	T:T	C:C
M1a	A:A	T:T	A:A	T:A	A:A	G:G	A:A	C:C	G:G	A:A	G:G	A:A	T:T	G:G	T:T	T:G	G:G	G:A	T:T	C:C	G:A	G:G	A:A	G:A	T:C	?	C:C	G:A	C:C	G:G	T:T	G:A	C:C	G:A	T:T	T:T	G:G	T:T	C:C	C:C	C:C	G:G	?	G:A	C:C	A:A	T:A	T:C	C:C
M1a	A:A	T:T	T:A	T:A	A:A	G:G	A:A	C:C	G:G	A:A	G:G	A:A	T:T	G:G	T:G	T:G	G:A	G:G	T:T	C:C	A:A	G:G	A:A	G:A	T:C	C:A	C:C	G:A	C:C	G:G	T:C	G:A	G:C	G:G	T:T	T:T	G:G	T:T	C:C	C:C	C:C	G:G	C:C	G:A	C:C	A:A	A:A	T:T	C:C
M1a	A:A	T:T	T:A	T:T	A:A	G:G	A:A	C:C	G:G	A:A	G:G	A:A	T:T	G:G	T:G	G:G	?	G:G	T:T	T:C	A:A	G:G	A:A	A:A	C:C	C:C	C:C	G:G	C:C	G:G	T:T	G:G	C:C	G:G	T:T	T:T	G:G	T:T	C:C	C:C	C:C	G:G	C:C	A:A	C:C	A:A	T:T	C:C	C:C
M1a	A:A	T:T	T:T	T:T	A:A	G:G	A:A	C:C	G:G	A:A	G:G	A:A	T:T	G:G	G:G	G:G	G:A	G:G	T:T	T:C	A:A	G:G	A:A	G:A	T:C	A:A	C:C	G:G	C:C	G:G	C:C	G:G	G:C	G:A	T:T	T:T	G:G	T:T	C:C	C:C	C:C	G:G	C:C	G:A	C:C	G:A	T:A	C:C	C:C
M1a	A:A	T:T	T:T	T:T	A:A	G:G	A:A	C:C	G:G	A:A	G:A	A:A	T:T	?	G:G	G:G	G:A	G:A	T:T	T:C	A:A	G:G	A:A	G:A	C:C	C:A	T:T	G:G	C:C	G:G	C:C	G:G	G:G	G:A	T:A	T:T	G:G	T:T	C:C	C:C	C:C	G:G	C:C	A:A	C:C	A:A	A:A	T:C	C:C
M1a	A:A	T:T	T:T	T:T	T:A	?	A:A	C:C	G:G	A:A	G:G	A:A	T:T	G:G	T:G	G:G	A:A	G:G	T:T	C:C	A:A	G:G	A:A	G:A	T:C	C:C	C:C	G:G	C:C	G:G	T:T	G:G	C:C	G:G	T:T	T:T	G:G	T:T	C:C	C:C	C:C	G:G	T:C	G:A	C:C	G:A	T:A	T:C	C:C
M1a	A:A	T:T	T:A	T:T	A:A	G:C	A:A	C:C	G:G	A:A	G:G	A:A	T:T	G:G	T:G	G:G	A:A	G:G	T:T	C:C	A:A	G:G	A:A	?	C:C	?	C:C	?	C:C	G:G	T:T	G:G	G:C	G:A	?	T:T	G:G	T:T	C:C	C:C	C:C	T:G	C:C	G:A	C:C	A:A	A:A	C:C	C:C
M1a	A:A	T:T	T:T	T:T	A:A	G:C	A:A	C:C	G:G	A:A	G:G	A:A	T:T	G:G	G:G	G:G	G:G	G:A	T:T	T:C	A:A	G:G	A:A	A:A	C:C	?	C:C	G:G	C:C	G:G	C:C	G:G	C:C	G:G	T:T	T:T	G:G	T:T	G:C	C:C	C:C	T:G	C:C	A:A	C:C	G:A	T:A	T:C	C:C
M1a	A:A	T:T	T:T	T:T	A:A	G:G	A:A	C:C	G:G	G:A	G:G	T:A	T:T	G:G	T:G	G:G	G:A	G:A	T:T	C:C	A:A	G:G	A:A	A:A	C:C	A:A	T:C	G:G	C:C	G:G	T:C	G:G	G:C	G:G	T:A	T:T	G:G	T:T	G:C	C:C	C:C	G:G	C:C	A:A	C:C	A:A	A:A	T:T	C:C
M1a	A:A	T:T	T:T	T:T	A:A	G:G	A:A	C:C	G:G	A:A	G:G	A:A	T:T	G:G	T:T	G:G	G:G	G:A	T:T	C:C	G:A	G:G	A:A	A:A	C:C	C:A	C:C	G:A	C:C	G:G	T:T	G:G	G:C	G:G	T:T	T:T	G:G	T:T	C:C	C:C	C:C	G:G	C:C	A:A	C:C	G:G	T:A	C:C	C:C
M1a	A:A	T:T	T:T	T:T	A:A	G:G	A:A	C:C	G:G	A:A	G:A	A:A	T:T	G:G	G:G	G:G	G:G	A:A	T:T	C:C	A:A	G:G	A:A	G:A	T:C	C:A	C:C	G:G	C:C	G:G	T:T	G:G	G:C	G:G	T:T	T:T	G:G	T:T	C:C	C:C	C:C	G:G	C:C	A:A	C:C	G:G	A:A	T:T	C:C
M1a	A:A	T:T	T:A	T:T	A:A	?	A:A	C:C	G:G	A:A	G:G	A:A	T:T	G:G	T:T	G:G	A:A	G:G	T:T	C:C	A:A	G:A	A:A	G:A	T:C	C:A	C:C	G:G	C:C	G:G	T:C	G:G	C:C	G:G	T:T	T:T	G:G	T:T	C:C	C:C	C:C	G:G	C:C	A:A	C:C	A:A	A:A	T:C	C:C
M1a	A:A	T:T	T:T	T:T	A:A	G:G	A:A	C:C	G:G	A:A	G:G	A:A	T:T	G:G	T:G	G:G	G:A	?	T:T	T:C	A:A	G:G	A:A	G:A	C:C	C:C	C:C	G:A	C:C	G:G	T:C	G:G	C:C	G:G	T:T	T:T	G:G	T:T	C:C	C:C	C:C	G:G	C:C	G:G	C:C	A:A	A:A	T:C	C:C
M1a	A:A	T:T	?	T:A	A:A	G:C	A:A	C:C	G:G	A:A	G:G	A:A	T:T	G:G	T:G	G:G	?	G:A	T:T	C:C	A:A	G:G	A:A	G:G	C:C	C:C	T:T	G:G	C:C	G:G	T:C	G:G	G:C	G:G	T:T	T:T	G:G	T:T	C:C	C:C	C:C	G:G	C:C	G:A	C:C	A:A	A:A	T:C	?
M2a	?	T:T	?	?	?	C:C	G:A	C:C	G:G	A:A	?	?	T:T	G:G	?	?	?	?	?	?	?	?	?	?	?	A:A	C:C	G:G	?	G:G	?	G:G	C:C	?	?	T:T	G:G	T:T	C:C	C:C	?	G:G	?	?	?	A:A	A:A	T:C	?
M2a	?	T:T	?	?	?	?	A:A	?	G:G	A:A	?	A:A	T:T	G:G	?	?	?	G:G	?	?	A:A	?	?	?	?	?	C:C	?	?	?	?	G:G	?	?	?	T:T	G:G	T:T	C:C	C:C	?	G:G	?	?	?	?	A:A	T:T	?
M2a	?	T:T	?	?	?	C:C	A:A	C:C	G:G	A:A	G:G	A:A	T:T	G:G	?	?	?	G:G	?	?	A:A	?	?	A:A	C:C	C:C	C:C	G:G	?	G:G	T:T	G:A	G:G	?	?	T:T	G:G	T:T	C:C	C:C	C:C	?	?	?	?	?	?	C:C	C:C
M2a	?	T:T	?	?	?	?	A:A	C:C	G:G	A:A	?	A:A	T:T	G:G	?	?	?	?	?	?	A:A	?	?	?	?	C:C	C:C	?	?	?	?	G:G	?	?	?	T:T	G:G	T:T	C:C	C:C	?	G:G	?	?	?	A:A	A:A	?	?
M2a	?	T:T	A:A	?	?	C:C	G:G	C:C	G:G	A:A	G:G	A:A	T:T	G:G	?	?	?	G:G	?	?	A:A	?	?	?	?	?	C:C	?	?	?	?	G:G	G:G	?	?	T:T	G:G	T:T	C:C	C:C	C:C	G:G	?	?	?	A:A	A:A	T:T	?
M2a	?	T:T	A:A	?	?	C:C	A:A	C:C	G:G	A:A	?	A:A	T:T	?	?	?	G:G	G:A	?	?	A:A	?	?	A:A	?	?	C:C	G:G	C:C	?	?	G:G	?	?	?	T:T	G:A	T:T	C:C	C:C	C:C	G:G	?	A:A	?	A:A	A:A	?	C:C
M2a	?	T:T	A:A	?	?	?	A:A	C:C	G:G	A:A	?	A:A	T:T	G:G	?	?	?	?	?	?	A:A	?	?	?	?	C:C	C:C	G:G	?	G:A	?	G:G	?	?	?	T:T	G:G	T:T	C:C	C:C	?	G:G	?	?	?	A:A	A:A	T:C	T:T
M2a	?	T:T	?	?	?	G:G	G:A	C:C	G:G	A:A	?	A:A	T:T	?	?	?	?	G:G	?	?	A:A	?	?	?	?	?	C:C	G:G	?	G:G	?	G:G	?	?	?	T:T	G:G	T:T	C:C	C:C	?	G:G	?	?	?	?	A:A	T:C	?
M2a	?	T:T	?	?	?	G:G	A:A	C:C	G:G	A:A	G:G	A:A	T:T	G:G	?	?	?	G:G	?	?	A:A	G:G	?	A:A	C:C	C:A	C:C	?	C:C	G:G	T:T	?	G:C	?	?	T:T	G:G	T:T	C:C	C:C	C:C	G:G	?	A:A	?	A:A	A:A	T:T	C:C
M2a	?	T:T	?	?	?	?	A:A	C:C	G:G	A:A	?	A:A	?	G:G	?	?	?	?	?	?	A:A	?	?	?	?	?	C:C	?	?	G:G	?	G:G	?	?	?	T:T	G:G	T:T	C:C	?	?	?	?	?	?	?	?	T:C	?
M2a	A:A	T:T	?	?	?	G:G	A:A	C:C	G:G	A:A	G:G	A:A	T:T	G:G	?	?	?	G:G	?	?	A:A	G:G	?	A:A	C:C	A:A	T:C	G:G	C:C	?	?	G:G	G:C	?	T:T	T:T	G:G	T:T	C:C	C:C	C:C	G:G	?	A:A	?	A:A	A:A	T:T	?
M2a	?	T:T	?	?	?	?	?	C:C	G:G	A:A	G:G	A:A	T:T	G:G	?	?	?	G:G	?	C:C	A:A	?	?	?	?	?	?	G:G	?	?	?	G:G	?	?	?	T:T	G:G	T:T	C:C	C:C	?	G:G	?	?	?	?	A:A	T:T	?
M2a	?	T:T	T:T	?	?	G:G	A:A	?	G:G	A:A	G:G	A:A	T:T	?	?	?	?	G:A	?	?	A:A	?	?	A:A	C:C	?	T:C	G:G	C:C	G:G	T:T	G:G	G:C	?	?	T:T	G:G	T:T	C:C	C:C	?	G:G	?	A:A	?	?	A:A	T:T	?
M2a	?	T:T	A:A	?	?	G:G	?	C:C	G:G	A:A	?	A:A	T:T	G:G	G:G	?	?	?	?	?	G:G	?	?	?	?	C:C	C:C	G:G	C:C	?	?	G:G	G:C	?	?	T:T	G:G	T:T	C:C	C:C	?	?	?	?	?	A:A	A:A	T:T	T:T
M2a	?	T:T	A:A	?	?	G:G	A:A	C:C	G:G	A:A	G:G	A:A	T:T	G:G	?	?	?	G:G	?	?	G:A	?	?	?	C:C	?	T:C	?	C:C	?	T:T	G:G	G:G	?	?	T:T	G:G	T:T	C:C	C:C	C:C	G:G	?	?	?	?	A:A	?	?
M2a	?	T:T	?	?	?	?	A:A	C:C	G:G	A:A	?	?	T:T	G:G	?	?	?	G:G	?	?	G:G	?	?	?	?	C:C	C:C	?	?	G:G	?	G:G	G:G	?	?	T:T	G:G	T:T	?	C:C	?	G:G	?	?	?	A:A	A:A	T:T	?
M2a	?	T:T	?	?	?	G:G	G:G	C:C	G:G	A:A	?	A:A	T:T	G:G	?	?	?	?	?	?	A:A	?	?	?	?	?	C:C	?	?	G:G	?	?	G:G	?	?	T:T	G:G	T:T	C:C	C:C	?	G:G	?	?	?	A:A	A:A	T:T	?
M2a	A:A	T:T	T:A	T:A	A:A	G:C	A:A	C:C	G:G	A:A	G:G	A:A	T:T	G:G	T:T	G:G	A:A	?	T:T	C:C	A:A	G:G	A:A	A:A	C:C	C:C	C:C	G:G	C:C	G:G	T:T	G:G	G:C	G:A	T:T	T:T	G:G	T:T	C:C	C:C	C:C	G:G	C:C	A:A	C:C	A:A	A:A	T:C	T:C
M2b	A:A	T:T	A:A	T:T	A:A	G:G	A:A	C:C	G:G	A:A	G:A	A:A	T:T	G:G	T:G	?	A:A	G:A	T:T	T:C	A:A	G:G	A:A	A:A	C:C	A:A	C:C	G:A	C:C	G:G	T:T	G:G	G:C	G:A	T:T	T:T	G:G	T:C	G:G	A:A	T:T	T:T	C:C	A:A	?	A:A	A:A	T:T	C:C
M2b	A:A	T:T	T:A	T:T	A:A	G:G	A:A	C:C	G:G	A:A	G:G	A:A	T:T	G:G	T:T	?	A:A	A:A	T:T	C:C	A:A	G:G	A:A	A:A	T:T	C:A	C:C	G:G	C:C	G:G	T:T	G:G	C:C	G:G	T:T	T:T	G:G	C:C	G:G	A:A	T:T	T:T	C:C	G:A	C:C	A:A	A:A	T:T	C:C
M2b	A:A	T:T	A:A	T:T	A:A	G:G	A:A	C:C	G:G	A:A	G:G	A:A	T:T	G:G	?	?	A:A	A:A	?	T:C	G:A	G:G	A:A	G:A	T:C	C:A	C:C	G:G	C:C	G:A	T:T	G:G	C:C	?	T:T	T:T	G:G	T:C	G:G	A:A	T:T	T:T	C:C	A:A	C:C	A:A	A:A	T:C	?
M2b	A:A	T:T	T:A	T:T	A:A	G:G	A:A	C:C	G:G	A:A	G:G	A:A	T:T	G:G	T:T	?	A:A	A:A	T:T	T:C	A:A	G:G	A:A	A:A	C:C	A:A	C:C	G:G	C:C	G:G	T:T	G:G	C:C	G:G	T:T	T:T	G:G	C:C	G:G	A:A	T:T	T:T	C:C	G:A	C:C	A:A	A:A	T:C	C:C
M2b	A:A	T:T	T:A	T:T	A:A	G:G	A:A	C:C	G:G	A:A	G:A	A:A	T:A	G:G	G:G	?	A:A	A:A	?	T:C	G:A	G:G	A:A	A:A	T:C	C:C	C:C	G:G	C:C	G:G	T:T	G:G	C:C	G:G	T:T	T:T	G:G	C:C	G:G	A:A	T:T	T:T	C:C	A:A	C:C	A:A	A:A	T:T	C:C
M2b	A:A	T:T	T:A	T:T	A:A	?	A:A	C:C	G:G	A:A	?	A:A	T:T	G:G	G:G	G:G	A:A	A:A	T:T	T:C	G:A	G:G	A:A	A:A	T:C	C:A	C:C	G:G	C:C	G:G	T:T	G:G	C:C	G:G	T:T	T:T	G:G	C:C	G:G	A:A	T:T	T:T	C:C	A:A	C:C	A:A	A:A	T:T	C:C
M2b	A:A	T:T	T:A	T:T	A:A	G:G	A:A	C:C	G:G	A:A	A:A	A:A	T:A	G:G	T:G	?	A:A	A:A	T:T	T:C	A:A	G:G	A:A	G:A	C:C	A:A	C:C	G:G	C:C	?	T:T	G:G	C:C	G:G	T:T	T:T	G:G	C:C	G:G	A:A	?	T:T	C:C	G:A	C:C	A:A	A:A	C:C	C:C
M2b	A:A	T:T	A:A	T:T	A:A	G:G	A:A	C:C	G:G	A:A	G:A	A:A	T:T	G:G	T:T	?	A:A	A:A	T:T	C:C	A:A	G:G	A:A	A:A	C:C	A:A	C:C	G:G	C:C	G:G	T:T	G:G	C:C	G:G	T:T	T:T	G:G	C:C	G:G	A:A	T:T	T:T	C:C	A:A	C:C	A:A	A:A	T:T	C:C
M2b	A:A	T:T	T:T	T:T	A:A	G:G	A:A	C:C	G:G	A:A	G:G	A:A	T:T	G:G	T:T	G:G	A:A	A:A	T:T	T:C	G:A	G:G	A:A	?	?	A:A	C:C	G:G	C:C	G:G	T:T	G:G	G:C	?	T:T	T:T	G:G	C:C	G:G	A:A	T:T	T:T	C:C	A:A	?	A:A	A:A	C:C	C:C
M2b	A:A	T:T	T:A	T:T	A:A	G:G	A:A	C:C	G:G	A:A	G:A	A:A	T:A	G:G	G:G	G:G	A:A	A:A	T:T	T:C	A:A	G:G	A:A	G:A	T:C	C:C	T:C	G:G	C:C	G:G	T:T	G:G	C:C	G:G	T:T	T:T	G:G	T:C	G:G	C:A	?	T:T	?	A:A	C:C	A:A	A:A	T:T	C:C
M2b	A:A	T:T	T:T	T:T	A:A	G:G	A:A	C:C	G:G	A:A	A:A	A:A	T:T	G:G	G:G	G:G	A:A	A:A	?	T:T	A:A	G:G	A:A	A:A	C:C	?	C:C	G:G	C:C	G:G	T:T	?	C:C	?	T:T	T:T	G:G	T:C	G:C	C:A	?	T:T	C:C	G:G	C:C	A:A	A:A	T:T	?
M2b	A:A	T:T	T:T	T:T	?	G:G	A:A	C:C	G:G	A:A	G:A	A:A	T:A	G:G	T:G	?	A:A	A:A	T:T	C:C	A:A	G:G	A:A	A:A	?	A:A	C:C	G:G	C:C	G:G	T:T	G:G	C:C	?	T:T	T:T	G:G	T:C	G:G	A:A	T:T	T:T	T:T	?	C:C	A:A	A:A	C:C	C:C
M2b	A:A	T:T	A:A	T:T	A:A	G:G	A:A	C:C	G:G	A:A	G:G	A:A	T:T	G:G	T:G	?	A:A	A:A	T:T	C:C	G:A	G:G	A:A	G:A	C:C	A:A	C:C	G:G	C:C	G:G	T:T	G:G	C:C	?	T:T	T:T	G:G	T:C	G:C	C:A	?	T:T	?	A:A	C:C	A:A	A:A	C:C	C:C
M2b	A:A	T:T	T:T	T:T	A:A	G:G	A:A	C:C	G:G	A:A	G:A	A:A	T:T	G:G	T:G	?	A:A	A:A	T:T	C:C	A:A	G:G	A:A	G:A	C:C	C:A	C:C	?	C:C	G:G	T:T	G:G	C:C	G:G	T:T	T:T	G:G	T:C	G:G	C:A	?	T:T	C:C	A:A	C:C	A:A	A:A	T:T	C:C
M2b	A:A	T:T	T:T	T:T	A:A	G:G	A:A	C:C	G:G	A:A	G:G	A:A	T:T	G:G	T:G	G:G	A:A	A:A	T:T	T:C	G:A	G:G	A:A	G:A	?	C:A	T:C	G:G	C:C	G:G	T:T	G:G	C:C	G:G	T:T	T:T	G:G	T:C	G:C	C:A	?	T:T	C:C	A:A	C:C	A:A	A:A	T:T	C:C
M2b	A:A	T:T	A:A	T:T	A:A	G:G	A:A	C:C	G:G	G:A	G:G	A:A	T:T	G:G	T:G	?	A:A	?	T:C	T:C	A:A	G:G	A:A	G:A	C:C	A:A	C:C	G:G	C:C	G:G	T:T	G:G	C:C	G:G	T:T	T:T	?	T:C	G:G	A:A	T:T	T:T	C:C	G:A	C:C	A:A	A:A	T:T	C:C
M3a	A:A	T:T	T:A	T:A	A:A	G:C	A:A	C:C	G:G	A:A	G:G	A:A	T:T	G:G	T:T	G:G	A:A	G:G	T:T	T:C	A:A	G:G	A:A	A:A	C:C	?	C:C	G:G	C:C	G:G	T:T	G:G	C:C	G:G	T:T	T:T	G:G	T:T	C:C	C:C	C:C	G:G	C:C	A:A	C:C	A:A	A:A	T:C	C:C
M3a	A:A	T:T	T:A	T:A	?	?	A:A	C:C	G:G	A:A	G:G	A:A	T:T	G:G	G:G	T:G	G:G	G:A	T:T	?	A:A	G:G	A:A	?	C:C	A:A	C:C	?	C:C	G:G	T:T	G:G	C:C	G:G	T:T	T:C	G:G	T:T	C:C	C:C	C:C	G:G	C:C	G:A	C:C	A:A	A:A	T:T	C:C
M3a	A:A	T:T	T:A	T:A	A:A	G:G	A:A	C:C	G:G	A:A	G:G	T:A	T:T	G:G	T:G	G:G	G:G	G:G	T:T	C:C	A:A	G:G	A:A	A:A	C:C	C:A	C:C	G:G	C:C	G:G	T:C	G:G	C:C	G:G	T:T	T:T	G:G	T:T	G:C	C:C	C:C	G:G	C:C	A:A	C:C	A:A	A:A	T:C	C:C
M3a	A:A	T:T	T:T	T:T	A:A	G:C	A:A	C:C	G:G	A:A	G:G	A:A	T:T	G:G	T:T	G:G	A:A	A:A	T:T	C:C	A:A	G:A	A:A	G:A	T:C	A:A	T:C	G:G	C:C	G:G	T:C	G:G	C:C	G:G	T:T	T:T	G:G	T:T	G:C	C:C	C:C	G:G	C:C	A:A	C:C	A:A	A:A	T:C	C:C
M3a	A:A	T:T	T:T	T:T	A:A	G:G	A:A	C:C	G:G	A:A	G:G	A:A	T:T	G:G	T:T	G:G	G:A	A:A	T:C	T:T	A:A	G:G	A:A	G:A	C:C	C:A	C:C	?	C:C	G:G	T:T	G:G	G:C	G:G	T:T	T:T	G:G	T:T	C:C	C:C	C:C	G:G	?	A:A	C:C	G:A	T:A	C:C	C:C
M3a	A:A	T:T	T:T	T:T	A:A	G:G	A:A	C:C	G:G	A:A	G:G	A:A	T:A	G:G	T:T	T:G	G:A	G:A	T:T	C:C	A:A	G:G	A:A	G:A	C:C	A:A	C:C	G:G	C:C	G:G	T:T	G:G	G:C	G:G	T:T	T:T	G:G	T:T	C:C	C:C	C:C	G:G	C:C	A:A	C:C	A:A	T:A	T:T	C:C
M3a	A:A	T:T	T:T	T:T	A:A	G:G	G:A	C:C	G:G	A:A	G:G	A:A	T:T	G:G	T:G	G:G	G:G	G:G	T:T	T:C	G:A	G:G	A:A	A:A	C:C	C:C	C:C	G:G	C:C	G:G	T:T	G:G	C:C	G:G	T:T	T:T	G:G	T:T	G:C	C:C	C:C	G:G	C:C	A:A	C:C	G:A	T:A	C:C	C:C
M3a	A:A	T:T	T:A	T:T	A:A	G:G	A:A	C:C	G:G	A:A	G:G	A:A	T:A	G:G	T:T	T:G	A:A	G:G	T:T	T:C	A:A	G:G	A:A	G:A	C:C	C:A	C:C	G:G	C:C	G:G	T:C	?	G:C	G:A	T:T	T:T	G:G	T:T	C:C	C:C	C:C	G:G	C:C	A:A	C:C	A:A	T:T	C:C	C:C
M3a	A:A	T:T	T:T	T:T	A:A	G:G	A:A	C:C	G:G	A:A	G:G	A:A	T:T	G:G	T:T	T:G	?	?	T:T	T:C	A:A	G:G	A:A	G:A	C:C	C:C	C:C	G:G	C:C	G:G	T:C	G:G	C:C	G:G	T:T	T:T	G:G	T:T	C:C	C:C	C:C	G:G	C:C	A:A	C:C	G:A	A:A	T:C	C:C
M3a	A:A	T:T	T:T	T:T	A:A	G:G	A:A	C:C	G:G	A:A	G:G	A:A	T:T	G:G	T:T	G:G	A:A	A:A	T:T	C:C	A:A	G:G	A:A	A:A	C:C	A:A	C:C	G:G	C:C	G:G	T:T	G:G	C:C	G:A	T:T	T:T	G:G	T:T	C:C	C:C	C:C	G:G	C:C	G:A	C:C	G:A	T:T	C:C	C:C
M3a	A:A	T:T	T:A	T:A	A:A	G:G	A:A	C:C	G:G	A:A	G:G	A:A	T:T	G:G	T:T	G:G	A:A	A:A	T:T	C:C	A:A	G:G	A:A	G:A	C:C	A:A	C:C	G:G	C:C	G:G	T:T	G:A	C:C	G:G	T:T	T:T	G:G	T:T	C:C	C:C	C:C	T:G	C:C	A:A	C:C	A:A	T:A	T:C	C:C
M3a	A:A	T:T	T:T	T:T	A:A	G:C	A:A	C:C	G:G	A:A	G:G	A:A	T:T	G:G	T:T	T:T	G:G	A:A	T:T	C:C	G:A	G:G	A:A	G:A	T:C	C:A	C:C	G:A	C:C	G:G	T:C	G:G	C:C	G:G	T:T	T:T	G:G	T:T	C:C	C:C	C:C	G:G	C:C	A:A	C:C	A:A	A:A	C:C	C:C
M3a	A:A	T:T	?	?	A:A	G:G	A:A	C:C	?	A:A	G:G	A:A	T:T	G:G	?	G:G	?	?	T:T	C:C	A:A	G:G	A:A	A:A	C:C	?	C:C	?	C:C	G:G	T:T	?	?	G:G	?	T:T	G:G	T:T	C:C	C:C	C:C	G:G	?	?	C:C	G:A	T:A	?	C:C
M3a	A:A	T:T	T:T	T:T	T:A	G:G	A:A	C:C	G:G	A:A	G:G	A:A	T:T	G:G	T:T	T:G	G:A	G:G	T:T	C:C	A:A	G:G	A:A	A:A	C:C	C:A	C:C	G:A	C:C	G:G	T:C	G:G	G:C	G:G	T:T	T:T	G:G	T:T	C:C	C:C	C:C	G:G	T:C	G:A	C:C	A:A	T:A	C:C	C:C
M3a	A:A	T:T	T:A	T:T	A:A	G:G	A:A	C:C	G:G	A:A	G:G	A:A	T:T	G:G	T:T	T:G	A:A	A:A	T:T	C:C	A:A	G:G	A:A	G:A	C:C	C:C	C:C	G:G	C:C	G:G	T:C	G:G	C:C	G:G	T:T	T:T	G:G	T:T	C:C	C:C	C:C	T:G	C:C	?	C:C	A:A	T:A	C:C	C:C
M3a	A:A	T:T	T:T	T:T	A:A	G:C	A:A	C:C	G:G	A:A	G:G	A:A	T:A	G:G	T:G	G:G	A:A	A:A	T:T	?	A:A	G:G	A:A	G:A	T:C	A:A	C:C	G:G	C:C	G:G	T:T	G:G	C:C	G:G	T:T	T:T	G:G	T:T	C:C	C:C	C:C	G:G	C:C	A:A	C:C	A:A	T:A	?	C:C
M3a	A:A	T:T	T:A	T:T	A:A	G:G	A:A	C:C	G:G	A:A	G:G	A:A	T:T	G:G	T:T	G:G	A:A	G:A	T:T	C:C	A:A	G:G	A:A	A:A	C:C	C:A	C:C	G:G	C:C	G:G	T:C	G:G	G:C	G:G	T:T	T:T	G:G	T:T	C:C	C:C	C:C	G:G	C:C	A:A	C:C	A:A	T:A	?	C:C
M3a	A:A	T:T	T:A	T:T	A:A	G:G	A:A	C:C	G:G	A:A	G:G	A:A	T:T	G:G	T:T	G:G	G:G	G:A	T:T	C:C	G:A	G:G	A:A	G:A	T:C	C:A	C:C	?	C:C	G:G	C:C	G:G	C:C	G:G	T:T	T:T	G:G	T:T	C:C	C:C	C:C	G:G	C:C	A:A	C:C	A:A	T:T	C:C	C:C
M3a	?	T:T	T:T	T:T	?	G:G	A:A	C:C	G:G	A:A	G:A	A:A	T:T	G:G	?	?	G:G	G:G	T:T	C:C	A:A	G:G	A:A	G:G	T:C	C:A	C:C	G:G	C:C	G:G	T:T	G:G	G:C	?	T:T	T:T	G:G	T:T	C:C	C:C	C:C	G:G	C:C	A:A	C:C	A:A	T:A	C:C	C:C
M3a	A:A	T:T	T:T	T:T	?	G:G	A:A	C:C	G:G	A:A	G:G	A:A	T:T	G:G	T:T	?	G:G	G:G	T:T	C:C	G:A	G:G	A:A	?	T:C	C:A	C:C	G:A	C:C	G:G	T:T	G:G	C:C	?	T:T	T:T	G:G	T:T	C:C	C:C	C:C	G:G	C:C	?	C:C	A:A	A:A	T:T	C:C
M3b	A:A	T:T	T:T	T:T	A:A	G:G	A:A	C:C	G:G	G:A	G:A	A:A	T:T	G:G	T:T	G:G	A:A	A:A	T:T	C:C	A:A	G:G	A:A	A:A	T:T	C:A	C:C	G:G	C:C	G:G	T:T	G:G	C:C	G:G	T:T	T:T	G:G	T:C	G:G	A:A	T:T	T:T	C:C	G:A	C:C	A:A	A:A	T:T	C:C
M3b	A:A	T:T	T:A	T:T	A:A	G:G	A:A	C:C	G:G	A:A	G:G	A:A	T:T	G:G	T:T	?	G:A	A:A	T:T	T:T	A:A	G:G	A:A	A:A	C:C	A:A	T:C	G:G	C:C	G:G	T:T	G:G	C:C	G:G	T:T	T:T	G:G	C:C	G:G	A:A	T:T	T:T	C:C	G:A	C:C	A:A	A:A	T:T	C:C
M3b	A:A	T:T	T:T	T:T	A:A	G:G	A:A	C:C	G:G	A:A	G:G	A:A	A:A	G:G	T:T	G:G	A:A	A:A	T:T	T:T	A:A	G:G	A:A	A:A	C:C	A:A	C:C	G:G	C:C	G:G	C:C	G:G	?	G:G	T:T	T:T	G:A	T:T	?	C:A	?	T:T	C:C	A:A	T:C	A:A	A:A	T:T	C:C
M3b	A:A	T:T	T:A	T:T	A:A	G:G	A:A	C:C	G:G	A:A	G:A	A:A	T:A	G:G	T:G	G:G	A:A	A:A	T:T	C:C	A:A	G:G	A:A	G:A	C:C	C:C	T:T	G:G	C:C	G:G	T:T	G:G	C:C	G:G	T:T	T:T	G:G	C:C	G:G	A:A	T:T	T:T	C:C	A:A	C:C	A:A	A:A	T:T	C:C
M3b	A:A	T:T	?	T:T	A:A	G:G	G:A	C:C	G:G	A:A	A:A	A:A	T:T	G:G	T:T	?	A:A	A:A	T:T	?	A:A	G:G	A:A	G:G	C:C	?	C:C	G:G	C:C	G:G	T:C	G:G	C:C	G:G	T:T	T:T	G:G	T:C	G:G	A:A	T:T	T:T	C:C	A:A	T:C	A:A	A:A	?	C:C
M3b	A:A	T:T	T:A	T:T	A:A	G:G	A:A	C:C	G:G	?	G:G	A:A	T:T	G:G	T:G	T:T	A:A	A:A	T:T	T:C	A:A	G:G	A:A	G:A	T:C	C:A	C:C	G:G	C:C	G:G	T:T	G:G	C:C	G:G	T:T	T:T	G:G	T:C	?	C:A	T:C	T:T	?	A:A	C:C	A:A	A:A	T:C	C:C
M3b	A:A	T:T	T:T	T:T	A:A	G:G	A:A	C:C	G:G	A:A	G:A	A:A	T:T	G:G	T:T	G:G	A:A	A:A	T:T	C:C	A:A	G:G	A:A	A:A	C:C	C:A	C:C	G:G	C:C	G:G	T:C	G:G	G:C	G:G	?	T:T	G:G	C:C	G:G	A:A	T:T	T:T	C:C	G:A	T:C	A:A	A:A	T:T	C:C
M3b	A:A	T:T	T:A	T:T	A:A	G:G	A:A	C:C	G:G	G:A	G:A	A:A	T:T	G:G	T:G	G:G	G:A	A:A	T:T	C:C	A:A	G:G	A:A	A:A	C:C	C:A	T:C	G:G	C:C	G:G	T:T	G:G	C:C	G:G	T:A	T:T	G:G	C:C	G:G	A:A	T:T	T:T	C:C	A:A	C:C	A:A	A:A	T:T	C:C
M3b	A:A	T:T	A:A	T:T	A:A	G:G	G:A	C:C	G:G	A:A	G:G	A:A	T:T	G:G	T:T	G:G	A:A	G:A	T:T	T:C	A:A	G:G	A:A	G:A	T:C	A:A	T:C	G:G	C:C	G:G	T:T	G:G	C:C	G:G	T:T	T:T	G:G	T:C	G:G	A:A	T:T	T:T	C:C	A:A	C:C	A:A	A:A	T:T	C:C
M3b	A:A	T:T	T:T	T:T	A:A	G:G	A:A	C:C	G:G	A:A	G:G	A:A	T:T	G:G	T:T	G:G	A:A	A:A	T:T	T:C	A:A	G:G	A:A	A:A	T:C	C:C	T:C	G:G	C:C	G:G	T:T	G:G	C:C	G:G	T:T	T:T	G:G	T:C	G:G	C:A	?	T:T	C:C	A:A	C:C	A:A	A:A	T:T	C:C
M3b	A:A	T:T	T:A	T:T	A:A	G:G	A:A	C:C	G:G	A:A	G:G	A:A	T:T	G:G	T:T	?	A:A	A:A	T:T	C:C	A:A	G:G	A:A	A:A	C:C	C:A	T:C	G:G	C:C	G:G	T:T	G:G	C:C	?	?	?	G:G	C:C	G:G	A:A	T:T	T:T	C:C	G:G	T:C	A:A	A:A	T:T	C:C
M3b	A:A	T:T	A:A	T:T	A:A	C:C	G:G	C:C	G:G	A:A	A:A	A:A	T:T	G:G	T:G	G:G	A:A	A:A	T:T	C:C	A:A	G:G	A:A	A:A	T:C	C:C	T:T	?	C:C	G:G	T:T	G:G	C:C	G:G	T:T	T:T	G:G	T:T	G:G	C:C	C:C	T:T	?	A:A	C:C	A:A	A:A	T:T	C:C
M4a	?	T:T	T:T	?	?	?	A:A	?	G:G	A:A	?	A:A	T:T	G:G	?	?	?	?	?	?	G:G	?	?	?	?	?	C:C	?	C:C	G:G	?	G:G	?	?	?	T:T	G:G	?	C:C	C:C	?	T:G	?	?	?	A:A	?	C:C	?
M4a	?	T:T	T:T	?	?	G:G	A:A	C:C	G:G	A:A	?	A:A	T:T	G:G	?	?	?	?	?	?	A:A	?	?	?	?	?	C:C	G:G	?	G:G	?	G:G	?	?	?	T:T	G:G	T:T	C:C	C:C	?	G:G	?	?	?	A:A	?	T:C	?
M4a	?	T:T	T:T	?	?	G:G	A:A	C:C	G:G	A:A	G:G	A:A	T:T	G:G	T:T	?	?	G:A	?	C:C	A:A	?	?	G:G	C:C	?	C:C	G:G	C:C	G:G	?	G:G	C:C	G:G	?	T:T	G:G	T:T	C:C	C:C	C:C	G:G	?	?	?	A:A	T:T	?	?
M4a	?	T:T	?	?	?	G:G	?	?	G:G	A:A	?	?	T:T	G:G	?	?	?	?	?	?	?	?	?	?	?	A:A	?	?	?	?	?	G:G	?	?	?	T:T	G:G	T:T	C:C	?	?	G:G	?	?	?	?	?	T:C	?
M4a	?	T:T	T:T	T:T	?	?	?	C:C	G:G	A:A	?	A:A	T:T	G:G	?	?	?	?	?	?	G:A	?	?	?	?	?	C:C	?	C:C	?	?	G:G	C:C	?	?	T:T	G:G	T:T	C:C	C:C	?	G:G	?	A:A	?	?	T:T	C:C	C:C
M4a	?	T:T	T:T	?	?	?	A:A	C:C	G:G	A:A	?	?	T:T	?	?	?	?	G:G	?	?	A:A	?	?	?	?	?	C:C	?	?	G:G	?	G:G	C:C	?	?	T:T	G:G	T:T	C:C	C:C	?	G:G	?	?	?	?	?	?	?
M4a	A:A	T:T	T:T	T:T	A:A	G:G	A:A	C:C	G:G	A:A	G:G	A:A	T:T	G:G	?	G:G	G:A	?	T:T	C:C	A:A	G:G	A:A	G:A	C:C	A:A	C:C	G:G	C:C	G:G	T:C	G:G	G:C	G:A	T:A	T:T	G:G	T:T	C:C	C:C	C:C	G:G	C:C	A:A	?	G:A	T:A	C:C	C:C
M4a	A:A	T:T	T:T	T:T	A:A	G:G	A:A	C:C	G:G	A:A	G:G	A:A	T:T	G:G	T:T	G:G	G:A	?	T:T	C:C	G:G	G:G	A:A	G:A	C:C	A:A	T:C	G:G	C:C	G:G	T:T	G:G	C:C	G:G	T:T	T:T	G:G	T:T	C:C	C:C	C:C	G:G	C:C	A:A	C:C	G:G	T:A	C:C	C:C
M4a	A:A	T:T	T:A	T:T	A:A	G:G	A:A	C:C	G:G	A:A	G:G	A:A	T:T	G:G	T:T	G:G	A:A	G:A	T:T	T:C	G:A	G:G	A:A	?	T:C	A:A	C:C	G:G	C:C	?	T:C	G:G	C:C	?	T:A	T:T	G:G	T:T	C:C	C:C	C:C	G:G	?	A:A	C:C	G:A	T:A	T:C	C:C
M4a	A:A	T:T	T:T	T:T	T:A	G:C	A:A	C:C	G:G	A:A	G:G	A:A	T:T	G:G	T:G	T:G	G:A	G:G	T:T	T:T	A:A	G:G	A:A	G:G	T:C	C:C	C:C	G:A	C:C	G:G	T:C	G:G	G:C	A:A	A:A	T:T	G:G	T:T	C:C	C:C	C:C	T:G	T:C	G:A	?	G:A	A:A	T:T	T:T
M4a	A:A	T:T	T:T	T:T	T:A	G:G	A:A	C:C	G:G	G:A	G:G	A:A	T:A	G:G	T:T	G:G	G:A	G:A	T:T	T:T	G:A	G:G	A:A	G:A	T:C	A:A	C:C	G:G	C:C	G:G	C:C	G:G	C:C	G:G	T:T	T:T	G:G	T:T	C:C	C:C	C:C	G:G	T:C	A:A	C:C	G:A	T:A	C:C	C:C
M4a	A:A	T:T	T:A	T:T	T:A	G:G	A:A	C:C	G:G	A:A	G:G	A:A	T:T	G:G	T:G	G:G	G:A	G:A	T:T	C:C	G:A	G:G	A:A	G:A	C:C	A:A	C:C	G:G	C:C	G:G	T:C	G:G	C:C	G:G	T:T	T:T	G:G	T:T	C:C	C:C	C:C	G:G	T:C	A:A	?	G:A	T:T	C:C	C:C
M4a	?	T:T	T:T	T:T	T:A	G:C	A:A	C:C	G:G	A:A	G:G	A:A	T:T	G:A	T:G	T:G	G:A	G:A	T:T	T:C	A:A	G:G	A:A	G:A	C:C	A:A	C:C	G:A	C:C	G:G	T:C	G:G	C:C	G:G	T:T	T:T	G:G	T:T	C:C	C:C	C:C	G:G	T:C	A:A	?	G:A	T:A	T:C	C:C
M4a	A:A	T:T	T:A	T:T	A:A	G:G	A:A	C:C	G:G	A:A	G:G	A:A	T:T	G:G	T:G	T:G	G:G	A:A	T:T	T:C	A:A	G:G	A:A	A:A	C:C	A:A	C:C	G:G	C:C	G:G	T:C	G:G	C:C	G:G	T:T	T:T	G:G	T:T	C:C	C:C	C:C	G:G	C:C	A:A	C:C	G:A	T:A	C:C	C:C
M4a	A:A	T:T	T:A	T:T	T:A	G:C	A:A	C:C	G:G	A:A	G:G	A:A	T:T	G:G	T:T	T:G	G:A	?	T:T	T:C	G:A	G:G	A:A	G:A	C:C	C:A	C:C	G:G	C:C	G:G	T:T	G:G	C:C	G:A	T:T	T:T	G:G	T:T	C:C	C:C	C:C	G:G	T:C	A:A	C:C	G:A	T:T	C:C	C:C
M4a	A:A	T:T	T:T	T:T	A:A	G:G	A:A	C:C	G:G	A:A	G:G	A:A	A:A	G:G	T:T	G:G	G:G	A:A	T:T	C:C	G:A	G:G	A:A	G:A	C:C	A:A	C:C	G:G	C:C	G:G	T:T	G:G	C:C	G:G	T:T	T:T	G:G	T:T	C:C	C:C	C:C	G:G	C:C	A:A	C:C	G:A	T:A	T:C	T:C
M4a	A:A	T:T	T:T	T:T	A:A	G:G	A:A	C:C	G:G	A:A	G:G	A:A	T:T	G:G	T:T	T:G	A:A	?	T:T	T:C	A:A	G:G	A:A	G:A	C:C	A:A	C:C	G:G	C:C	G:G	C:C	G:G	C:C	G:G	T:T	T:T	G:G	T:T	C:C	C:C	C:C	G:G	C:C	A:A	C:C	G:A	T:A	T:C	C:C
M4a	A:A	T:T	T:T	T:T	A:A	G:G	G:A	C:C	G:G	A:A	G:G	A:A	T:T	G:G	T:T	G:G	A:A	A:A	T:T	C:C	G:G	G:G	A:A	G:G	C:C	C:C	C:C	G:G	C:C	G:G	C:C	G:G	C:C	G:G	T:T	T:T	G:G	T:T	C:C	C:C	C:C	G:G	C:C	A:A	C:C	G:G	T:A	C:C	C:C
M4a	A:A	T:T	T:T	T:T	T:A	G:G	A:A	C:C	G:G	A:A	G:G	A:A	T:T	G:G	T:T	T:T	G:A	G:A	T:T	C:C	A:A	G:G	A:A	G:A	C:C	A:A	C:C	G:G	C:C	G:G	C:C	G:G	C:C	G:A	T:T	T:T	G:G	T:T	C:C	C:C	C:C	G:G	T:C	A:A	C:C	G:A	T:A	T:C	C:C
M4a	A:A	T:T	T:T	T:T	A:A	G:G	A:A	C:C	G:G	A:A	G:G	A:A	T:T	G:G	T:T	T:G	G:G	?	T:T	T:T	A:A	G:G	A:A	G:G	C:C	C:A	C:C	G:G	C:C	G:G	T:C	G:G	C:C	G:A	T:A	T:T	G:G	T:T	C:C	C:C	C:C	G:G	C:C	A:A	C:C	G:G	T:T	C:C	C:C
M4b	A:A	T:T	T:T	T:T	A:A	G:G	A:A	C:C	G:G	A:A	G:G	A:A	T:A	G:G	T:T	G:G	A:A	A:A	T:T	T:C	A:A	G:G	A:A	A:A	C:C	C:C	C:C	G:G	C:C	G:G	T:T	G:G	C:C	G:G	T:A	T:T	G:G	C:C	G:G	A:A	T:T	T:T	?	G:G	C:C	A:A	T:A	T:T	C:C
M4b	A:A	T:T	T:T	T:T	A:A	G:G	A:A	C:C	G:G	A:A	G:G	A:A	T:A	G:G	T:G	G:G	A:A	A:A	T:T	C:C	A:A	G:G	A:A	A:A	C:C	A:A	C:C	G:A	C:C	G:G	T:T	G:G	G:C	G:G	T:A	T:T	G:G	T:C	G:G	A:A	T:T	T:T	C:C	G:A	C:C	A:A	A:A	T:T	C:C
M4b	A:A	T:T	T:T	T:A	A:A	G:G	A:A	C:C	G:G	A:A	G:G	A:A	A:A	G:G	T:T	G:G	A:A	A:A	T:T	T:C	G:A	G:G	A:A	G:A	T:C	?	C:C	G:G	C:C	G:G	T:C	G:G	C:C	G:G	T:T	T:T	G:G	C:C	G:G	A:A	T:T	?	C:C	A:A	C:C	G:A	A:A	T:C	C:C
M4b	A:A	T:T	T:T	T:T	T:T	G:G	A:A	C:C	G:G	A:A	G:G	A:A	T:T	G:G	G:G	G:G	A:A	A:A	T:T	?	A:A	?	A:A	A:A	C:C	A:A	C:C	G:G	C:C	G:G	T:T	G:G	C:C	G:G	A:A	T:T	G:G	C:C	G:G	A:A	T:T	T:T	T:T	A:A	C:C	A:A	A:A	T:T	C:C
M4b	A:A	T:T	T:A	T:T	A:A	G:G	A:A	C:C	G:G	A:A	G:G	A:A	T:T	G:G	T:T	G:G	A:A	A:A	T:T	C:C	A:A	G:G	A:A	A:A	T:C	C:A	T:C	G:G	C:C	G:G	T:T	G:G	C:C	G:G	T:T	T:T	G:G	T:C	G:G	C:A	T:C	T:T	C:C	A:A	T:C	A:A	A:A	T:T	C:C
M4b	A:A	T:T	T:T	T:T	A:A	G:G	A:A	C:C	G:G	A:A	G:A	A:A	T:T	G:G	G:G	G:G	A:A	A:A	T:T	C:C	A:A	G:G	A:A	A:A	C:C	C:C	C:C	G:G	C:C	G:G	T:T	G:G	C:C	G:G	T:T	T:T	G:G	T:T	G:G	A:A	T:T	T:T	?	A:A	C:C	G:A	A:A	T:T	C:C
M4b	A:A	T:T	T:A	?	A:A	G:G	G:A	C:C	G:G	A:A	G:A	?	T:A	G:G	G:G	G:G	A:A	A:A	T:T	T:C	A:A	G:G	A:A	A:A	C:C	A:A	C:C	G:A	C:C	G:G	T:C	G:G	C:C	G:G	T:T	T:T	G:G	T:C	G:G	A:A	T:T	T:T	?	A:A	C:C	A:A	A:A	T:T	C:C
M4b	A:A	T:T	T:T	?	A:A	G:G	A:A	C:C	G:G	G:A	G:G	A:A	T:A	G:G	G:G	?	A:A	A:A	T:T	C:C	G:A	G:G	A:A	A:A	C:C	A:A	C:C	?	C:C	G:G	T:C	G:G	C:C	G:G	T:T	T:T	G:G	C:C	G:G	A:A	T:T	T:T	C:C	A:A	T:C	G:A	A:A	T:T	C:C
M4b	A:A	T:T	T:T	T:T	A:A	G:C	G:A	C:C	G:G	A:A	G:G	A:A	T:T	G:G	T:G	G:G	A:A	A:A	T:T	T:C	A:A	G:G	A:A	A:A	C:C	A:A	C:C	G:G	C:C	G:G	T:T	G:G	G:C	?	T:A	T:T	G:G	C:C	G:G	A:A	T:T	T:T	?	G:G	C:C	A:A	A:A	T:T	C:C
M4b	A:A	T:T	T:A	?	A:A	G:G	G:A	C:C	G:G	A:A	G:A	T:A	T:A	G:G	G:G	G:G	A:A	A:A	T:T	T:C	A:A	G:G	A:A	A:A	C:C	A:A	C:C	G:A	C:C	G:G	T:C	G:G	C:C	G:G	T:T	T:T	G:G	T:C	G:G	A:A	T:T	T:T	?	A:A	C:C	A:A	A:A	T:T	C:C
M4b	A:A	T:T	T:T	A:A	A:A	G:G	G:A	C:C	G:G	A:A	G:G	A:A	T:A	G:G	G:G	G:G	A:A	A:A	T:T	T:C	A:A	G:G	A:A	A:A	C:C	A:A	C:C	G:A	C:C	G:G	T:C	G:G	C:C	?	A:A	T:T	G:G	C:C	G:G	A:A	T:T	T:T	C:C	A:A	C:C	A:A	A:A	T:T	C:C
M4b	A:A	T:T	T:T	T:T	A:A	G:G	A:A	C:C	G:G	A:A	G:G	T:A	T:A	G:G	T:T	?	G:A	G:G	T:T	T:C	G:A	G:G	A:A	A:A	C:C	?	C:C	G:G	C:C	G:G	T:T	G:G	G:C	?	T:T	T:T	G:G	T:T	G:C	C:C	C:C	G:G	C:C	G:A	C:C	G:A	T:A	C:C	C:C
M4b	A:A	T:T	T:T	T:T	A:A	G:G	A:A	C:C	G:G	A:A	G:G	A:A	?	G:G	T:G	G:G	A:A	?	T:T	C:C	A:A	G:G	A:A	A:A	C:C	?	C:C	G:G	C:C	G:G	T:T	G:G	C:C	?	A:A	T:T	G:G	C:C	G:G	A:A	T:T	T:T	C:C	A:A	C:C	G:G	A:A	T:T	C:C
M4b	A:A	T:T	T:T	?	A:A	G:G	A:A	C:C	G:G	A:A	G:A	A:A	T:A	G:G	T:T	G:G	A:A	A:A	T:T	T:C	A:A	G:G	A:A	A:A	C:C	C:A	C:C	G:G	C:C	G:G	T:C	G:G	C:C	?	T:A	T:T	G:G	T:C	G:G	A:A	T:T	T:T	C:C	G:A	C:C	G:A	A:A	T:T	C:C
M4b	A:A	T:T	T:T	T:T	A:A	C:C	A:A	C:C	G:G	A:A	G:G	A:A	T:T	G:G	T:G	G:G	A:A	G:A	T:T	T:C	A:A	G:G	A:A	G:A	C:C	C:A	C:C	G:G	C:C	G:G	T:C	G:G	G:C	?	A:A	T:T	G:G	T:C	G:C	C:A	T:C	T:T	?	G:A	T:C	A:A	A:A	T:T	C:C
M4b	A:A	T:T	T:A	T:T	A:A	G:G	A:A	C:C	G:G	A:A	G:G	A:A	A:A	G:G	T:G	G:G	A:A	A:A	T:T	T:C	A:A	G:G	A:A	A:A	C:C	C:A	C:C	G:A	C:C	G:G	T:T	G:G	C:C	G:G	A:A	T:T	G:G	C:C	G:G	A:A	T:T	T:T	?	G:A	C:C	A:A	T:A	T:T	C:C
M5a	A:A	T:T	T:T	?	?	G:G	A:A	C:C	G:G	A:A	G:G	A:A	T:T	G:G	?	?	?	?	?	?	A:A	G:G	?	G:A	C:C	A:A	C:C	?	C:C	G:G	?	G:G	G:C	?	?	T:T	G:G	T:T	C:C	C:C	C:C	T:G	?	?	?	?	T:T	T:C	C:C
M5a	A:A	T:T	T:T	T:T	T:A	G:G	A:A	C:C	G:G	A:A	G:G	A:A	T:T	G:G	T:G	G:G	G:A	G:G	T:T	T:T	A:A	G:G	A:A	A:A	C:C	?	C:C	G:G	C:C	G:G	T:T	G:G	C:C	G:G	T:T	T:T	G:G	T:T	C:C	C:C	C:C	T:G	T:T	A:A	C:C	G:A	T:A	T:C	C:C
M5a	A:A	T:T	T:T	T:T	A:A	G:G	A:A	C:C	G:G	A:A	G:G	A:A	T:T	G:G	G:G	G:G	G:G	G:A	T:T	T:C	A:A	G:G	A:A	G:A	T:C	?	C:C	G:G	C:C	G:G	T:T	G:G	C:C	?	T:T	T:T	G:G	T:T	C:C	C:C	C:C	T:G	C:C	A:A	C:C	G:A	?	T:C	C:C
M5a	A:A	T:T	T:T	T:T	A:A	G:G	A:A	C:C	G:G	A:A	G:G	A:A	T:T	G:G	T:G	G:G	G:A	G:G	T:T	T:C	A:A	G:G	A:A	G:G	C:C	A:A	C:C	A:A	C:C	G:G	T:C	G:G	C:C	G:G	T:A	T:T	G:G	T:T	C:C	C:C	C:C	T:G	C:C	A:A	?	G:A	T:A	T:C	C:C
M5a	A:A	T:T	T:T	T:T	A:A	G:G	A:A	C:C	G:G	A:A	G:G	A:A	T:T	G:G	G:G	G:G	G:A	G:G	T:T	T:C	A:A	G:G	A:A	G:G	C:C	A:A	C:C	G:G	C:C	G:G	C:C	G:G	G:C	G:G	A:A	T:T	G:G	T:T	C:C	C:C	C:C	T:G	C:C	G:A	?	G:A	A:A	T:T	C:C
M5a	A:A	T:T	T:T	T:T	A:A	G:C	A:A	C:C	G:G	A:A	G:G	A:A	T:T	G:G	T:T	G:G	?	G:G	T:T	T:T	A:A	G:G	A:A	G:G	T:C	A:A	C:C	G:G	?	?	T:C	G:G	G:C	G:G	T:T	T:T	G:G	T:T	C:C	C:C	C:C	T:T	?	A:A	C:C	G:G	T:A	C:C	C:C
M5a	A:A	T:T	T:T	T:T	A:A	G:C	A:A	C:C	G:G	A:A	G:G	A:A	T:T	G:G	T:G	G:G	G:A	?	T:T	C:C	A:A	G:G	A:A	G:G	C:C	A:A	C:C	G:G	C:C	G:G	T:C	G:G	G:C	G:G	T:A	T:T	G:G	T:T	C:C	C:C	C:C	T:G	C:C	A:A	?	G:A	T:A	T:C	C:C
M5a	A:A	T:T	T:T	T:T	T:A	C:C	A:A	C:C	G:G	A:A	G:G	A:A	T:T	G:G	T:T	G:G	G:A	G:A	T:T	T:T	A:A	G:G	A:A	G:A	T:C	A:A	C:C	G:G	C:C	?	T:T	G:G	C:C	G:G	T:T	T:T	G:G	T:T	C:C	C:C	C:C	T:G	T:T	A:A	C:C	G:A	T:T	T:C	C:C
M5a	A:A	T:T	T:A	?	A:A	G:G	A:A	C:C	G:G	A:A	G:G	A:A	T:T	G:G	T:T	G:G	G:A	G:G	T:T	T:T	A:A	G:G	A:A	G:G	C:C	A:A	C:C	G:G	C:C	G:G	T:T	G:G	G:G	G:G	T:T	T:T	G:G	T:T	C:C	C:C	C:C	G:G	?	A:A	C:C	A:A	?	T:C	C:C
M5a	A:A	T:T	T:T	T:T	A:A	C:C	A:A	C:C	G:G	A:A	G:G	A:A	T:T	G:G	T:T	G:G	G:A	G:G	T:T	T:C	A:A	G:G	A:A	G:G	T:C	A:A	C:C	?	C:C	G:G	T:T	G:G	C:C	G:G	T:T	T:T	G:G	T:T	C:C	C:C	C:C	G:G	?	?	C:C	G:A	T:A	T:C	C:C
M5a	A:A	T:T	T:T	T:T	A:A	G:C	A:A	C:C	G:G	A:A	G:G	A:A	T:A	G:G	T:G	G:G	A:A	G:A	T:T	T:T	A:A	G:G	A:A	G:G	C:C	A:A	C:C	G:G	C:C	G:G	T:C	G:G	C:C	G:G	T:A	T:T	G:G	T:T	C:C	C:C	C:C	T:G	C:C	A:A	C:C	G:A	T:A	C:C	C:C
M5a	A:A	T:T	T:T	T:T	A:A	G:G	A:A	C:C	G:G	A:A	G:G	A:A	T:T	G:G	T:G	G:G	G:A	G:G	T:T	T:T	A:A	G:G	A:A	G:G	C:C	A:A	C:C	G:G	C:C	G:G	T:C	G:G	C:C	G:G	T:T	T:T	G:G	T:T	C:C	C:C	C:C	G:G	?	A:A	?	G:G	T:A	T:C	C:C
M5a	A:A	T:T	T:T	T:T	T:A	G:G	A:A	C:C	G:G	A:A	G:G	A:A	T:T	G:A	G:G	G:G	A:A	G:G	T:T	T:C	A:A	G:G	A:A	G:G	T:C	A:A	C:C	G:G	C:C	G:G	C:C	G:G	C:C	G:G	T:T	T:T	G:G	T:T	C:C	C:C	C:C	T:G	T:T	A:A	C:C	G:A	T:A	T:C	C:C
M5a	A:A	T:T	T:A	T:A	A:A	G:G	A:A	C:C	G:G	A:A	G:G	A:A	T:A	G:G	T:G	T:G	A:A	?	T:T	T:C	A:A	G:G	A:A	G:G	C:C	A:A	C:C	G:G	C:C	G:G	T:C	G:G	G:C	G:G	T:A	T:T	G:G	T:T	C:C	C:C	C:C	T:G	?	G:A	C:C	G:A	T:A	T:C	C:C
M5a	A:A	T:T	T:T	T:T	A:A	G:G	A:A	C:C	G:G	A:A	G:G	A:A	T:T	G:G	T:T	G:G	G:A	?	T:T	T:T	A:A	G:G	A:A	A:A	C:C	A:A	C:C	G:G	C:C	G:G	C:C	G:G	C:C	G:G	T:T	T:T	G:G	T:T	C:C	C:C	C:C	G:G	C:C	?	?	G:A	T:A	T:C	C:C
M5a	A:A	T:T	T:T	T:T	A:A	G:G	A:A	C:C	G:G	A:A	G:G	A:A	T:T	G:G	T:T	G:G	A:A	?	T:T	C:C	A:A	G:G	A:A	G:G	C:C	A:A	C:C	G:G	C:C	G:G	?	G:G	C:C	G:G	T:T	T:T	G:G	T:T	C:C	C:C	C:C	G:G	C:C	G:A	?	G:A	T:T	T:C	C:C
M5a	A:A	T:T	T:A	?	A:A	G:G	A:A	C:C	G:G	A:A	G:G	A:A	T:T	G:G	G:G	T:G	G:A	G:G	T:T	T:T	A:A	G:G	A:A	G:G	C:C	A:A	?	G:G	C:C	G:G	T:T	G:G	C:C	G:A	T:A	T:T	G:G	T:T	C:C	C:C	C:C	G:G	?	A:A	C:C	G:A	T:T	C:C	C:C
M5a	A:A	T:T	T:A	T:T	T:A	G:G	A:A	C:C	G:G	A:A	G:G	A:A	T:T	G:G	T:G	G:G	G:A	G:G	T:T	C:C	A:A	G:G	A:A	G:A	T:C	?	C:C	G:G	C:C	G:G	?	G:G	C:C	G:G	T:T	T:T	G:G	T:T	C:C	C:C	C:C	T:G	T:C	G:A	C:C	G:G	T:T	T:C	C:C
M5a	A:A	T:T	T:T	T:T	A:A	G:G	A:A	C:C	G:G	A:A	G:G	A:A	T:T	G:G	T:G	T:G	G:G	G:G	T:T	C:C	A:A	G:G	A:A	G:G	C:C	A:A	C:C	G:G	C:C	G:G	T:T	G:G	C:C	G:G	T:A	T:T	G:G	T:T	C:C	C:C	C:C	T:G	?	G:G	C:C	A:A	T:T	C:C	C:C
M5a	A:A	T:T	T:T	T:T	A:A	G:G	A:A	C:C	G:G	A:A	G:G	A:A	T:T	G:G	T:G	G:G	G:A	G:G	T:T	T:C	A:A	G:G	A:A	G:A	T:C	A:A	C:C	G:A	C:C	G:G	T:T	G:G	C:C	G:G	T:A	T:T	G:G	T:T	C:C	C:C	C:C	T:T	C:C	A:A	C:C	G:A	T:A	C:C	C:C
M5b	A:A	T:T	A:A	T:T	A:A	G:C	A:A	C:C	G:G	G:A	G:G	A:A	T:T	G:G	T:G	G:G	A:A	A:A	T:T	T:C	G:A	G:G	A:A	A:A	T:C	C:A	T:T	G:G	C:C	G:G	T:T	G:G	C:C	G:G	T:T	T:T	G:G	T:C	G:G	A:A	T:T	T:T	?	G:A	C:C	A:A	A:A	T:T	C:C
M5b	A:A	T:T	T:T	T:T	A:A	G:C	A:A	C:C	G:G	A:A	A:A	A:A	T:T	G:G	T:G	G:G	A:A	G:G	T:T	T:C	G:A	G:G	A:A	G:A	T:C	?	T:C	G:G	C:C	G:G	T:C	G:G	C:C	G:G	T:T	T:T	G:G	T:C	G:G	C:A	T:C	T:T	T:C	G:A	C:C	A:A	A:A	T:C	C:C
M5b	A:A	T:T	T:A	T:T	A:A	G:C	A:A	C:C	G:G	G:A	G:G	A:A	T:A	G:G	?	G:G	G:A	?	T:T	T:T	G:A	G:G	A:A	G:G	C:C	C:A	?	G:G	C:C	G:A	T:T	G:G	G:C	G:A	T:A	T:T	G:G	T:C	G:C	C:A	T:C	T:T	C:C	G:A	?	A:A	A:A	C:C	C:C
M5b	A:A	T:T	T:T	T:T	A:A	G:C	A:A	C:C	G:G	A:A	G:G	A:A	T:T	G:G	T:T	G:G	A:A	A:A	T:T	C:C	A:A	G:G	A:A	A:A	T:C	C:A	T:C	G:G	C:C	G:G	T:T	G:G	C:C	G:G	T:T	T:T	G:G	T:C	G:G	A:A	T:T	T:T	C:C	A:A	C:C	A:A	A:A	T:T	?
M5b	A:A	T:T	T:A	T:T	A:A	G:G	A:A	C:C	G:G	A:A	G:G	A:A	?	G:G	T:G	G:G	A:A	?	T:T	T:T	A:A	G:G	A:A	G:A	T:C	C:A	C:C	G:G	C:C	G:A	T:T	G:G	?	G:G	T:T	T:T	G:A	?	G:G	A:A	T:T	T:T	?	A:A	C:C	A:A	A:A	T:C	C:C
M5b	A:A	T:T	T:T	T:T	A:A	G:C	A:A	C:C	G:G	A:A	A:A	T:A	T:T	G:G	G:G	G:G	A:A	A:A	T:C	T:C	A:A	G:G	A:A	A:A	T:C	C:C	C:C	G:G	C:C	G:G	T:T	G:G	C:C	G:G	T:T	T:T	G:G	T:C	G:G	A:A	T:T	T:T	C:C	A:A	T:C	A:A	A:A	T:T	C:C
M5b	A:A	?	T:T	T:T	A:A	G:G	A:A	C:C	G:G	A:A	G:G	A:A	T:T	G:G	T:G	G:G	A:A	A:A	T:T	T:T	A:A	G:G	A:A	G:A	T:C	?	T:C	G:G	C:C	G:G	T:T	G:G	C:C	G:G	T:T	T:T	G:G	C:C	G:G	A:A	T:T	T:G	C:C	A:A	C:C	A:A	A:A	T:T	C:C
M5b	A:A	T:T	T:T	T:T	A:A	G:C	A:A	C:C	G:G	A:A	G:A	A:A	T:T	G:G	T:G	G:G	A:A	?	T:C	C:C	A:A	G:G	A:A	G:A	T:C	C:C	C:C	G:G	C:C	?	T:T	G:G	C:C	G:G	T:T	T:T	G:A	T:C	G:C	C:A	T:C	T:T	C:C	A:A	C:C	A:A	A:A	T:C	C:C
M5b	A:A	T:T	T:T	T:T	A:A	G:G	A:A	C:A	G:G	?	G:G	A:A	T:A	G:G	T:G	G:G	G:A	?	T:T	T:T	A:A	G:G	A:A	A:A	T:C	C:A	C:C	G:G	C:C	G:G	T:T	G:G	G:C	?	T:A	T:T	G:G	T:C	G:G	C:A	?	T:T	C:C	G:G	T:T	A:A	A:A	T:T	C:C
M5b	A:A	T:T	A:A	T:T	A:A	G:G	A:A	C:C	G:G	A:A	G:A	A:A	T:T	G:G	T:G	G:G	A:A	A:A	T:T	C:C	A:A	G:G	A:A	A:A	?	?	T:C	G:G	C:C	G:G	T:T	G:G	C:C	G:G	T:T	T:T	A:A	C:C	G:G	A:A	T:T	T:T	C:C	G:A	C:C	A:A	A:A	T:T	C:C
M5b	A:A	T:T	T:T	T:T	A:A	G:C	A:A	C:C	G:G	A:A	G:G	A:A	T:A	G:A	T:T	G:G	A:A	A:A	T:T	T:C	A:A	G:G	A:A	A:A	C:C	C:A	T:C	G:G	C:C	G:G	T:T	G:G	C:C	G:G	T:T	T:T	G:G	T:C	G:G	A:A	T:T	T:T	C:C	A:A	C:C	A:A	A:A	T:T	C:C
M5b	A:A	T:T	T:A	T:T	T:A	G:G	A:A	C:C	G:G	A:A	G:A	A:A	T:T	G:G	T:T	G:G	A:A	?	T:C	C:C	G:A	G:G	A:A	A:A	T:T	C:A	C:C	G:G	C:C	G:G	T:T	G:G	G:C	G:G	T:A	T:T	G:G	C:C	G:G	A:A	T:T	?	T:T	A:A	C:C	A:A	A:A	T:T	C:C
M5b	A:A	T:T	T:T	T:T	A:A	G:C	A:A	C:C	G:G	A:A	A:A	A:A	T:T	G:G	G:G	G:G	A:A	A:A	T:C	T:C	A:A	G:G	A:A	A:A	T:T	C:A	T:C	G:G	C:C	G:G	T:T	G:G	G:C	G:A	T:A	T:T	G:G	T:C	G:C	C:A	T:C	T:T	C:C	G:A	C:C	A:A	A:A	T:C	C:C
M5b	A:A	T:T	T:T	T:T	A:A	C:C	A:A	C:C	G:G	A:A	G:G	A:A	T:T	G:G	G:G	G:G	A:A	?	T:T	T:T	A:A	G:G	A:A	A:A	T:C	A:A	T:C	G:G	C:C	G:G	T:T	G:G	C:C	G:G	T:T	T:T	G:G	T:T	G:G	A:A	T:T	T:T	C:C	G:A	C:C	A:A	A:A	T:T	C:C
M5b	A:A	T:T	T:A	T:T	A:A	G:G	A:A	C:C	G:G	A:A	A:A	A:A	T:T	G:G	T:G	G:G	A:A	A:A	T:T	T:T	A:A	G:G	A:A	A:A	C:C	A:A	C:C	G:G	C:C	G:G	T:C	G:G	C:C	G:G	T:T	T:T	G:G	T:C	G:C	C:A	T:C	T:T	C:C	G:A	C:C	A:A	A:A	T:T	C:C
M5b	A:A	T:T	T:T	T:T	A:A	G:G	A:A	C:C	G:G	G:A	A:A	A:A	T:T	G:G	T:T	G:G	A:A	G:A	T:T	T:T	G:A	G:G	A:A	A:A	C:C	C:A	C:C	G:G	C:C	G:G	T:C	G:G	C:C	G:G	T:T	T:T	G:G	T:C	G:G	C:A	T:C	T:T	C:C	A:A	T:C	A:A	A:A	T:T	C:C
M5b	A:A	T:T	T:T	T:T	A:A	G:C	A:A	C:C	G:G	A:A	G:A	A:A	T:T	G:G	T:T	?	A:A	A:A	?	C:C	A:A	G:G	A:A	G:A	T:C	C:C	T:C	G:G	C:C	G:G	T:C	G:G	C:C	G:G	T:T	T:T	G:G	T:C	G:G	A:A	T:T	T:T	C:C	A:A	C:C	A:A	A:A	T:T	C:C
M5b	A:A	T:T	A:A	T:T	A:A	?	A:A	C:C	G:G	A:A	?	A:A	T:A	G:G	T:T	?	A:A	?	T:T	T:C	A:A	G:G	A:A	A:A	?	C:A	T:C	G:G	C:C	G:G	T:C	G:G	C:C	?	T:T	T:T	G:A	C:C	G:G	A:A	T:T	T:T	C:C	G:G	T:C	A:A	A:A	T:T	C:C
M5b	A:A	T:T	T:T	T:T	A:A	G:C	A:A	C:C	G:G	A:A	G:A	A:A	T:T	G:G	T:T	G:G	A:A	A:A	T:T	C:C	A:A	G:G	A:A	G:A	T:C	C:C	T:C	G:G	C:C	?	?	G:G	C:C	G:G	T:T	T:T	G:G	T:C	G:G	A:A	T:T	T:T	C:C	A:A	C:C	A:A	A:A	T:T	C:C
M6a	A:A	T:T	T:A	T:T	A:A	G:G	A:A	C:C	G:G	A:A	G:G	A:A	T:A	G:G	T:T		G:A	G:G	T:T	C:C	A:A	G:G	A:A	G:A	C:C	A:A	C:C	G:G	C:C	G:G	T:T	G:G	C:C	G:G	T:T	T:T	G:G	T:T	C:C	C:C	C:C	T:G	C:C	G:A	C:C	A:A	A:A	C:C	C:C
M6a	A:A	T:T	T:T	T:T	A:A	G:G	A:A	C:C	G:G	A:A	G:G	A:A	T:T	G:G	T:T		G:G	?	?	C:C	A:A	G:G	A:A	G:G	T:C	C:A	C:C	G:G	C:C	G:G	T:T	G:G	C:C	G:G	T:T	T:T	?	T:T	C:C	C:C	C:C	T:G	C:C	G:A	C:C	A:A	A:A	T:C	?
M6a	A:A	?	T:A	T:T	A:A	C:C	A:A	C:C	G:G	A:A	G:G	A:A	T:T	G:G	T:T		G:A	G:G	T:T	C:C	A:A	G:G	A:A	G:G	C:C	?	C:C	G:G	C:C	G:G	T:T	G:G	C:C	?	T:T	T:T	G:G	T:T	C:C	C:C	C:C	G:G	C:C	G:A	C:C	A:A	T:A	C:C	C:C
M6a	A:A	T:T	T:T	T:T	A:A	G:G	A:A	C:C	G:G	A:A	G:G	A:A	T:T	G:G	T:T	G:G	G:G	A:A	T:T	C:C	A:A	G:G	A:A	G:G	C:C	A:A	C:C	G:G	C:C	G:G	C:C	G:G	?	G:G	T:T	T:T	G:G	T:T	C:C	C:C	C:C	G:G	C:C	A:A	C:C	G:G	T:A	C:C	C:C
M6a	A:A	T:T	T:T	T:T	A:A	G:G	A:A	C:C	G:G	A:A	G:G	A:A	T:T	?	T:T		G:G	A:A	T:T	T:C	A:A	G:G	A:A	G:G	C:C	A:A	C:C	G:G	C:C	G:G	T:T	G:G	G:C	G:A	T:A	T:T	G:G	T:T	C:C	C:C	C:C	G:G	C:C	A:A	C:C	G:A	T:T	C:C	C:C
M6a	A:A	T:T	T:T	T:T	A:A	G:G	A:A	C:C	G:G	A:A	G:G	A:A	T:A	G:G	T:G		G:A	G:A	T:T	C:C	A:A	G:G	A:A	G:A	C:C	A:A	C:C	G:G	C:C	G:G	T:C	G:G	C:C	G:G	T:T	T:T	G:G	T:T	?	C:C	T:C	T:G	C:C	A:A	C:C	G:A	A:A	T:C	C:C
M6a	A:A	T:T	T:T	T:T	A:A	G:G	A:A	C:C	G:G	A:A	G:G	A:A	T:T	G:G	T:G		G:A	G:A	T:T	T:C	G:A	G:G	A:A	G:A	C:C	A:A	C:C	G:G	C:C	G:G	T:T	G:G	C:C	G:G	T:T	T:T	G:G	T:T	C:C	C:C	C:C	T:G	C:C	A:A	C:C	G:A	A:A	T:C	C:C
M6a	A:A	T:T	T:A	T:T	A:A	G:C	A:A	C:C	G:G	A:A	G:G	A:A	T:T	G:G	T:T		G:A	G:G	T:T	C:C	G:A	G:G	A:A	G:A	C:C	A:A	C:C	G:G	C:C	G:G	T:T	G:G	C:C	G:G	T:T	T:T	G:G	T:T	C:C	C:C	C:C	T:G	C:C	A:A	C:C	G:A	A:A	T:C	C:C
M6a	A:A	T:T	T:A	T:T	A:A	G:G	A:A	C:C	G:G	A:A	G:G	A:A	T:T	G:G	T:T	G:G	A:A	G:G	T:T	C:C	A:A	G:G	A:A	A:A	C:C	C:A	C:C	G:G	C:C	G:G	T:T	G:G	C:C	G:G	T:T	T:T	G:G	T:T	C:C	C:C	C:C	T:T	C:C	A:A	C:C	G:A	T:A	C:C	C:C
M6a	A:A	T:T	T:T	T:T	A:A	G:G	A:A	C:C	G:G	A:A	G:G	A:A	T:T	G:G	T:T		G:A	G:G	T:T	C:C	A:A	G:G	A:A	G:G	C:C	?	C:C	G:G	C:C	G:G	?	G:G	C:C	G:G	T:T	T:T	G:G	T:T	C:C	C:C	C:C	T:G	C:C	G:A	C:C	G:A	T:A	C:C	C:C
M6a	A:A	T:T	T:T	T:T	A:A	G:G	A:A	C:C	G:G	A:A	G:G	A:A	T:T	G:G	T:G		A:A	G:G	T:T	T:C	A:A	G:G	A:A	G:G	C:C	A:A	C:C	G:G	C:C	G:G	T:C	G:G	C:C	G:G	T:T	T:T	G:G	T:T	C:C	C:C	C:C	G:G	C:C	A:A	C:C	?	A:A	C:C	C:C
M6a	A:A	T:T	A:A	A:A	T:T	G:G	A:A	C:C	G:G	A:A	G:A	T:A	T:T	G:G	T:T	G:G	?	G:G	T:T	T:C	A:A	G:G	A:A	G:A	C:C	C:A	C:C	G:A	C:A	G:G	T:T	G:A	C:C	G:G	T:T	T:T	G:G	T:T	C:C	C:C	C:C	?	T:T	G:G	T:T	A:A	A:A	T:T	C:C
M6a	A:A	T:T	T:T	T:T	A:A	G:G	A:A	C:C	G:G	A:A	G:G	A:A	T:T	G:G	T:T		G:G	A:A	T:T	T:T	A:A	G:G	A:A	G:G	C:C	?	C:C	G:G	C:C	G:G	T:T	G:G	G:C	G:A	T:A	T:T	G:G	T:T	C:C	C:C	C:C	G:G	C:C	A:A	C:C	A:A	T:A	C:C	C:C
M6a	A:A	T:T	T:T	T:T	A:A	G:G	A:A	C:C	G:G	A:A	G:A	A:A	T:A	G:G	T:T	G:G	A:A	G:G	T:T	C:C	A:A	G:G	A:A	G:A	C:C	A:A	C:C	G:G	C:C	G:G	T:T	G:G	G:C	G:G	T:T	T:T	G:G	T:T	C:C	C:C	C:C	G:G	C:C	A:A	C:C	A:A	A:A	T:C	C:C
M6a	A:A	T:T	T:T	T:T	A:A	G:G	A:A	C:C	G:G	A:A	G:G	A:A	T:T	G:G	T:T		G:A	G:A	T:T	?	A:A	G:G	A:A	G:A	C:C	A:A	C:C	G:G	C:C	G:G	T:T	G:G	G:C	G:G	T:T	T:T	G:G	T:T	C:C	C:C	C:C	G:G	C:C	A:A	C:C	A:A	T:A	C:C	C:C
M6a	A:A	T:T	T:T	T:T	A:A	G:G	A:A	C:C	G:G	A:A	G:G	A:A	T:A	G:G	T:G		G:A	G:G	T:T	C:C	G:A	G:G	A:A	G:A	T:C	A:A	C:C	G:G	C:C	G:G	T:T	G:G	C:C	G:G	T:T	T:T	G:G	T:T	C:C	C:C	C:C	T:G	C:C	A:A	C:C	A:A	A:A	T:C	C:C
M6a	A:A	T:T	T:T	T:T	A:A	?	A:A	C:C	G:G	A:A	G:G	A:A	T:T	G:G	T:T		G:G	G:G	T:T	C:C	A:A	G:G	A:A	G:G	T:T	A:A	C:C	G:G	C:C	G:G	T:T	G:G	C:C	A:A	A:A	T:T	G:G	T:T	C:C	C:C	C:C	G:G	C:C	G:A	?	?	A:A	T:C	C:C
M6a	A:A	T:T	A:A	A:A	T:T	C:C	?	C:C	G:G	A:A	A:A	A:A	T:T	G:G	G:G		G:G	G:G	C:C	C:C	G:G	G:G	A:A	G:G	C:C	C:C	C:C	A:A	A:A	?	C:C	A:A	G:G	A:A	A:A	C:C	A:A	T:T	C:C	C:C	C:C	T:T	T:T	G:G	T:T	A:A	A:A	T:T	T:T
M6a	A:A	T:T	T:T	T:T	A:A	G:C	A:A	C:C	G:G	A:A	G:G	A:A	T:T	G:G	T:T		G:G	G:G	T:T	C:C	G:G	G:G	A:A	G:G	C:C	A:A	C:C	G:G	C:C	G:G	T:C	G:G	G:C	G:G	T:T	T:T	G:G	T:T	C:C	C:C	C:C	G:G	C:C	G:A	C:C	G:A	T:A	T:C	C:C
M6a	A:A	T:T	T:T	T:T	A:A	G:G	A:A	C:C	G:G	A:A	G:G	A:A	T:T	G:G	T:T	T:G	A:A	A:A	T:T	C:C	G:A	G:G	A:A	G:G	C:C	A:A	C:C	G:G	C:C	G:G	C:C	G:G	C:C	G:G	T:T	T:T	G:G	T:T	C:C	C:C	C:C	G:G	C:C	A:A	C:C	G:A	T:A	T:C	T:T
M6a	A:A	T:T	T:T	T:T	A:A	G:G	A:A	C:C	G:G	A:A	G:G	A:A	T:T	G:G	T:T		?	?	T:T	C:C	A:A	G:G	A:A	G:G	C:C	A:A	C:C	G:G	C:C	G:G	C:C	G:G	C:C	A:A	A:A	T:T	G:G	T:T	C:C	C:C	C:C	G:G	C:C	A:A	C:C	G:A	T:A	C:C	C:C
M6a	A:A	T:T	T:T	T:T	A:A	G:G	A:A	C:C	G:G	A:A	G:G	A:A	T:T	G:G	T:T		A:A	G:A	T:T	C:C	A:A	G:G	A:A	G:G	C:C	A:A	C:C	G:G	C:C	G:G	C:C	G:G	C:C	G:A	T:A	T:T	G:G	T:T	C:C	C:C	C:C	G:G	C:C	A:A	C:C	A:A	T:A	C:C	?
M6a	A:A	T:T	T:T	T:T	A:A	G:G	A:A	C:C	G:G	A:A	G:G	A:A	T:T	G:G	T:T		G:A	A:A	T:T	C:C	G:A	G:G	A:A	G:G	C:C	A:A	C:C	G:G	C:C	G:G	C:C	G:G	C:C	A:A	A:A	T:T	G:G	T:T	C:C	C:C	C:C	G:G	C:C	A:A	C:C	A:A	T:A	C:C	?
M6a	A:A	T:T	T:A	T:T	A:A	G:C	A:A	C:C	G:G	A:A	G:A	A:A	A:A	G:G	T:G		G:A	G:G	T:T	T:C	A:A	G:G	A:A	G:G	T:C	C:C	C:C	G:A	C:C	G:G	T:T	G:G	G:C	G:A	T:A	T:T	G:G	T:T	C:C	C:C	C:C	T:G	C:C	G:A	T:C	G:A	T:A	C:C	T:C
M6a	A:A	T:T	T:T	T:T	A:A	G:G	A:A	C:C	G:G	A:A	G:G	A:A	T:T	G:G	T:G	G:G	A:A	G:G	T:T	C:C	A:A	G:G	A:A	G:G	C:C	A:A	C:C	G:G	C:C	G:G	T:C	G:G	C:C	G:G	T:T	T:T	G:G	T:T	C:C	C:C	C:C	G:G	C:C	A:A	C:C	A:A	T:A	C:C	C:C
M6a	A:A	T:T	T:T	T:T	T:A	G:C	A:A	C:C	G:G	A:A	G:G	A:A	T:A	G:G	T:G	T:G	A:A	G:G	T:T	C:C	G:A	G:G	A:A	G:A	C:C	?	C:C	G:G	C:C	G:G	T:T	G:G	C:C	G:G	T:T	T:T	G:G	T:T	C:C	C:C	C:C	G:G	T:C	G:A	C:C	A:A	T:A	T:C	C:C
M6a	A:A	T:T	T:T	T:T	A:A	G:G	A:A	C:C	G:G	A:A	G:G	A:A	T:A	G:G	T:T	G:G	G:A	G:G	T:T	C:C	A:A	G:G	A:A	G:G	C:C	A:A	C:C	G:G	C:C	G:G	T:C	G:G	G:C	?	T:A	T:T	G:G	T:T	C:C	C:C	C:C	G:G	C:C	G:A	C:C	A:A	T:A	C:C	C:C
M6a	A:A	T:T	T:A	T:T	A:A	G:C	A:A	C:C	G:G	A:A	G:G	A:A	T:T	G:G	T:T	G:G	G:A	G:A	T:T	T:C	G:A	?	A:A	G:G	C:C	C:A	C:C	G:G	C:C	G:G	C:C	G:G	C:C	G:G	T:T	T:T	G:G	T:T	C:C	C:C	C:C	G:G	C:C	A:A	C:C	G:A	T:A	T:C	C:C
M6a	A:A	T:T	T:T	T:T	T:A	G:C	A:A	C:C	G:G	A:A	G:G	A:A	T:T	G:G	T:G	G:G	G:A	G:G	T:T	T:C	A:A	G:G	A:A	G:G	T:T	?	C:C	G:G	C:C	G:G	T:C	G:G	C:C	G:A	T:A	T:T	G:G	T:T	C:C	C:C	C:C	G:G	T:C	A:A	C:C	A:A	A:A	T:T	C:C
M6a	A:A	T:T	T:T	T:T	A:A	G:G	A:A	C:C	G:G	A:A	G:G	A:A	T:T	G:G	T:G	T:G	G:A	?	T:T	T:C	A:A	G:G	A:A	G:G	C:C	A:A	C:C	G:G	C:C	G:G	T:T	G:G	C:C	G:G	T:T	T:T	G:G	T:T	C:C	C:C	C:C	T:G	C:C	A:A	C:C	A:A	T:A	C:C	C:C
M6a	A:A	T:T	T:T	T:T	A:A	G:G	A:A	C:C	G:G	A:A	G:G	A:A	T:T	G:G	T:T	G:G	A:A	G:A	T:T	C:C	G:G	G:G	A:A	A:A	C:C	A:A	C:C	G:G	C:C	G:G	?	G:G	C:C	G:G	T:T	T:T	G:A	T:T	C:C	C:C	C:C	G:G	C:C	A:A	C:C	G:A	T:A	C:C	C:C
M6a	A:A	T:T	T:T	T:T	T:A	G:G	A:A	C:C	G:G	A:A	G:G	A:A	T:T	G:G	T:T	T:G	G:A	?	T:T	C:C	A:A	G:G	A:A	G:A	C:C	A:A	C:C	G:G	C:C	G:G	T:T	G:G	C:C	G:G	T:T	T:T	G:G	T:T	C:C	C:C	C:C	G:G	T:C	A:A	C:C	G:A	T:A	C:C	C:C
M6a	A:A	T:T	T:T	T:T	A:A	G:G	A:A	C:C	G:G	A:A	G:G	A:A	T:T	G:G	T:G	G:G	A:A	G:G	T:T	T:C	G:A	G:G	A:A	G:A	C:C	A:A	C:C	G:G	C:C	G:A	C:C	G:G	C:C	G:G	T:T	T:T	G:G	T:T	C:C	C:C	C:C	G:G	C:C	A:A	C:C	G:G	T:A	C:C	C:C
M6b	A:A	T:T	T:A	T:T	A:A	G:G	A:A	C:C	G:G	A:A	A:A	A:A	T:A	G:G	T:G	G:G	A:A	A:A	T:T	T:T	G:A	G:G	A:A	G:A	C:C	?	C:C	G:G	C:C	G:G	T:C	G:G	G:C	G:A	T:A	T:T	G:G	T:T	G:G	A:A	T:T	G:G	C:C	G:A	C:C	A:A	A:A	T:T	C:C
M6b	A:A	T:T	T:T	T:T	A:A	G:G	A:A	C:C	G:G	A:A	G:A	A:A	T:T	G:G	T:G	G:G	A:A	A:A	T:T	C:C	A:A	G:G	A:A	G:G	C:C	A:A	C:C	G:G	C:C	G:G	T:C	G:G	C:C	G:G	T:A	T:T	G:G	T:T	G:G	A:A	T:T	T:G	C:C	A:A	?	A:A	A:A	T:T	C:C
M6b	A:A	T:T	T:A	T:T	A:A	G:G	A:A	C:C	G:G	A:A	A:A	A:A	T:A	G:G	T:G	G:G	A:A	A:A	T:T	T:C	A:A	G:G	A:A	G:A	T:C	A:A	C:C	G:G	C:C	G:G	T:C	G:G	C:C	G:G	T:T	T:T	G:G	T:C	G:G	A:A	T:T	?	C:C	A:A	?	A:A	A:A	T:C	C:C
M6b	A:A	T:T	T:T	T:T	A:A	G:G	A:A	C:C	G:G	G:A	A:A	A:A	T:T	G:G	T:T	G:G	A:A	A:A	T:T	T:T	G:G	G:G	A:A	G:G	T:T	A:A	T:C	G:G	C:C	G:G	T:T	G:G	C:C	G:G	T:T	T:T	G:G	T:C	G:G	A:A	T:T	G:G	C:C	A:A	C:C	A:A	A:A	T:T	C:C
M6b	A:A	T:T	T:A	T:A	A:A	G:G	A:A	C:C	G:G	A:A	G:G	A:A	T:T	G:G	T:T	G:G	A:A	A:A	T:T	T:T	G:A	G:G	A:A	A:A	C:C	A:A	C:C	G:G	C:C	G:G	T:C	G:G	C:C	G:A	T:A	T:T	G:G	T:C	G:G	A:A	T:T	G:G	C:C	G:A	?	A:A	A:A	T:T	C:C
M6b	A:A	T:T	A:A	T:T	A:A	G:G	A:A	C:C	G:G	A:A	G:A	A:A	T:A	G:G	T:G	G:G	A:A	A:A	T:T	T:C	A:A	G:G	A:A	G:A	C:C	C:A	C:C	G:G	C:C	G:G	T:T	G:G	C:C	G:A	T:A	T:T	G:G	T:C	G:G	A:A	T:T	?	C:C	A:A	C:C	A:A	A:A	T:T	C:C
M6b	A:A	T:T	T:A	T:A	A:A	G:G	A:A	C:C	G:G	A:A	G:G	A:A	T:A	G:G	T:T	G:G	A:A	A:A	T:T	T:C	A:A	G:G	A:A	A:A	C:C	?	C:C	G:G	C:C	G:G	T:T	G:G	C:C	G:G	T:T	T:T	G:G	T:T	G:G	A:A	T:T	?	C:C	A:A	C:C	A:A	A:A	T:C	C:C
M6b	A:A	T:T	T:A	T:T	A:A	G:G	A:A	C:C	G:G	A:A	G:A	A:A	T:A	G:G	T:T	G:G	A:A	A:A	T:T	T:C	A:A	G:G	A:A	A:A	C:C	C:A	C:C	G:G	C:C	G:G	T:T	G:G	C:C	G:G	T:T	T:T	G:G	T:T	G:G	A:A	T:T	?	C:C	G:A	C:C	A:A	A:A	T:T	C:C
M6b	A:A	T:T	T:T	T:T	A:A	G:G	A:A	C:C	G:G	A:A	G:G	A:A	T:T	G:G	T:T	G:G	A:A	G:A	T:T	T:C	A:A	G:G	A:A	G:A	C:C	?	C:C	G:G	C:C	G:G	T:C	G:G	C:C	G:G	T:T	T:T	G:G	T:C	G:G	A:A	T:T	T:T	C:C	G:A	?	A:A	A:A	T:T	C:C
M6b	A:A	T:T	T:T	T:T	A:A	G:G	A:A	C:C	G:G	A:A	G:A	A:A	T:A	G:G	T:T	G:G	A:A	?	T:T	T:C	A:A	G:G	A:A	A:A	C:C	C:A	C:C	G:G	C:C	G:G	C:C	G:G	C:C	G:G	T:T	T:T	G:G	T:C	G:G	A:A	T:T	G:G	C:C	A:A	C:C	A:A	A:A	T:T	C:C
M7a	A:A	T:T	T:A	T:T	A:A	G:C	A:A	C:A	G:G	A:A	G:G	T:A	T:T	G:G	T:T	G:G	G:G	?	T:T	T:C	A:A	G:G	A:A	G:A	T:C	C:A	C:C	A:A	C:C	G:G	T:C	G:G	C:C	G:G	T:T	T:T	G:G	T:T	C:C	C:C	C:C	T:G	C:C	A:A	?	G:A	A:A	T:T	C:C
M7a	A:A	T:T	T:T	T:T	T:A	G:G	G:A	C:C	G:G	A:A	G:G	A:A	T:T	G:G	T:T	G:G	G:A	G:G	T:T	C:C	G:A	G:G	A:A	G:A	C:C	?	C:C	G:G	C:C	G:G	T:T	G:G	C:C	G:G	T:T	T:T	G:A	T:T	G:C	C:C	C:C	T:G	T:T	G:A	C:C	G:A	A:A	T:T	C:C
M7a	A:A	T:T	T:T	T:T	A:A	G:G	A:A	C:C	G:G	A:A	G:G	A:A	T:T	G:G	T:G	T:G	G:G	G:A	T:T	C:C	A:A	G:G	A:A	G:A	C:C	?	C:C	G:G	C:C	G:G	T:C	G:G	C:C	G:A	T:T	T:T	G:G	?	C:C	C:C	C:C	G:G	C:C	A:A	C:C	A:A	T:A	T:C	C:C
M7a	A:A	T:T	T:A	T:T	A:A	G:G	A:A	C:C	G:G	A:A	G:G	A:A	T:T	G:G	T:T	G:G	G:G	A:A	T:T	T:T	A:A	G:G	A:A	G:G	?	C:C	C:C	A:A	C:C	G:G	C:C	G:G	C:C	G:G	T:T	T:T	G:G	T:T	C:C	C:C	C:C	G:G	C:C	G:A	C:C	G:A	T:T	C:C	C:C
M7a	A:A	T:T	T:T	T:T	A:A	G:G	A:A	C:C	G:G	A:A	G:G	A:A	T:T	G:G	T:T	T:G	?	?	T:T	C:C	A:A	G:G	A:A	G:A	T:C	C:A	C:C	G:G	C:C	G:G	T:T	G:G	C:C	G:A	T:A	T:T	G:A	T:T	C:C	C:C	C:C	G:G	C:C	A:A	C:C	G:G	T:A	T:C	C:C
M7a	A:A	T:T	T:T	T:T	A:A	G:G	A:A	C:C	G:G	A:A	G:G	A:A	T:T	G:G	T:G	G:G	A:A	G:G	T:T	C:C	A:A	G:G	A:A	G:A	C:C	A:A	C:C	G:G	C:C	G:G	T:C	G:G	G:C	G:G	T:A	T:T	G:G	T:T	C:C	C:C	C:C	T:G	C:C	A:A	C:C	A:A	T:A	T:C	C:C
M7a	A:A	T:T	T:T	T:T	A:A	G:G	A:A	C:C	G:G	A:A	G:G	A:A	T:T	G:G	T:G	T:G	A:A	?	T:T	C:C	G:A	G:G	A:A	A:A	C:C	?	C:C	G:G	C:C	G:G	T:C	G:G	?	G:G	T:T	T:T	G:G	T:T	C:C	C:C	C:C	G:G	C:C	A:A	C:C	A:A	T:T	C:C	C:C
M7a	A:A	T:T	T:T	T:T	A:A	G:G	A:A	C:C	G:G	A:A	G:G	A:A	T:T	G:G	T:T	G:G	A:A	A:A	T:T	C:C	G:A	G:G	A:A	G:A	T:C	A:A	T:C	G:G	C:C	G:G	?	G:G	C:C	G:G	T:T	T:T	G:G	T:T	C:C	C:C	C:C	T:G	C:C	A:A	C:C	A:A	T:A	T:C	C:C
M7a	A:A	T:T	T:T	T:T	A:A	G:G	A:A	C:C	G:G	A:A	G:G	A:A	T:T	G:G	T:G	G:G	A:A	A:A	T:T	C:C	G:A	G:G	A:A	A:A	T:C	?	C:C	G:G	C:C	G:G	T:T	G:G	C:C	G:G	T:T	T:T	G:G	T:T	C:C	C:C	C:C	T:G	C:C	G:A	C:C	G:A	A:A	T:C	?
M7a	A:A	T:T	T:T	T:T	A:A	G:G	A:A	C:C	G:G	A:A	G:G	A:A	T:A	G:G	T:T	T:G	G:A	A:A	T:T	C:C	A:A	G:G	A:A	G:A	C:C	C:A	C:C	G:G	C:C	G:G	C:C	G:G	C:C	G:G	T:T	T:T	G:G	T:T	C:C	C:C	C:C	T:G	C:C	A:A	C:C	G:A	T:A	T:C	C:C
M7a	A:A	T:T	T:A	T:T	A:A	G:G	A:A	C:C	G:G	A:A	G:G	A:A	T:T	G:G	T:G	G:G	G:A	G:A	T:T	T:C	A:A	G:G	A:A	G:G	T:C	A:A	C:C	G:A	C:C	G:G	T:C	G:G	G:C	G:A	A:A	T:T	G:G	T:C	G:G	C:A	T:C	T:G	C:C	G:A	?	A:A	T:A	T:C	C:C
M7a	A:A	T:T	T:T	T:T	A:A	G:G	A:A	C:C	G:G	A:A	G:G	A:A	T:T	G:G	T:G	G:G	?	G:A	T:T	C:C	G:G	G:G	A:A	G:G	T:C	A:A	C:C	G:G	C:C	G:G	T:T	G:A	C:C	G:G	T:A	T:T	G:G	T:T	C:C	C:C	C:C	T:G	C:C	A:A	C:C	A:A	A:A	T:T	C:C
M7a	A:A	T:T	T:T	T:T	A:A	G:G	A:A	C:C	G:G	A:A	G:G	A:A	T:T	G:G	T:T	G:G	A:A	G:G	T:T	T:C	A:A	G:G	A:A	G:G	T:C	C:A	C:C	G:G	C:C	G:G	T:T	G:G	C:C	G:A	T:T	T:T	G:G	T:T	C:C	C:C	C:C	G:G	C:C	A:A	C:C	A:A	T:A	T:C	C:C
M7a	A:A	T:T	T:T	T:T	A:A	G:G	A:A	C:C	G:G	A:A	G:G	A:A	T:T	G:G	G:G	?	?	G:G	?	?	G:A	G:G	A:A	G:G	C:C	A:A	C:C	G:G	C:C	G:G	?	G:G	C:C	G:G	T:T	T:T	G:G	T:T	C:C	C:C	C:C	T:G	?	G:A	C:C	G:A	T:A	T:C	C:C
M7a	A:A	T:T	T:T	T:T	A:A	G:G	A:A	C:C	G:G	A:A	G:G	A:A	T:T	G:G	T:T	?	?	A:A	?	C:C	G:A	G:G	A:A	A:A	T:C	C:A	C:C	G:G	C:C	G:G	T:T	G:G	C:C	G:G	A:A	T:T	G:G	T:T	C:C	C:C	C:C	T:G	C:C	A:A	C:C	A:A	T:T	C:C	C:C
M7a	A:A	T:T	T:T	T:T	A:A	G:G	A:A	C:C	G:G	A:A	G:G	A:A	T:T	G:G	?	?	?	G:A	?	C:C	G:A	G:G	A:A	?	C:C	C:A	C:C	G:G	C:C	G:G	?	G:G	C:C	?	?	T:T	G:G	T:T	C:C	C:C	C:C	G:G	?	A:A	?	A:A	T:T	C:C	C:C
M7a	A:A	T:T	T:T	T:T	A:A	G:G	A:A	C:C	G:G	A:A	G:A	A:A	T:A	G:G	T:T	?	G:G	G:A	?	C:C	A:A	G:G	A:A	?	C:C	C:A	C:C	G:G	C:C	G:G	T:T	G:G	C:C	G:G	T:T	?	G:A	T:T	C:C	C:C	C:C	T:G	C:C	G:A	C:C	G:A	T:A	T:C	C:C
M7a	A:A	T:T	T:T	T:T	A:A	G:G	A:A	C:C	G:G	A:A	G:G	A:A	T:A	G:G	T:T	?	G:G	G:G	?	C:C	A:A	G:G	A:A	A:A	T:C	A:A	C:C	G:G	C:C	G:G	T:T	G:G	C:C	G:G	T:T	T:T	G:A	T:T	C:C	C:C	C:C	T:G	C:C	A:A	C:C	G:A	T:A	T:C	C:C
M7a	A:A	T:T	T:T	T:T	?	?	A:A	C:C	G:G	A:A	G:G	A:A	T:A	G:G	G:G	?	A:A	G:G	?	?	A:A	?	A:A	A:A	T:T	C:A	C:C	G:G	C:C	G:G	T:T	G:G	C:C	?	T:T	T:T	G:G	T:T	C:C	C:C	C:C	T:G	?	A:A	C:C	G:A	T:A	C:C	C:C
M7a	A:A	T:T	T:T	T:T	A:A	G:G	A:A	C:C	G:G	A:A	G:G	A:A	T:T	G:G	T:T	?	A:A	G:A	T:T	C:C	G:A	G:G	A:A	G:G	T:C	C:A	C:C	G:G	C:C	G:G	T:C	G:A	C:C	?	A:A	T:T	G:G	T:C	G:C	C:A	?	T:G	C:C	G:A	C:C	A:A	T:A	T:C	C:C
M7b	A:A	T:T	T:A	T:T	A:A	G:C	A:A	C:C	G:G	A:A	G:G	T:A	A:A	G:G	T:T		G:A	A:A	T:T	C:C	A:A	G:G	A:A	A:A	T:T	A:A	T:C	G:G	C:C	G:A	T:T	G:G	C:C	G:G	T:T	T:T	G:G	C:C	G:G	A:A	T:T	T:T	C:C	A:A	?	A:A	A:A	T:T	C:C
M7b	A:A	T:T	T:T	T:T	A:A	G:G	A:A	C:C	G:G	G:A	G:G	A:A	T:A	G:G	T:T		A:A	G:G	T:T	T:C	A:A	G:G	A:A	A:A	C:C	C:A	C:C	G:G	C:C	G:G	C:C	G:G	C:C	G:G	T:T	T:T	G:G	C:C	G:G	A:A	T:T	T:T	C:C	A:A	C:C	A:A	A:A	T:T	C:C
M7b	A:A	T:T	T:T	T:T	A:A	G:G	A:A	C:C	G:G	A:A	A:A	A:A	T:T	G:G	?		G:A	?	T:T	T:C	A:A	G:G	A:A	A:A	C:C	A:A	C:C	?	C:C	G:G	C:C	G:G	C:C	G:G	?	T:T	G:G	?	?	A:A	T:T	T:T	C:C	A:A	?	A:A	A:A	T:T	C:C
M7b	A:A	T:T	T:T	T:T	A:A	G:G	A:A	C:C	G:G	A:A	G:G	T:A	T:A	G:A	T:G		G:A	A:A	T:T	T:C	A:A	G:G	A:A	A:A	C:C	A:A	T:C	G:G	C:C	G:G	T:T	G:G	C:C	G:G	T:T	T:T	G:G	T:C	G:G	A:A	T:T	T:T	C:C	A:A	C:C	A:A	A:A	T:T	C:C
M7b	A:A	T:T	T:T	T:T	A:A	G:G	A:A	C:C	G:G	A:A	G:A	T:A	T:A	G:G	T:T	G:G	A:A	A:A	T:T	T:C	A:A	G:G	A:A	A:A	T:C	C:A	T:C	G:G	C:C	G:G	T:T	G:G	C:C	G:G	T:T	T:T	G:G	C:C	G:G	A:A	T:T	T:T	C:C	A:A	T:C	A:A	A:A	T:T	C:C
M7b	A:A	T:T	T:T	T:T	A:A	G:G	A:A	C:C	G:G	A:A	G:G	A:A	T:A	G:G	T:T		A:A	A:A	T:T	?	A:A	G:G	A:A	A:A	T:C	C:A	T:C	G:G	C:C	G:G	?	G:G	C:C	G:G	T:T	T:T	G:G	C:C	G:G	A:A	T:T	T:T	C:C	G:A	T:T	A:A	A:A	T:T	C:C
M7b	A:A	T:T	T:T	T:T	A:A	G:G	A:A	C:C	G:G	A:A	G:G	A:A	T:A	G:G	T:T		A:A	A:A	T:T	T:C	G:A	G:G	A:A	G:A	T:C	C:C	T:T	G:G	C:C	G:G	T:T	G:G	C:C	G:G	T:T	T:T	G:G	C:C	G:G	A:A	T:T	T:T	C:C	A:A	C:C	A:A	A:A	T:C	C:C
M7b	A:A	T:T	T:T	T:T	A:A	G:G	A:A	C:C	G:G	A:A	G:G	A:A	T:T	G:G	T:G	G:G	A:A	A:A	T:T	T:T	A:A	G:G	A:A	A:A	T:T	A:A	C:C	G:G	C:C	G:G	T:T	G:G	C:C	G:G	A:A	T:T	G:G	C:C	G:G	A:A	T:T	T:T	C:C	G:A	C:C	A:A	A:A	T:T	C:C
M7b	A:A	T:T	T:T	T:T	A:A	G:G	A:A	C:C	G:G	A:A	G:A	A:A	T:A	G:G	T:T	G:G	A:A	A:A	T:T	C:C	G:G	G:G	A:A	G:A	T:C	C:A	C:C	G:G	C:C	G:G	T:C	G:G	C:C	G:G	T:T	T:T	G:G	C:C	G:G	A:A	T:T	T:T	C:C	A:A	C:C	A:A	A:A	T:T	C:C
M7b	A:A	T:T	T:T	T:T	A:A	G:G	A:A	C:C	G:G	G:A	G:G	A:A	A:A	G:G	T:G		A:A	A:A	T:T	T:C	A:A	G:G	A:A	A:A	C:C	A:A	C:C	G:G	C:C	G:G	T:T	G:G	C:C	G:G	T:T	T:T	G:G	C:C	G:G	A:A	T:T	T:T	C:C	G:A	C:C	A:A	T:A	T:T	C:C
M7b	A:A	T:T	T:T	?	A:A	?	A:A	C:C	G:G	?	?	A:A	T:T	?	T:G		G:A	?	T:T	C:C	A:A	G:G	A:A	A:A	?	C:A	?	G:G	C:C	G:G	T:C	G:G	?	?	?	T:T	G:G	C:C	G:G	?	?	T:T	T:C	?	T:C	A:A	A:A	T:T	?
M7b	A:A	T:T	T:A	T:T	A:A	G:G	A:A	C:C	G:G	G:A	G:G	T:A	T:T	G:G	T:T	G:G	G:A	A:A	T:T	C:C	A:A	G:G	A:A	A:A	T:C	A:A	T:C	G:A	C:C	G:G	T:T	G:G	C:C	G:G	T:T	T:T	G:G	C:C	G:G	A:A	T:T	T:T	C:C	A:A	C:C	A:A	A:A	T:T	C:C
M7b	A:A	T:T	T:A	T:T	A:A	G:G	A:A	C:C	G:G	A:A	G:G	T:A	T:T	G:G	T:T	G:G	A:A	G:A	T:T	C:C	A:A	G:G	A:A	A:A	C:C	C:A	T:C	G:G	C:C	G:G	?	G:G	C:C	G:G	T:A	T:T	G:G	T:C	G:G	A:A	T:T	T:T	C:C	G:A	T:C	A:A	A:A	T:T	C:C
M7b	A:A	T:T	T:A	T:T	A:A	G:G	G:A	C:C	G:G	A:A	G:G	A:A	T:A	G:G	T:T	G:G	A:A	A:A	T:T	C:C	A:A	G:G	A:A	A:A	C:C	C:C	T:C	G:G	C:C	G:A	T:T	G:G	C:C	G:G	T:T	T:T	G:G	C:C	G:G	A:A	T:T	T:G	C:C	A:A	C:C	A:A	A:A	T:T	C:C
M7b	A:A	T:T	T:T	T:T	A:A	G:G	A:A	C:C	G:G	?	?	A:A	T:T	G:G	T:G	?	?	A:A	?	T:C	A:A	?	A:A	G:G	?	C:A	T:C	?	C:C	G:G	T:T	G:G	C:C	?	T:T	T:T	G:G	?	G:G	C:A	?	T:T	?	A:A	C:C	A:A	A:A	T:T	C:C
M7b	A:A	T:T	T:T	T:T	A:A	G:G	A:A	C:C	G:G	A:A	G:G	A:A	T:T	G:G	T:T		A:A	A:A	T:T	C:C	A:A	G:G	A:A	G:A	C:C	C:C	T:C	G:G	C:C	G:G	T:T	G:G	C:C	G:G	T:T	T:T	G:G	T:C	?	C:A	T:C	T:T	C:C	A:A	T:C	A:A	A:A	T:T	C:C
M7b	A:A	T:T	T:T	T:T	A:A	G:G	A:A	C:A	G:G	A:A	G:G	T:A	T:T	G:G	G:G		A:A	A:A	T:T	C:C	A:A	G:G	A:A	A:A	T:C	C:A	T:C	G:G	C:C	?	T:T	G:G	C:C	G:G	T:T	T:T	G:G	T:C	?	C:A	T:C	T:T	C:C	A:A	C:C	A:A	A:A	T:C	C:C
M7b	A:A	T:T	T:T	T:T	A:A	G:G	A:A	C:C	G:G	A:A	G:A	A:A	T:T	G:G	T:T	T:G	G:A	?	T:T	T:C	A:A	G:G	A:A	G:A	C:C	A:A	C:C	G:G	C:C	?	T:T	G:G	G:C	G:G	T:A	T:T	G:G	T:T	C:C	C:C	C:C	T:T	C:C	A:A	T:T	A:A	A:A	T:C	C:C
M7b	A:A	T:T	T:T	T:T	A:A	G:G	A:A	C:C	G:G	A:A	G:A	A:A	T:T	G:G	T:T		A:A	A:A	T:T	T:C	A:A	G:G	A:A	A:A	T:C	A:A	T:C	G:G	C:C	G:G	T:T	G:G	C:C	G:G	T:T	T:T	G:G	T:T	?	C:A	T:C	T:G	C:C	A:A	T:C	A:A	A:A	T:T	C:C
M7b	A:A	T:T	T:A	T:T	A:A	G:G	A:A	C:C	G:G	A:A	A:A	A:A	A:A	G:G	T:G		A:A	A:A	T:T	C:C	G:A	G:G	A:A	A:A	T:C	C:A	T:C	G:G	C:C	G:G	T:T	G:G	C:C	G:G	T:T	T:T	G:G	C:C	G:G	A:A	T:T	T:T	C:C	A:A	C:C	A:A	A:A	T:T	C:C
M7b	A:A	T:T	T:T	T:T	A:A	G:G	A:A	C:C	G:G	A:A	G:G	T:A	T:T	G:G	T:T	G:G	G:A	A:A	T:T	C:C	A:A	G:G	A:A	A:A	C:C	C:A	T:C	G:G	C:C	G:G	T:T	G:G	C:C	G:G	T:T	T:T	G:G	C:C	G:G	A:A	T:T	T:G	C:C	A:A	C:C	?	A:A	T:T	C:C
M7b	A:A	T:T	T:A	T:T	A:A	G:G	A:A	C:C	G:G	G:A	G:G	A:A	T:T	G:G	T:T	G:G	G:A	A:A	T:T	T:C	G:A	G:G	A:A	A:A	T:C	A:A	?	G:G	C:C	G:G	T:T	G:G	C:C	G:G	T:T	T:T	G:G	C:C	G:G	A:A	T:T	T:T	C:C	A:A	C:C	A:A	T:A	T:C	C:C
M7b	A:A	T:T	T:T	T:T	A:A	G:G	A:A	C:C	G:G	A:A	G:G	T:T	T:T	G:G	T:T	G:G	A:A	A:A	T:T	C:C	A:A	?	A:A	G:A	C:C	C:A	C:C	G:G	C:C	?	T:C	G:G	C:C	G:G	T:T	T:T	G:G	C:C	G:G	A:A	T:T	T:T	C:C	G:A	C:C	A:A	A:A	T:C	C:C
M7b	A:A	T:T	T:T	T:T	A:A	G:G	A:A	C:C	G:G	A:A	G:G	A:A	T:A	G:G	T:T	G:G	A:A	A:A	T:T	C:C	A:A	G:G	A:A	A:A	C:C	C:A	C:C	G:G	C:C	G:G	T:C	G:G	C:C	G:G	T:T	T:T	G:G	C:C	G:G	A:A	T:T	T:T	C:C	G:A	?	A:A	A:A	T:T	C:C
M7b	A:A	T:T	A:A	T:T	A:A	G:G	A:A	C:C	G:G	A:A	G:G	A:A	T:T	G:G	T:T	G:G	G:A	A:A	T:T	C:C	A:A	G:G	A:A	G:A	C:C	A:A	T:C	G:G	C:C	G:G	T:C	G:G	C:C	G:G	T:T	T:T	G:G	T:C	G:C	C:A	T:C	T:T	C:C	A:A	C:C	A:A	A:A	T:T	C:C
M7b	A:A	T:T	T:T	T:T	A:A	G:G	A:A	C:C	G:G	A:A	G:A	T:A	T:A	G:G	T:T	G:G	A:A	A:A	T:T	?	A:A	G:G	A:A	A:A	T:C	A:A	C:C	G:G	C:C	G:G	T:T	G:G	C:C	G:G	T:T	T:T	G:G	T:C	G:G	A:A	T:T	T:T	C:C	A:A	C:C	A:A	A:A	T:T	C:C
M7b	A:A	T:T	T:T	T:T	A:A	G:G	A:A	C:A	G:G	A:A	G:A	T:A	T:T	G:G	T:G	G:G	G:A	A:A	T:T	T:C	G:A	G:A	A:A	A:A	T:C	A:A	T:C	G:G	C:C	G:G	T:C	G:G	C:C	G:G	T:T	T:T	G:G	C:C	G:G	A:A	T:T	T:T	C:C	A:A	C:C	A:A	A:A	T:T	C:C
M8a	A:A	T:T	A:A	T:A	A:A	G:G	A:A	C:C	G:G	A:A	G:G	A:A	T:T	G:G	T:G	G:G	G:G	G:G	T:T	C:C	A:A	G:G	A:A	G:A	C:C	?	C:C	G:G	C:C	G:G	T:T	G:G	G:C	G:G	T:T	T:T	G:G	T:T	C:C	C:C	C:C	G:G	C:C	A:A	C:C	A:A	A:A	T:T	C:C
M8a	A:A	T:T	T:A	T:T	A:A	G:G	A:A	C:C	G:G	A:A	G:G	A:A	T:A	G:G	T:T	G:G	A:A	?	T:T	C:C	A:A	G:A	A:A	G:A	C:C	?	C:C	G:G	C:C	G:G	T:T	G:G	C:C	G:G	T:T	T:T	G:G	T:T	C:C	C:C	C:C	G:G	C:C	G:A	C:C	G:A	A:A	T:C	C:C
M8a	A:A	T:T	T:T	T:T	A:A	G:G	A:A	C:C	G:G	A:A	G:G	A:A	T:A	G:G	T:G		A:A	A:A	T:T	C:C	A:A	G:G	A:A	G:G	C:C	A:A	C:C	G:A	C:C	G:G	T:T	G:G	C:C	G:G	T:T	T:T	G:G	T:T	C:C	C:C	C:C	G:G	C:C	A:A	T:C	G:A	A:A	T:C	C:C
M8a	A:A	T:T	T:T	T:T	A:A	G:G	G:A	C:C	G:G	A:A	G:G	A:A	T:T	G:G	T:T		A:A	A:A	T:T	C:C	A:A	G:G	A:A	G:A	C:C	A:A	C:C	G:A	C:C	G:G	T:T	G:G	G:C	G:A	T:A	T:T	G:G	T:T	C:C	C:C	C:C	G:G	C:C	A:A	C:C	G:A	T:A	C:C	C:C
M8a	A:A	T:T	T:T	T:T	A:A	G:G	A:A	C:C	G:G	A:A	G:G	A:A	A:A	G:G	T:T		A:A	A:A	T:T	T:C	G:A	G:G	A:A	A:A	C:C	C:A	C:C	G:G	C:C	G:G	C:C	G:G	C:C	G:G	T:T	T:T	G:A	T:T	C:C	C:C	C:C	G:G	C:C	A:A	C:C	A:A	A:A	T:T	C:C
M8a	A:A	T:T	A:A	T:T	A:A	G:G	A:A	C:C	G:G	A:A	G:G	A:A	T:T	G:G	T:T		?	A:A	T:T	T:C	G:G	G:G	A:A	G:A	C:C	C:A	C:C	G:A	C:C	G:G	?	G:G	C:C	G:G	T:T	T:T	G:G	T:T	C:C	C:C	C:C	G:G	C:C	A:A	C:C	A:A	A:A	T:T	C:C
M8a	A:A	T:T	T:A	T:T	T:A	G:G	A:A	C:C	G:G	A:A	?	A:A	?	G:G	T:G		?	?	T:T	T:C	G:A	G:G	A:A	G:G	?	C:A	C:C	G:G	C:C	G:G	T:T	G:G	C:C	?	?	T:T	G:G	T:T	C:C	C:C	C:C	G:G	?	A:A	C:C	G:A	T:A	T:C	?
M8a	A:A	T:T	T:T	T:T	A:A	G:G	A:A	C:C	G:G	A:A	G:A	A:A	T:T	G:G	G:G		G:G	G:G	T:T	?	G:A	G:G	A:A	G:A	C:C	C:A	C:C	G:A	C:C	G:G	T:C	G:A	C:C	G:G	T:T	T:T	G:G	T:T	C:C	C:C	C:C	G:G	C:C	A:A	C:C	A:A	A:A	T:T	C:C
M8a	A:A	T:T	A:A	T:T	A:A	G:C	A:A	C:C	G:G	A:A	G:G	A:A	T:T	G:G	T:T		A:A	A:A	T:T	T:C	G:A	G:A	A:A	G:A	C:C	C:A	C:C	G:G	C:C	G:G	T:T	G:G	G:C	G:G	T:T	T:T	G:G	T:T	C:C	C:C	C:C	G:G	C:C	A:A	T:C	G:A	A:A	T:T	C:C
M8a	A:A	T:T	T:A	T:T	A:A	C:C	A:A	C:C	G:G	A:A	G:G	A:A	T:T	G:G	T:G		?	A:A	T:T	C:C	G:A	G:A	A:A	A:A	C:C	C:A	C:C	G:G	C:C	G:G	T:T	G:G	C:C	G:G	T:T	T:T	G:G	T:T	C:C	C:C	C:C	G:G	C:C	A:A	T:C	G:A	A:A	T:T	C:C
M8a	A:A	T:T	T:T	T:T	A:A	G:C	A:A	C:C	G:G	A:A	G:G	T:A	T:T	G:G	T:G	G:G	A:A	G:A	T:T	C:C	A:A	G:G	A:A	G:G	C:C	A:A	C:C	A:A	C:C	G:G	T:T	G:G	G:C	A:A	A:A	T:T	G:G	T:T	C:C	C:C	C:C	G:G	C:C	A:A	C:C	G:A	A:A	T:C	C:C
M8a	A:A	T:T	T:T	T:T	A:A	G:G	G:A	C:C	G:G	A:A	G:G	A:A	T:A	?	T:G		A:A	A:A	T:T	C:C	A:A	G:G	A:A	G:G	C:C	A:A	C:C	A:A	C:C	G:G	T:T	G:G	C:C	G:G	T:A	T:T	G:G	T:T	C:C	C:C	C:C	T:G	C:C	A:A	C:C	G:G	T:T	C:C	T:C
M8a	A:A	T:T	T:T	T:T	A:A	G:G	A:A	C:C	G:G	A:A	G:G	A:A	T:T	G:G	G:G		A:A	A:A	T:T	C:C	G:G	G:G	A:A	A:A	C:C	A:A	C:C	G:A	C:C	G:G	T:T	G:G	?	G:G	T:T	T:T	G:G	T:T	C:C	C:C	C:C	T:G	?	A:A	C:C	G:A	T:A	T:C	T:T
M8a	A:A	T:T	T:T	T:T	A:A	G:G	G:A	C:C	G:G	A:A	G:G	A:A	T:T	G:G	T:T	?	A:A	G:A	T:T	C:C	A:A	G:G	A:A	G:G	C:C	A:A	C:C	G:G	C:C	G:G	T:T	G:G	C:C	G:G	T:A	T:T	G:G	T:T	C:C	C:C	C:C	T:G	?	A:A	C:C	G:A	T:T	C:C	C:C
M8a	A:A	T:T	T:T	T:T	A:A	G:G	A:A	C:C	G:G	A:A	G:G	A:A	T:A	G:G	G:G		A:A	A:A	T:T	T:C	G:A	G:G	A:A	G:G	C:C	A:A	C:C	G:G	C:C	G:G	T:T	G:G	C:C	G:A	T:A	T:T	G:G	T:T	C:C	C:C	C:C	T:G	C:C	A:A	C:C	G:A	A:A	T:C	?
M8a	A:A	T:T	T:T	T:T	A:A	G:G	A:A	C:C	G:G	A:A	G:G	A:A	?	G:G	?		A:A	A:A	T:T	C:C	G:A	G:G	A:A	?	C:C	A:A	?	G:G	C:C	G:G	T:T	G:G	C:C	A:A	A:A	T:T	G:G	T:T	C:C	C:C	C:C	?	C:C	A:A	C:C	G:G	T:A	C:C	C:C
M8a	A:A	T:T	T:T	T:T	A:A	G:G	G:A	C:C	G:G	A:A	G:A	A:A	T:T	G:G	G:G		A:A	A:A	T:T	C:C	G:A	G:G	A:A	G:G	C:C	A:A	C:C	G:A	C:C	G:G	T:T	G:G	C:C	A:A	A:A	T:T	G:G	T:T	C:C	C:C	C:C	T:G	C:C	A:A	C:C	G:A	T:A	C:C	C:C
M8a	A:A	T:T	T:T	T:T	A:A	G:G	G:A	C:C	G:G	A:A	G:G	A:A	T:T	G:G	T:T	T:G	A:A	A:A	T:T	C:C	A:A	G:G	A:A	G:G	C:C	A:A	T:C	G:A	C:C	G:G	T:T	G:G	C:C	A:A	A:A	T:T	G:G	T:T	C:C	C:C	C:C	?	?	A:A	T:T	G:G	?	C:C	C:C
M8a	A:A	T:T	T:T	T:T	?	G:G	G:A	C:C	G:G	A:A	G:G	A:A	T:T	G:G	T:T		A:A	A:A	T:T	T:C	A:A	G:G	A:A	G:G	C:C	A:A	T:T	G:A	C:C	G:G	T:T	G:G	?	A:A	A:A	T:T	G:G	T:T	C:C	C:C	C:C	G:G	?	A:A	T:C	G:G	T:A	C:C	C:C
M8a	A:A	T:T	T:T	T:T	T:A	C:C	G:G	C:C	G:G	A:A	G:G	?	T:T	G:G	T:T		A:A	A:A	T:T	T:C	A:A	G:G	A:A	G:G	C:C	A:A	C:C	G:G	C:C	G:G	T:T	G:G	C:C	G:A	T:A	T:T	G:G	T:T	C:C	C:C	C:C	G:G	T:T	A:A	T:C	G:A	T:A	T:C	C:C
M8a	A:A	T:T	T:T	T:T	A:A	G:G	G:A	C:C	G:G	A:A	G:G	A:A	T:A	G:G	G:G	G:G	A:A	A:A	T:T	C:C	G:A	G:G	A:A	G:G	C:C	A:A	C:C	G:A	C:C	G:G	T:T	G:G	C:C	A:A	A:A	T:T	G:G	T:T	C:C	C:C	C:C	T:T	C:C	A:A	C:C	G:G	A:A	C:C	C:C
M8a	A:A	T:T	T:T	T:T	A:A	G:G	G:A	C:C	G:G	A:A	?	A:A	T:T	G:G	T:G		A:A	A:A	T:T	T:C	G:A	G:G	A:A	G:G	C:C	A:A	C:C	A:A	C:C	G:G	T:T	G:G	C:C	G:G	T:T	T:T	G:G	T:T	C:C	C:C	C:C	?	C:C	A:A	C:C	G:A	A:A	C:C	T:C
M8a	A:A	T:T	T:A	T:T	?	?	A:A	C:C	G:G	A:A	G:A	A:A	?	G:G	T:G		?	?	T:T	T:C	G:A	G:G	A:A	?	?	?	?	?	C:C	G:G	T:T	G:G	?	?	?	T:T	G:G	T:C	G:C	C:A	T:C	T:T	?	?	T:C	A:A	A:A	?	?
M8a	A:A	T:T	T:A	T:T	A:A	G:G	G:G	C:C	G:G	A:A	G:G	A:A	T:T	G:G	?		A:A	G:A	T:T	T:T	A:A	G:G	A:A	A:A	C:C	C:C	C:C	?	C:C	G:G	T:T	G:G	G:C	G:A	T:A	T:T	G:G	T:T	C:C	C:C	C:C	G:G	C:C	A:A	T:C	G:A	T:A	T:C	C:C
M8a	A:A	T:T	A:A	T:A	A:A	G:G	A:A	C:C	G:G	A:A	G:G	A:A	T:T	G:G	T:T	?	A:A	A:A	T:T	C:C	G:A	G:G	A:A	G:A	C:C	?	C:C	G:G	C:C	G:G	T:C	G:G	C:C	G:G	T:T	T:T	G:G	T:T	C:C	C:C	C:C	G:G	C:C	?	C:C	G:A	T:A	T:C	C:C
M8a	A:A	T:T	A:A	T:T	A:A	G:C	A:A	C:C	G:G	A:A	G:G	A:A	T:T	G:G	?	G:G	?	A:A	T:T	C:C	A:A	G:G	A:A	A:A	C:C	A:A	C:C	G:G	C:C	G:G	T:T	G:G	C:C	G:G	?	T:T	G:G	T:T	C:C	C:C	C:C	G:G	C:C	A:A	C:C	G:G	T:A	C:C	C:C
M8a	?	T:T	T:T	?	?	?	G:A	C:C	G:G	A:A	?	A:A	T:T	G:G	?	?	?	?	?	?	A:A	?	?	G:G	?	A:A	?	G:G	?	G:G	?	G:G	C:C	?	?	T:T	G:G	T:T	?	C:C	C:C	G:G	?	?	?	?	?	C:C	C:C
M8a	?	T:T	?	?	?	?	A:A	C:C	G:G	A:A	G:G	A:A	T:T	G:G	?	?	?	?	?	?	A:A	?	?	?	?	A:A	C:C	?	?	G:G	?	G:G	C:C	?	?	T:T	G:G	T:T	C:C	C:C	C:C	G:G	?	?	?	A:A	?	?	?
M8a	?	T:T	T:T	?	?	?	A:A	C:C	G:G	A:A	?	A:A	?	G:G	?	?	?	?	?	?	?	?	?	?	?	?	C:C	?	?	G:G	?	G:G	C:C	?	?	T:T	G:G	T:T	C:C	C:C	?	G:G	?	?	?	?	?	?	?
M8a	A:A	T:T	T:T	T:T	A:A	G:G	G:A	C:C	G:G	A:A	G:A	A:A	T:T	G:G	?	T:T	?	G:A	T:T	T:T	A:A	G:G	A:A	G:G	C:C	?	C:C	G:G	C:C	G:G	T:T	G:G	C:C	G:G	T:T	T:T	G:G	T:T	C:C	C:C	C:C	G:G	C:C	A:A	C:C	A:A	T:A	C:C	C:C
M8a	?	T:T	T:T	?	?	?	A:A	?	G:G	A:A	?	A:A	T:A	?	?	?	?	A:A	?	?	A:A	?	?	?	?	?	C:C	?	?	G:G	?	G:G	G:C	?	?	T:T	G:G	T:T	C:C	C:C	?	T:G	?	?	?	?	?	C:C	?
M9a	A:A	T:T	T:T	T:T	A:A	G:C	A:A	C:C	G:G	A:A	G:G	A:A	T:T	G:G	T:T	G:G	G:G	?	T:T	T:T	A:A	G:G	A:A	A:A	C:C	C:C	C:C	G:A	C:C	G:G	T:T	G:A	C:C	A:A	A:A	T:T	G:G	T:T	C:C	C:C	C:C	T:T	C:C	A:A	?	A:A	A:A	T:T	C:C
M9a	A:A	T:T	T:T	T:T	A:A	G:C	A:A	C:C	G:G	A:A	G:G	A:A	T:T	G:G	T:T	G:G	G:G	G:A	T:T	T:T	A:A	G:G	A:A	A:A	C:C	C:C	?	G:A	C:C	G:G	T:T	G:G	C:C	A:A	A:A	T:T	G:G	T:T	C:C	C:C	C:C	T:G	C:C	A:A	C:C	A:A	A:A	T:T	C:C
M9a	A:A	T:T	T:T	T:T	A:A	G:C	G:A	C:C	G:G	A:A	G:G	A:A	T:T	A:A	T:G	G:G	A:A	A:A	T:T	T:T	A:A	G:G	A:A	A:A	C:C	C:C	C:C	A:A	C:C	G:G	T:T	G:A	C:C	G:G	T:T	T:T	G:G	T:T	C:C	C:C	C:C	T:G	C:C	A:A	C:C	A:A	A:A	T:T	C:C
M9a	A:A	T:T	T:T	T:T	A:A	G:C	A:A	C:C	G:G	A:A	G:G	A:A	T:T	G:G	T:T	G:G	G:A	G:A	T:T	T:T	A:A	G:G	A:A	A:A	C:C	C:C	?	G:G	C:C	G:G	T:T	G:A	C:C	G:A	T:A	T:T	G:G	T:T	C:C	C:C	C:C	T:T	C:C	A:A	?	A:A	T:A	T:C	C:C
M9a	A:A	T:T	T:T	T:T	A:A	G:C	A:A	C:C	G:G	A:A	G:G	A:A	T:T	G:G	T:T	G:G	G:A	A:A	T:T	T:T	A:A	G:G	A:A	A:A	C:C	C:C	C:C	A:A	C:C	G:G	T:T	G:G	C:C	G:A	T:A	T:T	G:G	T:T	C:C	C:C	C:C	T:T	C:C	G:A	T:C	A:A	T:A	T:C	C:C
M9a	A:A	T:T	T:T	T:T	A:A	G:C	G:A	C:C	G:G	A:A	G:G	A:A	T:T	G:A	T:G	G:G	G:A	G:A	T:T	T:T	A:A	G:G	A:A	A:A	C:C	C:C	C:C	G:G	C:C	G:G	T:T	G:G	C:C	G:G	T:T	T:T	G:G	T:T	C:C	C:C	C:C	T:G	C:C	A:A	T:C	A:A	A:A	T:T	T:C
M9a	A:A	T:T	T:T	T:T	A:A	C:C	G:A	C:C	G:G	A:A	G:G	A:A	T:T	G:G	T:T	G:G	G:G	G:A	T:T	T:T	A:A	G:G	A:A	A:A	C:C	A:A	C:C	G:A	C:C	G:G	T:T	G:A	C:C	G:G	T:T	T:T	G:G	T:T	C:C	C:C	C:C	T:G	C:C	A:A	C:C	A:A	A:A	T:T	C:C
M9a	A:A	T:T	T:T	T:T	A:A	C:C	A:A	C:C	G:G	A:A	G:G	A:A	T:T	G:G	T:T	G:G	G:G	A:A	T:T	T:T	A:A	G:G	A:A	A:A	C:C	C:A	C:C	G:A	C:C	G:G	T:T	G:G	G:C	A:A	A:A	T:T	G:G	T:T	C:C	C:C	C:C	T:T	C:C	A:A	T:C	A:A	T:A	T:C	C:C
M9a	A:A	T:T	T:T	T:T	A:A	C:C	A:A	C:C	G:G	A:A	G:G	A:A	T:T	G:G	G:G	G:G	G:A	?	T:T	T:T	A:A	G:G	A:A	A:A	C:C	C:C	Uncallable	G:A	C:C	G:G	T:T	G:G	C:C	G:G	T:T	T:T	G:G	T:T	C:C	C:C	C:C	T:G	C:C	A:A	T:C	A:A	T:A	T:C	C:C
M9a	A:A	T:T	T:T	T:T	A:A	C:C	A:A	C:C	G:G	A:A	G:G	A:A	T:T	G:A	T:G	G:G	A:A	A:A	T:T	T:T	A:A	G:G	A:A	A:A	C:C	C:C	C:C	G:G	C:C	G:G	T:T	G:G	C:C	A:A	A:A	T:T	G:G	T:T	C:C	C:C	C:C	G:G	C:C	A:A	T:T	A:A	T:T	C:C	C:C
P10a	A:A	T:T	T:T	T:A	T:T	C:C	A:A	C:C	G:G	A:A	A:A	T:A	T:A	G:A	G:G		G:G	G:G	T:C	C:C	A:A	G:G	A:A	G:G	T:C	C:C	C:C	A:A	C:C	G:G	C:C	G:G	G:C	A:A	A:A	T:T	G:G	T:T	G:G	C:C	C:C	T:T	T:T	G:G	T:T	A:A	A:A	T:T	T:C
P10a	A:A	T:T	T:T	T:T	?	G:C	A:A	C:C	G:G	A:A	G:G	T:T	T:A	G:A	G:G		G:G	G:G	T:C	C:C	G:G	G:G	A:A	A:A	C:C	C:C	C:C	A:A	C:C	G:G	T:T	G:G	G:C	A:A	A:A	T:T	G:G	T:T	G:C	C:C	C:C	T:T	T:T	G:G	T:T	A:A	A:A	T:T	C:C
P10a	A:A	T:T	T:T	T:T	A:A	G:C	A:A	C:C	G:G	G:A	A:A	T:T	T:A	A:A	G:G		G:G	G:G	C:C	C:C	G:G	G:G	A:A	G:G	T:C	C:C	C:C	G:A	C:C	G:G	C:C	G:G	G:C	A:A	A:A	T:T	G:A	T:T	G:G	C:C	C:C	T:T	?	G:G	T:T	A:A	A:A	T:T	T:C
P10a	A:A	T:T	T:T	?	?	C:C	A:A	C:C	G:G	G:A	A:A	T:T	T:T	G:A	G:G	T:G	G:G	G:G	T:C	C:C	G:G	G:G	A:A	G:G	C:C	C:C	C:C	?	C:C	G:G	T:T	G:G	C:C	A:A	A:A	T:T	G:G	T:T	G:G	C:C	C:C	T:T	T:T	G:G	T:T	A:A	A:A	T:T	T:C
P10a	A:A	T:T	T:T	T:A	?	G:G	A:A	C:C	G:G	A:A	A:A	T:T	T:A	G:A	G:G		G:G	G:G	T:T	T:C	G:A	G:G	A:A	G:G	C:C	C:C	C:C	?	C:C	G:G	T:T	G:A	C:C	A:A	A:A	T:T	G:G	T:T	G:G	C:A	C:C	T:T	T:T	G:G	T:T	A:A	A:A	T:T	C:C
P10a	A:A	T:T	T:A	T:A	A:A	G:G	A:A	C:C	G:G	A:A	A:A	T:T	A:A	G:G	G:G	T:T	G:G	G:G	T:T	C:C	G:A	G:G	A:A	G:A	C:C	C:C	C:C	?	C:C	G:G	C:C	G:A	C:C	A:A	A:A	T:T	A:A	T:T	G:C	C:C	C:C	T:T	T:C	G:G	T:T	A:A	A:A	T:T	T:C
P10a	?	T:T	T:T	A:A	?	C:C	A:A	C:C	G:G	G:G	A:A	T:T	A:A	A:A	G:G	?	G:G	G:G	T:T	C:C	G:G	G:G	A:A	?	C:C	C:C	C:C	?	C:C	G:G	T:C	?	G:C	?	?	T:T	G:A	T:T	G:C	C:C	C:C	T:T	?	G:G	?	A:A	A:A	T:T	C:C
P10a	A:A	T:T	T:A	T:A	?	C:C	G:A	C:C	G:G	A:A	A:A	T:T	T:T	G:A	G:G	T:G	G:G	G:G	T:T	T:C	A:A	G:G	A:A	G:G	C:C	C:C	C:C	?	C:C	G:G	C:C	G:G	G:C	A:A	A:A	T:T	G:A	T:T	G:C	C:A	C:C	T:T	T:T	G:G	T:T	A:A	A:A	T:T	C:C
P10a	A:A	T:T	T:T	T:T	?	C:C	A:A	C:C	G:G	?	A:A	T:T	T:A	A:A	G:G	G:G	G:G	G:G	T:C	C:C	G:G	G:G	A:A	G:G	C:C	C:C	C:C	A:A	C:C	G:G	T:C	G:A	C:C	A:A	A:A	T:T	G:G	T:T	G:G	C:C	C:C	T:T	T:T	G:G	T:T	A:A	A:A	T:T	T:C
P10a	A:A	T:T	T:T	T:A	?	C:C	A:A	C:C	G:G	G:G	A:A	T:A	T:A	G:A	G:G	G:G	G:G	?	T:C	C:C	G:A	G:G	A:A	G:G	T:C	C:C	C:C	?	C:C	G:G	C:C	G:A	G:G	A:A	A:A	T:T	G:G	T:T	G:G	C:C	C:C	T:T	T:T	G:G	T:T	A:A	A:A	T:T	C:C
P10a	A:A	T:T	A:A	T:T	?	G:G	A:A	C:C	G:G	G:G	A:A	T:T	A:A	A:A	G:G	G:G	G:G	G:G	T:T	C:C	G:A	G:G	A:A	G:G	C:C	C:C	C:C	A:A	C:C	G:G	T:C	G:G	G:C	A:A	A:A	T:T	G:G	T:T	C:C	C:C	C:C	T:T	T:T	G:G	T:T	A:A	A:A	T:T	T:T
P10a	A:A	T:T	T:T	T:A	T:A	G:C	A:A	C:C	G:G	G:G	A:A	T:A	A:A	G:G	G:G	T:G	G:G	G:A	T:C	C:C	G:G	G:G	A:A	G:G	C:C	C:C	C:C	A:A	C:C	G:G	T:T	G:A	G:G	A:A	A:A	T:T	G:G	T:T	G:C	C:C	C:C	T:T	T:T	G:G	T:T	A:A	A:A	T:T	T:C
P10a	A:A	T:T	T:T	A:A	T:T	G:C	A:A	C:C	G:G	G:G	A:A	A:A	A:A	G:A	G:G		G:G	G:A	T:T	C:C	A:A	G:G	A:A	G:G	C:C	C:C	C:C	A:A	C:C	G:G	T:C	G:A	G:C	A:A	A:A	T:T	G:G	T:T	C:C	C:C	C:C	T:T	T:T	G:G	T:T	A:A	A:A	T:T	?
P10a	A:A	T:T	T:A	T:A	A:A	G:C	A:A	C:C	G:G	G:A	A:A	T:T	T:A	A:A	G:G	T:G	G:G	G:G	T:T	C:C	A:A	G:G	A:A	G:G	T:C	C:C	C:C	?	C:C	?	C:C	G:A	G:C	A:A	A:A	T:T	G:A	T:T	G:G	C:C	C:C	T:T	T:T	G:G	T:T	A:A	A:A	T:T	T:C
P10a	A:A	T:T	T:T	T:A	T:T	G:C	A:A	C:C	T:G	?	A:A	A:A	T:T	G:G	G:G		G:G	G:G	T:T	C:C	G:A	G:G	A:A	G:G	C:C	C:C	C:C	?	C:C	G:G	C:C	G:A	C:C	A:A	A:A	T:T	G:G	T:T	G:G	C:C	C:C	T:T	T:T	G:G	T:T	A:A	A:A	T:T	?
P10a	A:A	T:T	T:T	T:A	T:A	C:C	A:A	C:C	G:G	G:A	A:A	T:T	T:A	A:A	G:G	T:T	G:G	G:G	T:C	C:C	G:A	G:G	A:A	A:A	C:C	C:C	C:C	?	C:C	G:G	T:C	G:G	G:G	A:A	A:A	T:T	G:G	T:T	G:G	C:A	C:C	T:T	T:T	G:G	T:T	A:A	A:A	T:T	C:C
P10a	A:A	T:T	T:A	A:A	?	?	A:A	C:C	G:G	G:G	A:A	T:T	T:A	G:A	G:G	?	G:G	G:A	?	C:C	G:A	G:G	A:A	G:A	C:C	C:C	C:C	G:G	C:C	G:G	T:T	G:G	G:G	A:A	A:A	T:T	G:G	T:T	G:C	C:C	C:C	T:T	T:T	G:G	T:T	A:A	A:A	T:T	C:C
P10a	A:A	T:T	T:T	T:T	A:A	C:C	A:A	C:C	G:G	G:A	A:A	T:T	T:T	?	G:G	?	G:G	?	T:T	C:C	A:A	G:G	A:A	G:G	C:C	C:C	C:C	?	C:C	G:G	C:C	G:A	C:C	A:A	A:A	T:T	G:A	T:T	G:G	C:C	C:C	T:T	T:T	G:G	T:T	A:A	A:A	T:T	T:T
P10a	A:A	T:T	T:A	A:A	A:A	C:C	A:A	C:C	G:G	G:A	A:A	T:T	T:T	A:A	G:G	T:T	G:G	G:G	?	C:C	G:A	G:G	A:A	G:A	T:C	C:C	C:C	G:G	C:C	G:G	T:C	G:G	C:C	A:A	A:A	T:T	G:G	T:T	G:G	C:C	C:C	T:T	?	G:G	T:T	A:A	A:A	T:T	T:C
P10a	A:A	T:T	T:T	T:A	T:A	C:C	G:A	C:C	G:G	G:G	A:A	T:T	A:A	G:A	G:G	T:T	G:G	?	T:T	C:C	G:G	G:G	A:A	G:A	T:C	C:C	C:C	A:A	C:C	G:G	C:C	G:G	G:C	A:A	A:A	T:T	G:A	T:T	G:C	C:C	C:C	T:T	T:T	G:G	?	A:A	A:A	T:C	C:C
P10a	A:A	T:T	T:A	T:A	T:T	G:G	A:A	C:C	G:G	G:G	A:A	T:T	A:A	A:A	G:G	T:G	G:G	G:G	T:T	C:C	G:A	G:G	A:A	G:G	C:C	C:C	C:C	?	C:C	G:G	C:C	G:A	G:C	A:A	A:A	T:T	G:A	T:T	G:C	C:C	C:C	T:T	T:T	G:G	T:T	A:A	A:A	T:C	C:C
P10a	A:A	T:T	T:T	T:T	T:T	C:C	G:G	C:C	G:G	G:G	A:A	T:T	T:A	G:A	G:G	T:T	G:G	G:G	T:T	C:C	G:G	G:G	A:A	G:G	C:C	C:C	C:C	?	C:C	G:G	C:C	G:A	C:C	A:A	A:A	T:T	G:A	T:T	G:G	C:C	C:C	T:T	T:T	G:G	T:T	A:A	A:A	T:C	T:C
P12a	?	T:T	?	?	?	?	A:A	C:C	G:G	A:A	G:G	T:T	?	?	G:G	?	?	G:G	?	C:C	G:A	?	?	?	C:C	?	T:C	?	?	G:G	?	A:A	G:G	?	?	T:T	G:G	T:T	?	C:C	C:C	T:T	?	?	T:T	A:A	?	T:T	?
P12a	?	T:T	T:T	T:T	?	G:G	A:A	C:C	G:G	A:A	G:G	?	T:T	G:G	?	?	?	G:G	?	?	A:A	?	?	?	?	C:C	T:C	A:A	C:C	G:G	C:C	A:A	G:G	?	?	T:T	G:G	T:T	C:C	C:C	C:C	T:T	?	G:G	T:T	A:A	A:A	T:T	T:T
P12a	?	T:T	T:T	?	?	?	A:A	C:C	?	A:A	?	A:A	T:T	G:G	?	?	?	G:G	?	?	?	?	?	?	?	C:C	T:T	?	?	G:G	?	A:A	?	?	?	T:T	G:G	T:T	C:C	C:C	C:C	T:T	?	?	?	?	A:A	T:T	T:T
P12a	?	T:T	?	?	?	C:C	A:A	C:C	G:G	A:A	?	A:A	T:A	?	G:G	?	?	G:G	?	?	A:A	?	?	G:G	?	C:C	T:C	A:A	?	?	?	A:A	G:G	?	?	T:T	G:G	T:T	C:C	C:C	C:C	T:T	?	?	?	?	A:A	T:T	T:T
P12a	A:A	T:T	?	?	?	G:G	A:A	C:C	G:G	A:A	G:G	A:A	T:T	G:G	G:G	?	?	G:G	?	C:C	A:A	?	?	?	C:C	C:C	C:C	A:A	C:C	?	C:C	G:A	G:G	A:A	A:A	T:T	?	T:T	G:C	C:C	C:C	T:T	?	?	T:T	A:A	T:A	T:T	T:T
P12a	?	T:T	T:T	?	?	?	A:A	C:C	G:G	?	?	A:A	T:T	G:G	?	?	?	G:G	?	?	G:A	?	?	?	?	C:C	C:C	?	?	?	C:C	A:A	G:C	?	?	T:T	G:G	T:T	?	C:C	?	T:G	?	G:G	?	A:A	A:A	T:T	T:T
P12a	?	T:T	A:A	?	?	C:C	A:A	C:C	G:G	?	?	?	T:T	?	?	?	?	G:G	?	?	G:A	?	?	?	?	C:C	C:C	?	C:C	G:G	?	A:A	G:G	?	?	T:T	G:G	T:T	C:C	C:C	C:C	T:T	?	?	?	A:A	A:A	T:T	?
P12a	?	T:T	?	?	?	?	A:A	C:C	G:G	A:A	?	A:A	T:T	?	?	?	?	G:G	?	?	G:A	?	?	?	?	?	C:C	A:A	C:C	G:G	C:C	A:A	G:C	A:A	A:A	T:T	?	T:T	C:C	C:C	C:C	T:G	?	G:G	T:T	A:A	?	T:T	T:T
P12a	?	T:T	?	?	?	C:C	A:A	C:C	G:G	A:A	G:G	A:A	T:T	A:A	?	?	?	G:G	?	?	A:A	G:G	?	G:G	?	?	C:C	A:A	?	?	?	A:A	G:G	?	A:A	T:T	G:G	T:T	C:C	C:C	C:C	T:T	?	G:G	?	A:A	A:A	T:T	T:T
P12a	A:A	T:T	T:T	?	?	C:C	A:A	C:C	T:G	A:A	G:G	A:A	T:A	G:G	?	?	?	G:G	?	?	G:A	G:G	?	G:G	?	C:C	C:C	A:A	C:C	G:G	C:C	A:A	G:G	A:A	A:A	T:T	G:G	T:T	C:C	C:C	C:C	T:T	?	G:G	T:T	A:A	A:A	T:T	?
P12a	A:A	T:T	T:T	?	?	C:C	A:A	C:C	G:G	G:A	G:G	A:A	T:T	G:G	?	?	?	G:G	?	?	G:A	G:G	?	?	C:C	C:C	T:C	A:A	C:C	G:G	?	A:A	G:C	?	?	T:T	G:G	T:T	C:C	C:C	C:C	T:T	?	G:G	?	?	T:A	T:T	T:T
P12a	?	T:T	T:T	?	T:T	?	A:A	C:C	G:G	A:A	?	A:A	T:T	?	?	?	?	G:G	?	?	G:A	G:G	?	G:G	?	?	C:C	A:A	?	G:G	?	G:A	G:C	?	A:A	T:T	G:G	T:T	C:C	C:C	C:C	T:T	?	?	?	A:A	A:A	T:T	T:T
P12a	?	T:T	?	?	?	?	A:A	C:C	G:G	A:A	?	A:A	T:T	?	?	?	?	?	?	?	A:A	?	?	?	?	C:C	T:C	?	?	G:G	?	A:A	G:G	?	?	T:T	G:G	T:T	G:G	C:C	?	T:T	?	G:G	?	?	A:A	T:T	T:T
P12a	?	T:T	?	?	?	C:C	A:A	C:C	G:G	A:A	G:G	A:A	T:T	?	?	?	?	G:G	?	?	G:A	?	?	?	?	C:C	C:C	A:A	?	G:G	?	A:A	G:G	A:A	?	T:T	G:G	T:T	C:C	C:C	C:C	T:T	?	G:G	?	A:A	A:A	T:T	T:T
P12a	?	T:T	T:T	?	?	?	A:A	C:C	G:G	A:A	?	A:A	T:T	?	?	?	?	G:G	?	?	A:A	?	?	?	?	C:C	C:C	?	?	G:G	?	A:A	?	?	?	T:T	G:G	T:T	C:C	C:C	?	T:T	?	?	?	?	A:A	T:T	?
P12a	?	T:T	T:T	?	?	C:C	A:A	?	G:G	G:A	G:G	A:A	?	?	?	?	?	G:G	?	?	A:A	G:G	?	G:G	?	C:C	?	A:A	?	G:G	?	A:A	G:G	?	A:A	T:T	G:G	T:T	C:C	C:C	C:C	T:G	?	?	?	?	T:A	T:T	T:T
P12a	?	T:T	A:A	?	?	?	A:A	C:C	G:G	A:A	?	A:A	T:T	?	?	?	?	G:G	?	?	G:G	?	?	G:G	?	?	T:C	?	?	G:G	?	A:A	G:G	?	?	T:T	G:G	T:T	C:C	C:C	?	T:T	?	?	?	?	A:A	T:T	T:T
P12a	?	T:T	T:T	?	?	?	A:A	C:C	G:G	A:A	?	A:A	T:A	G:G	?	?	?	G:G	?	?	A:A	?	?	?	?	?	C:C	A:A	?	G:G	?	A:A	G:G	?	?	T:T	?	T:T	C:C	C:C	C:C	?	?	G:G	?	A:A	?	T:T	?
P12a	?	T:T	T:T	?	?	?	G:A	C:C	?	A:A	?	A:A	T:T	G:G	?	?	?	?	?	?	A:A	?	?	?	?	?	T:C	?	?	G:G	?	A:A	?	?	?	T:T	G:G	T:T	C:C	C:C	C:C	?	?	?	?	A:A	A:A	T:T	T:T
P12a	?	T:T	T:T	?	?	?	A:A	C:C	G:G	G:A	G:G	T:A	A:A	?	?	?	?	G:G	?	?	G:A	G:G	?	?	C:C	C:C	T:T	?	?	G:G	?	A:A	G:G	?	A:A	T:T	G:G	T:T	C:C	C:A	C:C	G:G	?	?	?	A:A	A:A	T:T	?
P1a	?	G:G	A:A	T:A	T:T	G:C	?	A:A	T:G	G:G	A:A	T:T	A:A	A:A	G:G		G:G	G:G	C:C	C:C	G:A	A:A	T:T	G:G	C:C	C:C	T:T	A:A	C:C	G:G	C:C	A:A	?	A:A	A:A	T:C	G:A	T:T	C:C	C:C	C:C	T:T	T:T	G:G	T:T	A:A	A:A	T:T	T:T
P1a	?	G:G	A:A	A:A	T:T	C:C	A:A	A:A	T:T	G:G	A:A	T:T	A:A	A:A	G:G		G:G	G:G	C:C	C:C	G:G	A:A	T:T	G:G	C:C	C:C	T:T	A:A	C:C	G:G	C:C	A:A	G:G	A:A	A:A	T:T	G:G	T:T	C:C	C:C	C:C	T:T	T:T	G:G	T:T	A:A	A:A	T:T	T:T
P1a	G:G	G:G	A:A	A:A	T:T	G:C	G:A	A:A	T:T	G:G	A:A	T:T	A:A	A:A	G:G		G:G	G:G	C:C	C:C	G:G	A:A	T:T	G:G	C:C	C:C	T:C	A:A	C:C	G:G	C:C	A:A	G:G	A:A	A:A	T:T	A:A	T:T	C:C	C:C	C:C	T:T	T:T	G:G	T:T	A:A	A:A	T:T	T:T
P1a	G:G	T:G	A:A	T:A	T:T	C:C	G:A	A:A	T:G	G:G	A:A	T:T	A:A	A:A	G:G	G:G	G:G	G:G	C:C	C:C	G:A	G:A	T:T	G:G	C:C	C:C	T:T	A:A	C:C	G:G	C:C	A:A	G:G	A:A	A:A	C:C	A:A	T:T	C:C	C:C	C:C	T:T	T:T	G:G	T:T	A:A	A:A	T:T	T:T
P1a	G:G	G:G	A:A	A:A	T:T	C:C	G:G	A:A	T:T	G:G	A:A	T:T	A:A	A:A	G:G		G:G	G:G	C:C	C:C	G:A	A:A	T:T	G:G	C:C	C:C	T:T	A:A	C:C	G:G	C:C	A:A	G:G	A:A	A:A	T:T	A:A	T:T	C:C	C:C	C:C	T:T	T:T	G:G	T:T	A:A	A:A	T:T	T:T
P1a	G:G	G:G	A:A	T:A	T:T	C:C	G:A	A:A	G:G	G:G	A:A	T:T	A:A	A:A	G:G		G:G	G:G	C:C	C:C	A:A	G:A	T:T	G:G	C:C	C:C	T:C	A:A	C:C	G:G	C:C	A:A	G:G	A:A	A:A	T:T	G:A	T:T	C:C	C:C	C:C	T:T	T:T	G:G	T:T	A:A	A:A	T:T	T:T
P1a	G:G	G:G	A:A	A:A	T:T	G:C	G:G	A:A	T:T	G:G	A:A	T:T	A:A	A:A	G:G		G:G	G:G	C:C	C:C	G:G	A:A	T:T	G:G	C:C	C:C	T:T	A:A	C:C	G:G	C:C	A:A	G:G	A:A	A:A	T:T	?	T:T	C:C	C:C	C:C	T:T	T:T	G:G	?	A:A	A:A	T:T	T:T
P1a	G:G	G:G	A:A	A:A	T:T	G:C	G:G	A:A	T:T	G:G	A:A	T:T	A:A	A:A	G:G		G:G	G:G	C:C	C:C	G:G	A:A	T:T	G:G	C:C	C:C	T:T	A:A	C:C	G:G	C:C	A:A	G:G	A:A	A:A	T:T	G:G	T:T	C:C	C:C	C:C	T:T	T:T	G:G	T:T	A:A	A:A	T:T	T:T
P1a	G:G	G:G	A:A	A:A	T:T	C:C	G:A	A:A	T:T	G:G	A:A	T:T	A:A	A:A	G:G	G:G	G:G	G:G	C:C	C:C	G:G	A:A	T:T	G:A	C:C	C:C	T:T	A:A	C:C	G:G	C:C	A:A	G:G	A:A	A:A	T:T	?	T:T	C:C	C:C	C:C	T:T	T:T	G:G	T:T	A:A	A:A	T:T	?
P1a	G:G	G:G	A:A	T:T	T:T	C:C	A:A	A:A	T:T	G:G	A:A	T:T	A:A	?	G:G	G:G	G:G	G:G	C:C	C:C	G:G	A:A	T:T	G:G	C:C	C:C	C:C	A:A	C:C	G:G	C:C	A:A	G:G	A:A	A:A	T:T	G:A	T:T	C:C	C:C	C:C	T:T	T:T	G:G	T:T	A:A	A:A	T:T	T:T
P1a	G:G	G:G	A:A	A:A	T:T	C:C	G:G	A:A	T:T	G:G	A:A	T:T	T:A	A:A	G:G	G:G	G:G	G:G	C:C	C:C	G:G	A:A	T:T	G:G	C:C	C:C	T:T	A:A	C:C	G:G	C:C	A:A	G:G	A:A	A:A	T:T	A:A	T:T	C:C	C:C	C:C	T:T	T:T	G:G	T:T	A:A	A:A	T:T	T:T
P1a	G:G	G:G	A:A	A:A	T:T	C:C	G:A	A:A	T:T	G:G	A:A	T:T	A:A	A:A	G:G		G:G	G:G	C:C	C:C	G:G	A:A	T:T	G:G	C:C	C:C	T:T	A:A	C:C	G:G	C:C	A:A	G:G	A:A	A:A	T:T	G:G	T:T	C:C	C:C	C:C	T:T	T:T	G:G	T:T	A:A	A:A	T:T	T:T
P1a	?	G:G	A:A	A:A	T:T	C:C	G:G	A:A	T:T	G:G	A:A	T:T	T:A	A:A	G:G	G:G	G:G	?	C:C	C:C	G:G	A:A	T:T	G:G	C:C	C:C	T:C	A:A	C:C	G:G	C:C	A:A	G:G	A:A	A:A	T:T	G:A	T:T	C:C	C:C	C:C	T:T	T:T	G:G	T:T	A:A	A:A	T:T	T:T
P1a	G:G	G:G	A:A	A:A	T:T	C:C	G:G	A:A	T:T	G:G	A:A	T:T	T:A	A:A	G:G		G:G	G:G	C:C	C:C	G:G	G:A	T:T	G:G	C:C	C:C	T:C	A:A	C:C	G:G	C:C	A:A	G:G	A:A	A:A	T:C	G:A	T:T	C:C	C:C	C:C	T:T	T:T	G:G	T:T	A:A	A:A	T:T	T:T
P1a	G:G	G:G	A:A	A:A	T:T	C:C	G:G	A:A	T:T	G:G	A:A	T:T	A:A	A:A	G:G	G:G	G:G	G:G	C:C	C:C	G:A	G:A	T:T	G:G	C:C	C:C	T:T	A:A	C:C	G:G	C:C	A:A	G:G	A:A	A:A	T:T	G:A	T:T	C:C	C:C	C:C	T:T	T:T	G:G	T:T	A:A	A:A	T:T	T:T
P1a	G:G	G:G	A:A	A:A	T:T	G:C	A:A	A:A	T:T	G:G	A:A	T:T	A:A	A:A	G:G	G:G	G:G	G:G	C:C	C:C	G:A	G:A	T:T	G:G	C:C	C:C	T:T	A:A	C:C	G:G	C:C	A:A	G:G	A:A	A:A	T:C	?	T:T	C:C	C:C	C:C	T:T	T:T	G:G	T:T	A:A	A:A	T:T	T:T
P1a	G:G	T:G	A:A	T:A	T:T	C:C	G:G	A:A	T:G	G:G	A:A	T:T	A:A	A:A	G:G	G:G	G:G	G:G	C:C	C:C	G:A	A:A	T:T	G:A	C:C	C:C	T:T	A:A	C:C	G:G	C:C	A:A	G:G	A:A	A:A	T:C	G:A	T:T	C:C	C:C	C:C	T:T	T:T	G:G	T:T	A:A	A:A	T:T	T:T
P1a	G:G	G:G	A:A	T:A	T:T	C:C	A:A	A:A	T:T	G:G	A:A	T:T	A:A	A:A	G:G	G:G	G:G	G:G	C:C	C:C	G:G	?	T:T	G:G	C:C	C:C	T:T	A:A	C:C	G:G	C:C	A:A	G:G	A:A	A:A	T:T	G:A	T:T	C:C	A:A	C:C	T:T	T:T	G:G	T:T	A:A	A:A	T:T	T:T
P1a	G:G	?	A:A	T:A	T:T	G:C	G:A	A:A	T:T	G:G	A:A	T:T	A:A	A:A	G:G	G:G	G:G	G:G	C:C	C:C	G:G	A:A	T:T	G:G	C:C	C:C	T:T	A:A	C:C	G:G	C:C	A:A	G:G	A:A	A:A	T:T	G:A	T:T	C:C	C:C	C:C	T:T	T:T	G:G	T:T	A:A	A:A	T:T	T:T
P1a	G:G	G:G	A:A	T:A	T:T	C:C	A:A	A:A	T:T	G:G	A:A	T:T	A:A	A:A	G:G	G:G	G:G	?	C:C	C:C	A:A	G:A	?	G:G	C:C	C:C	T:T	A:A	C:C	G:G	C:C	A:A	G:G	A:A	A:A	T:T	A:A	T:T	C:C	C:C	C:C	T:T	T:T	G:G	T:T	A:A	A:A	T:T	T:T
P1a	G:G	G:G	A:A	A:A	T:T	C:C	G:A	A:A	T:T	G:G	A:A	T:T	A:A	A:A	G:G	G:G	G:G	G:G	C:C	C:C	G:A	A:A	T:T	G:G	C:C	C:C	T:T	A:A	C:C	G:G	C:C	A:A	G:G	A:A	A:A	T:C	G:A	T:T	C:C	C:A	C:C	T:T	T:T	G:G	T:T	A:A	A:A	T:T	T:T
P1a	G:G	G:G	A:A	T:A	T:T	G:C	G:G	A:A	T:T	G:G	A:A	T:T	A:A	A:A	G:G	G:G	G:G	?	C:C	C:C	G:G	A:A	T:T	G:G	C:C	C:C	C:C	A:A	C:C	G:G	C:C	A:A	G:G	A:A	A:A	T:T	G:A	T:T	C:C	C:C	C:C	T:T	T:T	G:G	T:T	A:A	A:A	T:T	T:T
P1a	G:G	G:G	A:A	T:A	T:T	C:C	A:A	A:A	T:T	G:G	A:A	T:T	A:A	A:A	G:G	G:G	G:G	?	C:C	C:C	G:G	G:A	T:A	G:A	T:C	C:C	T:T	A:A	C:C	G:G	C:C	A:A	G:G	A:A	A:A	T:T	A:A	T:T	C:C	C:A	?	T:T	T:T	G:G	T:T	A:A	A:A	T:T	T:T
P2a	?	G:G	A:A	?	?	?	G:G	?	T:T	G:G	?	T:T	?	A:A	G:G	?	?	G:G	?	?	A:A	?	?	?	?	C:C	T:T	A:A	?	G:G	?	A:A	G:G	?	?	T:T	G:G	T:T	C:C	C:C	?	T:T	?	G:G	?	A:A	A:A	T:T	T:T
P2a	?	T:G	A:A	T:T	?	C:C	A:A	A:A	T:T	G:G	?	T:T	A:A	A:A	G:G	?	?	?	?	C:C	A:A	?	?	G:G	C:C	C:C	T:T	A:A	C:C	G:G	C:C	A:A	G:G	?	A:A	T:T	G:G	T:T	C:C	C:C	C:C	T:T	?	G:G	?	A:A	A:A	T:T	T:T
P2a	?	T:G	A:A	?	?	?	A:A	?	T:T	G:G	?	T:T	?	A:A	?	?	?	?	?	?	?	?	?	?	?	C:C	T:T	A:A	?	G:G	?	A:A	G:G	?	?	T:T	G:G	?	C:C	C:C	?	T:T	?	G:G	?	A:A	A:A	T:T	T:T
P2a	?	T:T	A:A	?	?	?	?	?	T:T	G:G	?	T:T	?	A:A	?	?	?	G:G	?	?	A:A	?	?	?	?	C:C	C:C	?	?	G:G	?	A:A	G:G	?	?	T:T	G:G	T:T	C:C	C:C	C:C	T:T	?	G:G	?	A:A	A:A	T:T	T:T
P2a	?	T:T	A:A	?	?	C:C	G:G	A:A	T:T	G:G	?	T:T	T:T	A:A	G:G	?	?	G:G	?	?	A:A	?	?	G:G	?	C:C	T:T	A:A	?	G:G	C:C	A:A	G:G	?	?	T:T	G:G	T:T	C:C	C:C	C:C	T:T	?	G:G	?	A:A	A:A	T:T	T:T
P2a	?	T:G	A:A	?	?	?	A:A	?	T:T	G:G	?	T:T	T:T	A:A	?	?	?	?	?	?	G:A	?	?	?	?	C:C	T:T	?	?	G:G	C:C	A:A	G:G	?	?	T:T	G:G	T:T	C:C	C:C	C:C	T:T	?	G:G	?	A:A	A:A	T:T	T:T
P2a	A:A	T:T	A:A	?	?	?	A:A	A:A	T:T	G:G	A:A	T:T	T:A	A:A	G:G	?	?	?	?	?	A:A	?	?	G:G	C:C	C:C	T:T	A:A	C:C	G:G	C:C	A:A	G:G	A:A	?	T:T	G:A	T:T	C:C	C:C	C:C	T:T	?	G:G	?	A:A	A:A	T:T	T:T
P2a	?	T:G	A:A	?	?	?	G:G	?	T:T	G:G	?	T:T	A:A	A:A	?	?	?	G:G	?	?	A:A	?	?	?	?	C:C	T:T	A:A	?	G:G	?	A:A	G:G	?	?	T:T	G:A	T:T	C:C	C:C	C:C	T:T	?	G:G	?	A:A	A:A	T:T	T:T
P2a	?	?	A:A	?	?	C:C	G:A	A:A	T:T	G:G	?	T:T	T:T	A:A	?	?	?	G:G	?	?	A:A	?	?	?	?	C:C	C:C	A:A	C:C	G:G	C:C	A:A	G:G	?	?	T:T	G:G	T:T	C:C	C:C	C:C	T:T	?	G:G	?	A:A	A:A	T:T	T:T
P2a	?	T:T	A:A	?	?	?	G:G	A:A	T:T	G:G	?	T:T	T:A	A:A	G:G	?	?	G:G	?	?	A:A	?	?	G:G	?	C:C	T:C	A:A	C:C	G:G	C:C	A:A	G:G	?	?	?	G:G	T:T	C:C	C:C	C:C	T:T	?	G:G	?	A:A	A:A	T:T	T:T
P2a	?	T:G	A:A	?	?	?	G:A	A:A	T:T	G:G	?	T:T	A:A	A:A	?	?	?	G:G	?	?	A:A	?	?	?	C:C	C:C	T:C	A:A	?	G:G	C:C	A:A	G:G	A:A	?	T:T	?	T:T	C:C	C:C	C:C	T:T	?	G:G	?	A:A	A:A	T:T	T:T
P2a	?	T:G	A:A	?	?	?	G:G	?	T:T	G:G	?	T:T	?	A:A	?	?	?	G:G	?	?	A:A	?	?	G:G	?	C:C	T:T	A:A	?	G:G	C:C	A:A	G:G	?	?	T:T	G:G	T:T	C:C	C:C	C:C	T:T	?	G:G	?	A:A	A:A	T:T	T:T
P2a	?	G:G	A:A	?	?	?	?	?	T:T	G:G	?	T:T	A:A	A:A	?	?	?	G:G	?	?	A:A	?	?	G:G	?	C:C	T:T	A:A	?	G:G	C:C	A:A	G:G	?	A:A	T:T	G:A	T:T	C:C	C:C	C:C	T:T	?	G:G	T:T	A:A	A:A	T:T	T:T
P2a	?	T:T	A:A	?	?	?	G:A	A:A	T:T	G:G	?	T:T	?	A:A	?	?	?	G:G	?	?	A:A	?	?	G:G	?	C:C	T:C	A:A	?	G:G	?	A:A	G:G	?	?	T:T	G:G	T:T	C:C	C:C	?	T:T	?	G:G	?	A:A	A:A	T:T	T:T
P2a	?	G:G	A:A	?	?	?	A:A	A:A	T:T	G:G	?	T:T	A:A	A:A	?	?	?	?	?	?	A:A	?	?	?	?	C:C	T:T	?	?	G:G	C:C	A:A	G:G	?	?	T:T	G:G	T:T	C:C	C:C	C:C	T:T	?	G:G	?	A:A	A:A	T:T	T:T
P2a	?	G:G	A:A	?	?	?	G:G	A:A	T:T	G:G	A:A	T:T	T:T	A:A	?	?	?	G:G	?	?	A:A	?	?	G:G	?	C:C	T:T	A:A	?	G:G	C:C	A:A	G:G	?	?	T:T	G:A	T:T	C:C	C:C	?	T:T	?	G:G	?	A:A	A:A	T:T	T:T
P2a	?	G:G	A:A	?	?	?	A:A	A:A	T:T	G:G	?	T:T	?	A:A	?	?	?	G:G	?	?	G:A	?	?	G:G	?	C:C	T:T	?	?	G:G	?	A:A	G:G	?	?	T:T	?	T:T	C:C	C:C	?	T:T	?	G:G	?	A:A	A:A	T:T	T:T
P2a	?	T:G	A:A	?	?	C:C	G:A	?	T:T	G:G	?	T:T	A:A	A:A	?	?	?	G:G	?	?	A:A	?	?	G:G	?	C:C	T:T	A:A	?	G:G	C:C	A:A	G:G	?	?	T:T	G:A	T:T	C:C	C:C	C:C	T:T	?	G:G	?	A:A	A:A	T:T	T:T
P2a	?	G:G	A:A	?	?	?	?	A:A	T:T	G:G	?	T:T	T:A	A:A	?	?	?	G:G	?	?	A:A	?	?	?	?	C:C	C:C	A:A	?	G:G	C:C	A:A	G:G	?	?	T:T	G:G	T:T	C:C	C:C	C:C	T:T	?	G:G	?	A:A	A:A	T:T	?
P2a	?	T:T	A:A	?	?	?	?	?	T:T	?	?	T:T	A:A	A:A	?	?	?	?	?	?	G:A	?	?	?	?	C:C	T:C	?	?	?	?	A:A	?	?	?	T:T	G:G	T:T	C:C	C:C	?	T:T	?	?	?	?	A:A	T:T	?
P2b	A:A	T:T	T:A	T:A	T:A	G:G	G:A	C:C	T:G	G:A	G:A	A:A	T:T	G:G	T:G		G:A	G:G	T:T	T:C	G:A	G:G	A:A	G:A	T:C	?	C:C	G:A	?	G:A	?	G:A	?	G:A	T:A	T:C	G:A	T:C	G:C	C:A	T:C	T:T	T:C	G:A	T:C	A:A	A:A	T:T	T:C
P2b	A:A	T:T	A:A	A:A	T:T	G:C	G:G	C:C	T:G	A:A	G:A	T:A	T:A	G:G	G:G	G:G	G:G	G:G	T:T	C:C	G:G	G:G	A:A	G:G	C:C	C:C	C:C	A:A	A:A	G:A	C:C	A:A	C:C	A:A	A:A	C:C	G:A	T:T	C:C	C:C	C:C	T:T	T:T	G:G	T:T	A:A	A:A	T:T	T:T
P2b	G:A	T:T	A:A	A:A	T:T	C:C	G:G	C:C	G:G	A:A	A:A	A:A	T:T	G:A	G:G	T:G	G:G	G:G	T:T	C:C	G:G	G:G	A:A	G:G	C:C	C:C	C:C	A:A	A:A	G:A	T:C	A:A	G:C	A:A	A:A	T:C	G:A	T:T	C:C	C:C	C:C	T:T	T:T	G:G	T:T	A:A	A:A	T:T	T:T
P2b	A:A	T:T	A:A	A:A	T:T	C:C	G:G	C:C	T:G	A:A	G:A	T:A	T:T	G:G	G:G	G:G	G:G	G:G	T:T	C:C	G:G	G:G	A:A	G:G	C:C	C:C	C:C	A:A	A:A	G:A	C:C	A:A	G:C	A:A	A:A	C:C	A:A	T:T	C:C	C:C	C:C	T:T	T:T	G:G	T:T	A:A	A:A	T:T	T:T
P2b	A:A	T:T	A:A	A:A	T:T	G:G	G:G	C:C	G:G	A:A	G:G	A:A	T:T	G:A	G:G		G:G	G:G	T:C	C:C	G:A	G:G	?	G:A	C:C	C:C	T:C	A:A	A:A	G:A	C:C	A:A	G:C	A:A	A:A	C:C	G:A	T:T	C:C	C:C	C:C	T:T	T:T	G:G	T:T	A:A	?	T:T	T:T
P2b	A:A	T:T	A:A	A:A	T:T	G:C	G:G	C:C	G:G	G:A	G:A	T:A	T:T	G:G	G:G	G:G	G:G	G:G	T:T	T:C	G:G	G:A	A:A	G:A	C:C	C:C	C:C	A:A	A:A	?	C:C	A:A	C:C	A:A	A:A	C:C	G:A	T:T	C:C	C:C	C:C	G:G	T:T	G:G	T:T	A:A	A:A	T:T	T:T
P2b	A:A	T:T	T:A	A:A	T:T	C:C	G:G	C:C	G:G	A:A	A:A	A:A	T:T	G:G	G:G		G:G	G:G	C:C	C:C	G:G	G:G	A:A	G:G	C:C	C:C	C:C	A:A	A:A	G:A	C:C	A:A	G:C	A:A	A:A	C:C	G:A	T:T	C:C	C:C	C:C	T:T	T:T	G:G	T:T	A:A	A:A	T:T	T:T
P2b	A:A	T:T	A:A	A:A	T:T	G:C	G:G	C:C	G:G	A:A	A:A	A:A	T:T	A:A	G:G		G:G	G:G	C:C	C:C	G:G	G:G	A:A	G:G	C:C	C:C	C:C	A:A	A:A	G:A	T:C	A:A	G:C	A:A	A:A	T:C	A:A	T:T	C:C	C:C	C:C	T:T	T:T	G:G	T:T	A:A	A:A	T:T	T:T
P2b	A:A	T:T	A:A	A:A	T:T	G:C	G:G	C:C	G:G	A:A	A:A	A:A	T:T	G:G	G:G	G:G	G:G	G:G	T:C	C:C	G:G	G:G	A:A	G:G	C:C	C:C	C:C	A:A	A:A	G:A	C:C	A:A	G:C	A:A	A:A	T:C	G:A	T:T	C:C	C:C	C:C	T:T	T:T	G:G	T:T	A:A	A:A	T:T	T:T
P2b	A:A	T:T	A:A	A:A	T:T	C:C	G:G	C:C	G:G	A:A	A:A	A:A	T:T	G:G	G:G		G:G	G:G	C:C	C:C	G:G	G:G	A:A	G:G	C:C	C:C	C:C	A:A	A:A	A:A	C:C	A:A	G:G	A:A	A:A	C:C	?	T:T	C:C	C:C	C:C	T:T	T:T	G:G	T:T	A:A	A:A	T:T	T:T
P2b	A:A	T:T	A:A	A:A	T:T	G:C	G:A	C:C	G:G	A:A	A:A	A:A	T:A	G:G	G:G		G:G	G:G	T:T	C:C	G:G	G:G	A:A	G:G	C:C	C:C	C:C	A:A	C:A	G:A	C:C	A:A	C:C	A:A	A:A	C:C	A:A	T:T	C:C	C:C	C:C	T:T	T:T	G:G	T:T	A:A	A:A	T:T	T:T
P2b	A:A	T:T	T:A	A:A	T:T	C:C	G:G	C:C	T:G	A:A	G:A	A:A	T:T	G:G	T:G	G:G	G:G	?	C:C	C:C	G:G	G:G	A:A	G:G	C:C	C:C	C:C	A:A	A:A	G:A	C:C	A:A	G:G	A:A	A:A	C:C	G:A	T:T	C:C	C:C	C:C	T:T	T:T	G:G	T:T	A:A	A:A	T:T	T:T
P2b	A:A	T:T	A:A	A:A	T:T	G:C	G:G	C:C	T:G	A:A	G:G	A:A	T:T	G:G	G:G		G:G	G:G	T:C	T:T	G:G	G:G	A:A	G:A	C:C	C:C	C:C	A:A	C:A	G:A	C:C	A:A	G:G	A:A	A:A	C:C	A:A	T:T	C:C	C:C	C:C	T:G	T:T	G:G	T:T	A:A	A:A	T:T	T:T
P2b	G:A	T:T	A:A	A:A	T:T	C:C	G:G	C:C	G:G	A:A	A:A	A:A	T:A	G:G	G:G		G:G	G:G	T:C	C:C	G:G	G:G	A:A	G:G	C:C	C:C	C:C	A:A	A:A	G:A	T:C	A:A	G:C	A:A	A:A	C:C	G:A	T:T	C:C	C:C	C:C	T:T	T:T	G:G	T:T	A:A	A:A	T:T	T:T
P2b	G:A	T:T	A:A	A:A	T:T	C:C	G:G	C:C	G:G	A:A	G:A	T:A	T:A	G:G	G:G		G:G	G:G	T:T	C:C	G:G	G:G	A:A	G:G	C:C	C:C	T:C	A:A	A:A	G:A	C:C	A:A	G:G	A:A	A:A	C:C	G:G	T:T	C:C	C:C	C:C	T:T	T:T	G:G	T:T	A:A	A:A	T:T	T:T
P2b	A:A	T:T	T:A	A:A	T:T	G:C	G:G	C:C	T:G	A:A	G:A	A:A	T:T	G:G	T:T	G:G	G:G	G:G	T:C	C:C	G:G	G:G	A:A	G:G	C:C	C:C	C:C	A:A	C:A	G:A	C:C	A:A	G:G	A:A	A:A	T:C	G:A	T:T	C:C	C:C	C:C	T:T	T:T	G:G	T:T	A:A	A:A	T:T	T:T
P2b	A:A	T:T	A:A	A:A	T:T	G:C	G:G	C:C	T:G	A:A	A:A	A:A	T:A	G:G	G:G	G:G	G:G	G:G	T:T	C:C	G:G	G:G	A:A	G:G	C:C	C:C	C:C	A:A	A:A	G:A	T:C	A:A	G:G	A:A	A:A	C:C	A:A	T:T	C:C	C:C	C:C	T:T	T:T	G:G	T:T	A:A	A:A	T:T	T:T
P2b	A:A	T:T	T:A	A:A	T:T	C:C	G:G	C:C	T:G	A:A	G:A	A:A	T:T	G:G	G:G	G:G	G:G	G:G	T:C	C:C	G:G	G:G	A:A	G:G	C:C	C:C	C:C	A:A	C:A	?	C:C	A:A	G:C	A:A	A:A	C:C	A:A	T:T	C:C	C:C	C:C	T:T	T:T	G:G	T:T	A:A	A:A	T:T	T:T
P2b	G:A	T:T	A:A	A:A	T:T	C:C	G:G	C:C	G:G	A:A	A:A	A:A	T:A	A:A	G:G	T:G	G:G	G:G	T:C	C:C	G:A	G:G	A:A	G:G	C:C	C:C	C:C	A:A	A:A	G:A	C:C	A:A	G:G	A:A	A:A	C:C	?	T:T	C:C	C:C	C:C	T:T	T:T	G:G	T:T	A:A	A:A	T:T	T:T
P2b	A:A	T:T	A:A	A:A	T:T	C:C	G:G	C:C	G:G	A:A	A:A	A:A	T:T	G:G	T:G	G:G	G:G	?	C:C	C:C	G:G	G:G	A:A	G:G	C:C	C:C	C:C	A:A	C:A	G:A	C:C	A:A	C:C	A:A	A:A	C:C	A:A	T:T	C:C	C:C	C:C	T:T	T:T	G:G	T:T	A:A	A:A	T:T	T:T
P2b	A:A	T:T	A:A	A:A	T:T	G:C	G:G	C:C	G:G	A:A	G:A	T:A	T:T	G:G	G:G	G:G	G:G	G:G	C:C	C:C	G:G	G:G	A:A	G:G	C:C	C:C	C:C	A:A	C:A	G:A	C:C	A:A	G:C	A:A	A:A	C:C	A:A	T:T	C:C	C:C	C:C	T:T	T:T	G:G	T:T	A:A	A:A	T:T	T:T
P2b	A:A	T:T	A:A	A:A	T:T	C:C	G:G	C:C	G:G	A:A	G:G	T:A	A:A	G:G	T:T	G:G	G:G	G:G	T:C	C:C	G:G	G:G	A:A	G:G	C:C	C:C	C:C	A:A	A:A	G:A	C:C	A:A	G:C	A:A	A:A	T:C	G:A	T:T	C:C	C:C	C:C	T:T	T:T	G:G	T:T	A:A	A:A	T:T	T:T
P3b	A:A	T:T	A:A	A:A	A:A	G:G	A:A	C:C	G:G	A:A	A:A	T:A	T:T	G:G	G:G	T:G	A:A	G:G	T:T	T:C	A:A	G:G	A:A	G:A	C:C	C:C	C:C	G:G	C:C	G:G	T:C	A:A	G:G	G:G	?	T:C	G:G	T:T	C:C	C:C	C:C	T:T	?	G:G	C:C	A:A	A:A	T:T	T:T
P3b	A:A	T:T	A:A	A:A	?	G:G	A:A	C:C	G:G	A:A	A:A	A:A	T:T	G:G	G:G	G:G	A:A	G:G	T:T	T:C	A:A	G:G	A:A	G:A	C:C	C:C	C:C	G:G	C:C	G:G	T:T	A:A	G:G	G:G	?	T:T	G:G	T:T	C:C	C:C	C:C	T:T	T:T	G:G	C:C	A:A	A:A	T:T	T:T
P3b	A:A	T:T	A:A	A:A	T:T	G:G	A:A	C:C	G:G	A:A	G:G	A:A	T:T	G:G	G:G	G:G	G:G	G:G	T:T	C:C	A:A	G:A	A:A	G:A	C:C	C:C	C:C	?	C:C	G:G	T:T	A:A	G:G	A:A	?	T:C	G:A	T:T	C:C	C:C	C:C	T:T	T:T	G:G	T:T	A:A	A:A	T:T	C:C
P3b	A:A	T:T	A:A	A:A	T:A	G:G	A:A	C:C	G:G	A:A	G:A	A:A	T:T	G:G	G:G	G:G	G:G	G:G	T:T	T:C	A:A	G:G	A:A	G:G	T:C	C:C	C:C	G:A	C:C	G:G	C:C	A:A	G:C	G:G	?	T:T	G:G	T:T	C:C	C:C	C:C	T:G	T:T	G:A	T:C	A:A	A:A	T:T	T:C
P3b	A:A	T:T	A:A	A:A	T:A	G:G	A:A	C:C	G:G	A:A	A:A	T:T	T:T	G:G	G:G		G:A	G:G	T:C	C:C	A:A	G:G	A:A	G:A	C:C	C:C	C:C	G:G	C:C	G:G	T:C	A:A	G:G	G:A	?	T:T	G:G	T:T	C:C	C:A	C:C	T:G	T:T	G:G	T:C	A:A	A:A	T:T	C:C
P3b	A:A	T:T	A:A	A:A	A:A	G:G	A:A	C:C	G:G	G:A	G:A	T:T	T:T	G:A	G:G	G:G	G:A	G:G	T:T	C:C	A:A	G:G	A:A	G:A	T:T	C:C	C:C	G:G	C:C	G:G	T:T	A:A	G:C	G:G	?	T:T	G:G	T:T	C:C	C:C	C:C	T:T	C:C	G:G	?	A:A	A:A	T:T	T:T
P3b	A:A	T:T	A:A	A:A	A:A	G:G	A:A	C:C	G:G	G:A	G:A	T:T	T:T	G:A	G:G		G:A	G:G	T:T	T:C	A:A	G:G	A:A	G:A	C:C	C:C	C:C	G:G	C:C	G:G	T:T	A:A	G:C	G:A	A:A	T:T	A:A	T:T	C:C	C:C	C:C	T:T	C:C	G:G	T:C	A:A	A:A	T:T	T:T
P3b	A:A	T:T	A:A	A:A	A:A	G:G	A:A	C:C	G:G	A:A	G:G	T:A	T:T	G:G	G:G	G:G	G:G	G:G	T:T	T:C	A:A	G:G	A:A	G:G	C:C	C:C	C:C	G:G	C:C	G:G	T:T	A:A	G:G	G:G	?	T:T	G:G	T:T	C:C	C:C	C:C	T:T	T:C	G:G	T:C	A:A	A:A	T:T	T:T
P3b	A:A	T:T	A:A	A:A	?	G:G	A:A	C:C	G:G	A:A	G:G	A:A	A:A	G:G	G:G		G:A	G:G	T:T	C:C	A:A	G:G	A:A	G:A	C:C	C:C	C:C	G:G	C:C	G:G	T:T	A:A	G:G	G:G	?	T:C	G:G	T:T	C:C	C:C	C:C	T:T	T:T	G:A	T:C	A:A	A:A	T:T	C:C
P3b	A:A	T:T	A:A	A:A	T:T	?	A:A	C:C	G:G	A:A	G:G	A:A	A:A	G:G	?		G:A	G:G	T:T	C:C	A:A	G:G	A:A	A:A	C:C	C:C	C:C	?	C:C	G:G	T:T	A:A	G:G	G:G	?	C:C	?	T:T	C:C	C:C	C:C	T:T	T:T	A:A	T:C	A:A	A:A	T:T	T:C
P3b	A:A	T:T	A:A	A:A	T:A	G:G	A:A	C:C	G:G	A:A	G:G	A:A	T:T	G:A	T:G		A:A	G:G	T:T	T:T	A:A	G:G	A:A	A:A	C:C	C:C	C:C	G:G	C:C	G:G	?	A:A	G:G	A:A	?	T:T	G:G	T:T	C:C	C:C	C:C	T:G	T:T	G:G	T:C	A:A	A:A	T:T	T:T
P3b	A:A	T:T	A:A	A:A	T:T	G:C	A:A	C:C	G:G	A:A	G:A	A:A	T:T	G:G	G:G		G:A	G:G	T:T	C:C	A:A	G:G	A:A	G:G	C:C	C:C	C:C	G:G	C:C	G:G	C:C	A:A	C:C	A:A	?	C:C	G:G	T:T	C:C	C:C	C:C	T:T	T:T	G:G	T:C	A:A	A:A	T:T	C:C
P3b	A:A	T:T	A:A	A:A	A:A	G:G	A:A	C:C	G:G	A:A	G:G	A:A	T:A	G:G	G:G		G:G	G:G	T:T	T:T	A:A	G:G	A:A	A:A	C:C	C:C	C:C	G:G	C:C	G:G	T:T	A:A	G:G	G:G	?	T:T	G:G	T:T	C:C	C:C	C:C	T:T	?	G:G	C:C	A:A	A:A	?	T:T
P3b	A:A	T:T	?	A:A	?	G:G	A:A	C:C	G:G	A:A	G:A	A:A	T:T	G:A	G:G		G:G	G:G	T:T	C:C	A:A	G:G	A:A	A:A	C:C	C:C	C:C	G:G	C:C	G:G	T:C	A:A	G:G	G:G	?	T:T	G:G	T:T	C:C	C:C	C:C	T:T	T:T	G:A	T:C	A:A	A:A	T:T	T:T
P3b	A:A	T:T	A:A	A:A	?	G:G	A:A	C:C	G:G	A:A	G:G	A:A	T:A	G:G	G:G		G:G	G:G	T:T	T:C	A:A	G:G	A:A	G:A	T:C	C:C	C:C	G:G	C:C	G:G	T:T	A:A	G:G	G:A	A:A	T:T	?	T:T	C:C	C:C	C:C	T:T	T:T	G:G	T:C	A:A	A:A	T:T	C:C
P3b	A:A	T:T	A:A	A:A	T:T	G:G	A:A	C:C	G:G	A:A	G:A	A:A	T:T	?	G:G		G:A	G:G	T:T	T:C	A:A	G:G	A:A	A:A	C:C	C:C	C:C	G:G	C:C	G:G	T:C	A:A	G:G	G:G	?	T:C	G:G	T:T	C:C	C:C	C:C	T:T	T:T	G:G	T:C	A:A	A:A	T:T	T:C
P3b	A:A	T:T	A:A	A:A	T:T	G:G	A:A	C:C	G:G	A:A	G:A	A:A	T:T	G:G	G:G		G:A	G:G	T:T	T:C	A:A	G:G	A:A	A:A	C:C	C:C	C:C	G:A	C:C	G:G	T:T	A:A	G:C	G:G	?	T:T	G:G	T:T	C:C	C:A	C:C	T:T	T:T	G:G	T:C	A:A	A:A	T:T	T:T
P3b	A:A	T:T	A:A	A:A	?	?	A:A	C:C	G:G	A:A	G:A	A:A	T:A	G:G	G:G	G:G	G:A	G:G	T:T	T:C	A:A	G:G	A:A	G:A	C:C	C:C	C:C	G:G	C:C	G:G	T:C	A:A	G:G	G:G	?	T:T	G:A	T:T	C:C	C:C	C:C	T:T	T:T	G:G	?	A:A	A:A	T:T	T:T
P3b	A:A	T:T	A:A	A:A	?	G:G	A:A	C:C	G:G	A:A	G:A	A:A	T:A	G:G	T:T	G:G	G:A	?	T:T	T:C	G:A	G:G	A:A	?	C:C	C:C	C:C	G:A	C:C	G:G	T:C	A:A	G:G	G:G	?	T:C	A:A	T:T	C:C	C:C	C:C	T:T	T:T	G:G	T:C	A:A	T:A	T:T	T:T
P3b	A:A	T:T	A:A	A:A	A:A	G:G	A:A	C:C	G:G	G:A	G:A	A:A	T:T	G:G	G:G	G:G	A:A	?	T:T	T:T	G:A	G:G	A:A	G:A	C:C	C:C	C:C	G:G	C:C	G:G	T:T	A:A	G:G	G:G	?	T:T	G:G	T:T	C:C	C:C	C:C	T:T	T:C	G:G	T:C	A:A	A:A	T:T	T:C
P3b	A:A	T:T	A:A	A:A	?	G:G	A:A	C:C	G:G	G:A	G:A	A:A	T:T	G:A	G:G	G:G	G:G	?	T:T	T:T	A:A	G:G	A:A	A:A	C:C	C:C	C:C	G:G	C:C	G:G	?	A:A	G:C	G:G	?	T:T	G:G	T:T	C:C	C:C	C:C	T:T	T:T	G:G	?	A:A	T:T	T:T	T:C
P3b	A:A	T:T	A:A	A:A	T:A	G:G	A:A	C:C	G:G	G:A	G:A	A:A	T:T	G:G	G:G	G:G	A:A	G:G	T:T	C:C	A:A	G:A	A:A	G:A	T:C	C:C	C:C	G:G	C:C	G:G	T:T	A:A	G:G	G:G	?	T:T	G:G	T:T	C:C	C:C	C:C	T:T	T:C	G:G	C:C	A:A	T:A	T:T	T:T
P3b	A:A	T:T	A:A	A:A	A:A	G:G	A:A	C:C	G:G	A:A	G:G	A:A	T:T	G:G	G:G	T:G	G:A	G:G	T:T	C:C	A:A	G:G	A:A	A:A	C:C	C:C	C:C	G:G	C:C	G:G	T:T	?	G:G	G:G	?	T:T	G:G	T:T	C:C	C:C	C:C	T:G	T:T	G:G	?	A:A	A:A	T:T	T:T
P3b	A:A	T:T	A:A	A:A	A:A	G:G	A:A	C:C	G:G	A:A	G:G	A:A	T:T	G:G	G:G	T:G	G:A	G:G	T:T	T:T	A:A	G:G	A:A	G:G	?	C:C	C:C	G:G	C:C	G:G	T:T	A:A	G:G	G:G	?	T:T	G:G	T:T	C:C	C:C	C:C	T:T	C:C	G:G	C:C	A:A	A:A	T:T	T:T
P3b	A:A	T:T	A:A	A:A	A:A	G:G	A:A	C:C	G:G	A:A	?	A:A	T:T	G:G	G:G	G:G	G:A	G:G	T:T	T:C	A:A	G:G	A:A	G:A	C:C	C:C	C:C	?	C:C	G:G	T:T	A:A	C:C	G:G	?	T:T	G:G	T:T	C:C	C:C	C:C	T:G	C:C	G:G	?	A:A	A:A	T:T	T:T
P4a	A:A	T:T	T:A	T:A	T:T	G:C	A:A	C:C	G:G	G:G	G:G	T:A	T:T	A:A	G:G	G:G	G:G	G:G	?	C:C	G:G	G:G	A:A	G:G	C:C	C:C	C:C	?	C:C	G:G	C:C	?	C:C	A:A	?	T:T	G:G	T:T	C:C	C:A	C:C	T:T	T:T	G:G	T:T	A:A	A:A	T:T	T:T
P4a	A:A	T:T	T:A	T:A	T:T	G:G	A:A	C:C	G:G	G:G	G:A	T:T	T:T	A:A	G:G	G:G	G:G	G:G	?	C:C	A:A	G:G	A:A	G:G	C:C	C:C	C:C	A:A	C:C	G:G	T:C	G:G	?	?	?	T:T	G:G	T:T	G:G	C:C	C:C	T:T	T:T	G:G	T:T	A:A	A:A	T:T	T:T
P4a	A:A	T:T	A:A	A:A	T:T	G:C	A:A	C:C	G:G	G:G	G:G	T:T	T:T	A:A	G:G	G:G	G:G	G:G	?	C:C	A:A	G:G	A:A	G:G	C:C	C:C	C:C	?	C:C	G:G	T:C	G:G	C:C	A:A	A:A	T:T	G:G	T:T	G:G	A:A	C:C	T:T	T:T	G:G	T:T	A:A	A:A	T:T	T:T
P4a	A:A	T:T	T:A	T:A	?	C:C	A:A	C:C	G:G	G:A	A:A	T:T	T:A	A:A	G:G	G:G	G:G	G:G	T:T	C:C	A:A	G:G	A:A	G:G	C:C	C:C	C:C	?	C:C	G:G	T:T	A:A	C:C	?	A:A	T:T	G:G	T:T	G:C	C:C	C:C	T:T	T:T	G:G	T:T	A:A	A:A	T:T	T:T
P4a	A:A	T:T	T:A	T:A	?	C:C	A:A	C:C	G:G	G:G	G:A	T:T	T:T	A:A	G:G	G:G	G:G	G:G	T:C	C:C	A:A	G:G	A:A	G:G	C:C	C:C	C:C	?	C:C	G:G	C:C	G:G	C:C	A:A	?	T:T	G:G	T:T	G:G	C:A	C:C	T:T	T:T	G:G	T:T	A:A	A:A	T:T	T:T
P4a	A:A	T:T	A:A	A:A	?	C:C	A:A	C:C	G:G	G:G	G:G	T:T	T:T	A:A	G:G	G:G	G:G	?	T:T	C:C	G:A	G:G	A:A	G:G	C:C	C:C	C:C	A:A	C:C	G:G	C:C	G:A	C:C	A:A	A:A	T:T	G:G	T:T	C:C	C:C	C:C	T:T	T:T	G:G	T:T	A:A	A:A	T:T	T:T
P4a	A:A	T:T	T:A	T:T	A:A	G:C	G:G	C:C	G:G	A:A	G:G	A:A	T:T	G:A	T:T	G:G	A:A	G:G	T:T	C:C	A:A	G:G	A:A	A:A	C:C	C:A	C:C	G:G	C:C	G:G	T:T	G:G	G:C	G:G	T:T	T:T	G:G	T:T	C:C	C:C	C:C	G:G	C:C	A:A	C:C	A:A	A:A	T:T	T:C
P4a	A:A	T:T	A:A	A:A	T:T	C:C	A:A	C:C	G:G	G:G	G:G	T:A	T:A	A:A	G:G	G:G	G:G	G:G	T:T	C:C	A:A	G:G	A:A	G:A	C:C	C:C	C:C	A:A	C:C	G:G	?	G:A	C:C	A:A	?	T:T	G:G	T:T	G:C	C:C	C:C	T:T	T:T	G:G	T:T	A:A	A:A	T:T	T:T
P4a	A:A	T:T	A:A	A:A	?	C:C	A:A	C:C	G:G	G:G	?	T:A	T:A	A:A	G:G	G:G	G:G	?	?	?	A:A	G:G	A:A	G:G	C:C	C:C	C:C	A:A	C:C	G:G	C:C	?	C:C	?	?	T:T	G:G	T:T	G:G	C:A	C:C	T:T	T:T	G:G	T:T	A:A	A:A	T:T	T:T
P4a	A:A	T:T	T:A	T:A	T:T	G:C	A:A	?	G:G	G:G	G:G	T:T	T:T	A:A	G:G	T:G	G:G	G:G	T:C	C:C	G:A	G:G	A:A	G:G	C:C	C:C	C:C	A:A	C:C	G:G	?	G:G	C:C	A:A	A:A	T:T	G:G	T:T	G:C	C:C	C:C	T:T	T:T	G:G	?	A:A	A:A	T:T	T:T
P4a	A:A	T:T	T:A	T:A	?	C:C	A:A	C:C	G:G	G:G	G:A	T:T	T:T	A:A	G:G	T:G	G:G	G:G	?	C:C	A:A	G:G	A:A	G:G	C:C	C:C	C:C	?	C:C	G:G	?	G:A	C:C	?	A:A	T:T	G:G	T:T	G:G	C:C	C:C	T:T	T:T	G:G	T:T	A:A	A:A	T:C	T:T
P4a	A:A	T:T	A:A	A:A	?	C:C	A:A	C:C	G:G	G:A	G:A	T:T	T:T	?	G:G	G:G	G:G	G:G	T:T	?	A:A	G:G	A:A	G:G	C:C	C:C	C:C	?	C:C	G:G	T:C	G:A	C:C	A:A	?	T:T	G:G	T:T	C:C	C:C	C:C	T:T	T:T	G:G	T:T	A:A	A:A	T:T	T:T
P4a	?	T:T	T:A	?	T:T	?	A:A	C:C	G:G	G:G	G:G	T:T	T:A	A:A	G:G	G:G	G:G	G:G	?	C:C	A:A	G:G	A:A	?	C:C	C:C	C:C	A:A	C:C	G:G	C:C	G:G	C:C	?	?	T:T	G:G	T:T	G:C	C:A	C:C	T:T	T:T	G:G	?	A:A	A:A	T:T	T:T
P4a	A:A	T:T	T:A	T:A	T:T	C:C	A:A	C:C	G:G	G:G	G:G	T:T	T:T	A:A	G:G	G:G	G:G	G:G	?	C:C	G:A	G:G	A:A	G:G	C:C	C:C	C:C	A:A	C:C	G:G	T:C	G:G	C:C	A:A	A:A	T:T	G:G	T:T	G:C	C:C	C:C	T:T	T:T	G:G	T:T	A:A	A:A	T:T	T:T
P4a	A:A	T:T	A:A	A:A	T:T	?	A:A	?	G:G	G:G	?	T:T	T:A	A:A	G:G	G:G	G:G	G:G	?	C:C	G:A	?	A:A	G:G	C:C	C:C	C:C	?	C:C	G:G	T:C	G:A	C:C	?	?	T:T	G:G	T:T	C:C	C:C	C:C	T:T	T:T	G:G	T:T	A:A	A:A	T:T	T:T
P4a	A:A	T:T	A:A	A:A	?	C:C	A:A	C:C	G:G	G:G	G:G	T:T	T:T	A:A	G:G	G:G	G:G	G:G	T:T	C:C	A:A	G:G	A:A	G:G	C:C	C:C	C:C	A:A	C:C	G:G	T:T	G:G	C:C	A:A	?	T:T	G:G	T:T	G:G	C:C	C:C	T:T	T:T	G:G	T:T	A:A	A:A	T:T	T:T
P4a	A:A	T:T	T:T	T:T	T:T	C:C	A:A	C:C	G:G	G:G	G:G	T:T	T:T	A:A	G:G	G:G	G:G	G:G	?	C:C	A:A	G:G	A:A	G:G	C:C	C:C	C:C	A:A	C:C	G:G	T:C	?	C:C	A:A	A:A	T:T	G:G	T:T	G:G	C:C	C:C	T:T	T:T	G:G	T:T	A:A	A:A	T:T	T:T
P4a	A:A	T:T	T:A	T:A	?	C:C	A:A	C:C	G:G	G:G	?	A:A	T:T	A:A	G:G	G:G	G:G	G:G	C:C	C:C	G:A	G:G	A:A	G:G	C:C	C:C	C:C	?	C:C	G:G	C:C	G:A	C:C	A:A	?	T:T	G:G	T:T	G:G	C:A	C:C	T:T	T:T	G:G	T:T	A:A	A:A	T:T	T:T
P4a	A:A	T:T	T:A	T:A	T:T	C:C	A:A	C:C	G:G	G:G	G:G	T:A	T:A	A:A	G:G	T:G	G:G	?	T:C	C:C	A:A	G:G	A:A	G:G	C:C	C:C	C:C	?	C:C	G:G	T:C	G:A	C:C	A:A	A:A	T:T	G:G	T:T	C:C	C:C	C:C	T:T	T:T	G:G	T:T	A:A	A:A	T:T	T:T
P4a	A:A	T:T	T:T	T:T	T:T	C:C	A:A	C:C	G:G	G:G	G:A	T:T	A:A	A:A	G:G	G:G	G:G	G:G	T:C	C:C	G:A	G:G	A:A	G:G	C:C	C:C	C:C	A:A	C:C	G:G	T:T	G:A	C:C	A:A	A:A	T:T	G:G	T:T	G:G	C:C	C:C	T:T	T:T	G:G	T:T	A:A	A:A	T:T	T:T
P4b	A:A	T:T	A:A	A:A	?	G:G	A:A	C:C	T:G	A:A	?	T:A	T:T	G:A	G:G	?	G:G	?	?	?	A:A	G:G	A:A	?	C:C	C:C	C:C	G:A	C:C	G:A	C:C	A:A	?	?	A:A	T:C	G:G	T:T	C:C	C:C	C:C	?	?	G:G	?	A:A	A:A	T:T	T:T
P4b	?	T:T	A:A	?	?	?	A:A	?	G:G	A:A	?	A:A	T:T	?	?	?	?	G:G	?	?	A:A	?	?	?	?	C:C	C:C	?	C:C	?	?	G:G	G:C	?	?	T:T	G:G	T:T	?	C:C	?	T:T	?	G:G	?	?	A:A	T:T	?
P4b	?	T:T	A:A	A:A	?	G:G	A:A	C:C	?	A:A	G:G	?	T:T	G:G	?	?	?	G:G	?	?	A:A	?	?	?	?	C:C	C:C	A:A	C:C	G:G	?	A:A	C:C	?	?	T:T	G:G	T:T	G:C	C:C	C:C	T:T	T:T	?	T:T	A:A	A:A	T:T	T:T
P4b	A:A	T:T	A:A	A:A	?	?	A:A	C:C	G:G	A:A	?	A:A	T:T	G:G	G:G	?	A:A	G:G	?	C:C	A:A	G:G	A:A	A:A	C:C	C:C	C:C	G:G	C:C	G:G	C:C	G:A	G:G	?	A:A	T:T	G:G	T:T	C:C	C:C	C:C	T:T	?	G:G	T:T	A:A	A:A	T:T	T:T
P4b	A:A	T:T	A:A	A:A	?	G:G	A:A	C:C	G:G	G:G	G:G	A:A	T:A	G:G	G:G	?	A:A	?	?	?	A:A	G:G	A:A	?	?	C:C	C:C	G:G	C:C	G:G	?	A:A	G:C	?	A:A	T:C	G:G	T:T	G:G	C:C	C:C	T:T	T:T	G:A	T:T	A:A	A:A	T:T	T:T
P4b	?	T:T	A:A	A:A	?	?	A:A	C:C	G:G	A:A	?	A:A	T:T	G:A	G:G	?	G:G	?	?	C:C	G:A	G:G	A:A	G:G	?	C:C	C:C	G:G	C:C	G:G	C:C	A:A	G:C	?	?	T:T	G:A	T:T	C:C	C:C	C:C	T:T	T:T	G:G	T:T	A:A	A:A	T:T	?
P4b	?	T:T	A:A	A:A	?	?	A:A	C:C	G:G	A:A	G:G	A:A	T:T	G:A	G:G	?	G:G	?	?	?	A:A	G:G	A:A	?	T:C	C:C	C:C	G:G	C:C	?	C:C	A:A	G:C	?	?	T:T	G:G	T:T	G:C	C:C	C:C	T:T	T:T	G:G	T:T	A:A	A:A	T:T	T:T
P4b	A:A	T:T	A:A	A:A	?	?	A:A	C:C	G:G	A:A	A:A	T:A	T:T	G:G	G:G	?	A:A	G:G	T:T	?	A:A	G:G	A:A	?	C:C	C:C	C:C	G:A	C:C	?	?	A:A	C:C	A:A	A:A	T:T	G:A	T:T	C:C	C:C	C:C	?	T:T	G:G	T:T	A:A	A:A	T:T	T:T
P4b	A:A	T:T	A:A	A:A	T:A	?	A:A	C:C	G:G	A:A	G:A	A:A	T:T	G:G	G:G	?	G:G	?	?	C:C	A:A	?	?	G:G	C:C	C:C	T:C	G:A	C:C	G:G	T:T	A:A	G:C	?	A:A	T:T	G:A	T:T	C:C	C:C	C:C	T:T	T:T	G:A	T:T	A:A	A:A	T:T	T:C
P4b	?	T:T	A:A	?	?	G:G	A:A	C:C	G:G	G:A	?	A:A	T:T	G:G	G:G	?	?	?	?	?	G:A	G:G	A:A	G:G	?	C:C	C:C	G:G	C:C	G:G	C:C	G:A	G:C	?	A:A	T:C	G:G	T:T	G:C	C:C	C:C	T:T	T:T	G:G	?	A:A	A:A	T:T	T:T
P4b	A:A	T:T	A:A	A:A	?	?	A:A	C:C	G:G	A:A	A:A	T:A	T:T	G:G	G:G	?	?	G:G	?	T:T	A:A	G:G	A:A	A:A	?	C:C	C:C	G:G	C:C	G:G	C:C	A:A	G:C	?	A:A	T:T	G:G	T:T	C:C	C:C	C:C	T:T	T:T	G:G	T:T	A:A	A:A	T:T	?
P4b	?	T:T	A:A	A:A	?	?	A:A	C:C	G:G	A:A	?	A:A	T:A	?	G:G	?	?	G:G	?	?	A:A	G:G	A:A	?	?	C:C	T:C	G:G	C:C	G:G	?	A:A	G:C	?	?	T:T	G:G	T:T	C:C	C:C	C:C	T:T	?	G:G	T:T	A:A	A:A	T:T	?
P4b	A:A	T:T	A:A	A:A	?	G:G	A:A	C:C	G:G	A:A	G:G	A:A	T:T	G:G	G:G	?	?	G:G	?	?	A:A	G:G	A:A	?	C:C	C:C	C:C	G:A	C:C	G:G	C:C	?	G:G	?	?	T:C	G:G	T:T	C:C	C:C	C:C	T:T	T:T	G:G	T:T	A:A	A:A	T:T	T:T
P4b	?	T:T	A:A	?	?	G:G	A:A	C:C	G:G	G:A	?	A:A	T:T	A:A	?	?	?	G:G	?	?	A:A	?	?	?	?	C:C	C:C	?	C:C	G:G	?	A:A	G:G	?	?	T:T	G:A	T:T	C:C	C:C	?	T:T	?	G:G	?	A:A	A:A	T:T	?
P4b	?	T:T	A:A	A:A	T:A	?	A:A	C:C	G:G	G:A	?	T:A	T:T	G:A	G:G	?	?	G:G	?	?	G:A	G:G	A:A	A:A	?	C:C	C:C	G:G	C:C	G:A	C:C	?	G:G	?	A:A	T:T	G:G	T:T	C:C	C:C	C:C	T:T	T:T	G:G	T:T	A:A	A:A	T:T	T:T
P4b	?	T:T	A:A	A:A	?	G:G	A:A	C:C	G:G	G:A	?	T:A	T:T	G:G	G:G	?	?	G:G	?	C:C	A:A	G:G	A:A	?	?	C:C	T:C	G:G	C:C	G:G	C:C	?	G:C	?	?	T:T	G:G	T:T	C:C	C:C	C:C	T:T	T:T	G:G	T:T	A:A	A:A	T:T	?
P4b	?	T:T	A:A	?	T:A	?	A:A	C:C	G:G	A:A	G:G	A:A	T:T	G:A	?	?	?	G:G	?	?	A:A	?	A:A	A:A	?	C:C	C:C	?	C:C	G:G	?	?	C:C	?	?	T:T	G:G	T:T	C:C	C:C	C:C	T:T	T:T	G:G	T:T	A:A	A:A	T:T	?
P4b	A:A	T:T	A:A	A:A	?	C:C	G:A	C:C	G:G	G:A	G:G	A:A	T:T	G:G	G:G	?	G:G	G:G	?	?	A:A	G:G	A:A	?	?	C:C	T:C	G:G	C:C	G:G	C:C	A:A	G:C	?	A:A	T:T	G:G	T:T	C:C	C:C	C:C	T:T	T:T	G:G	T:T	A:A	A:A	T:T	T:T
P4b	A:A	T:T	A:A	A:A	?	G:G	A:A	C:C	T:G	A:A	G:G	A:A	T:T	G:G	G:G	?	?	G:G	T:T	T:T	A:A	G:G	A:A	A:A	C:C	C:C	C:C	G:G	C:C	G:G	C:C	A:A	G:G	A:A	A:A	T:T	G:G	T:T	C:C	C:C	C:C	T:T	T:C	G:G	T:T	A:A	A:A	T:T	T:C
P4b	A:A	T:T	A:A	A:A	?	G:G	A:A	C:C	G:G	G:A	G:G	A:A	T:T	G:G	G:G	?	A:A	G:G	?	?	G:A	G:G	A:A	A:A	C:C	C:C	C:C	A:A	C:C	G:A	C:C	A:A	G:C	?	A:A	T:T	G:G	T:T	C:C	C:C	C:C	T:T	T:C	G:G	T:T	G:A	A:A	T:T	C:C
P5b	A:A	T:T	A:A	A:A	T:A	G:G	A:A	C:C	G:G	G:A	A:A	A:A	T:A	A:A	G:G	G:G	G:A	G:A	C:C	T:T	G:G	G:G	A:A	A:A	C:C	C:C	C:C	G:G	A:A	G:G	T:T	G:A	C:C	G:A	T:T	T:T	G:A	T:T	C:C	C:C	C:C	T:T	T:C	G:G	T:C	A:A	A:A	T:C	T:T
P5b	A:A	T:T	A:A	A:A	A:A	G:C	G:A	C:C	G:G	A:A	A:A	A:A	T:T	A:A	G:G		A:A	G:G	T:T	C:C	G:A	G:G	T:A	A:A	C:C	C:C	C:C	G:A	C:C	G:G	C:C	A:A	G:C	A:A	A:A	T:C	G:G	T:T	C:C	C:C	C:C	G:G	C:C	G:G	C:C	A:A	A:A	T:T	T:T
P5b	A:A	T:T	A:A	A:A	T:A	G:G	A:A	C:C	G:G	A:A	G:A	A:A	T:T	G:G	?		G:A	G:G	?	C:C	A:A	G:G	A:A	A:A	C:C	?	C:C	G:A	C:C	G:G	C:C	G:A	G:G	G:A	T:T	T:C	G:G	T:T	C:C	C:C	C:C	T:T	T:C	G:G	T:C	A:A	A:A	T:T	T:T
P5b	A:A	T:T	T:A	T:A	T:A	G:C	G:A	C:C	G:G	A:A	G:A	T:A	?	G:A	G:G		G:G	G:G	T:T	C:C	A:A	G:G	A:A	G:A	T:C	C:C	C:C	G:G	C:C	G:G	C:C	A:A	G:G	G:A	A:A	T:T	G:A	T:T	C:C	C:C	C:C	G:G	T:T	G:G	?	A:A	A:A	T:T	T:T
P5b	A:A	T:T	A:A	A:A	A:A	G:C	A:A	C:C	G:G	A:A	A:A	A:A	T:T	G:A	G:G	T:G	?	G:G	?	T:C	A:A	G:G	A:A	A:A	C:C	C:A	T:C	G:G	C:C	G:G	T:C	A:A	G:G	A:A	?	T:T	G:G	T:T	G:C	C:C	C:C	T:G	T:C	G:G	T:C	A:A	A:A	T:T	T:T
P5b	A:A	T:T	A:A	A:A	T:T	G:C	A:A	C:C	G:G	A:A	G:A	A:A	T:T	G:G	G:G		G:A	G:G	T:T	T:T	G:G	G:G	A:A	G:A	T:T	C:A	C:C	G:A	C:C	G:G	C:C	A:A	G:G	A:A	T:A	T:T	G:G	T:T	C:C	C:C	C:C	T:T	T:T	G:G	T:C	A:A	A:A	T:T	T:T
P5b	A:A	T:T	A:A	A:A	?	G:C	G:A	C:C	G:G	G:A	A:A	A:A	T:T	G:G	G:G		G:G	G:G	T:T	T:T	G:A	G:G	A:A	A:A	C:C	C:C	C:C	G:G	C:A	G:G	C:C	G:A	G:C	A:A	A:A	T:C	G:G	T:T	C:C	C:C	C:C	T:G	T:C	G:G	T:C	A:A	A:A	T:C	T:T
P5b	A:A	T:T	A:A	A:A	T:T	G:G	A:A	C:C	G:G	G:A	G:A	A:A	T:T	G:G	G:G		G:G	G:G	T:T	T:T	G:A	G:G	A:A	A:A	C:C	C:C	C:C	G:A	C:C	G:A	T:C	A:A	G:C	G:G	T:A	T:T	G:A	T:T	C:C	C:C	C:C	T:T	T:T	G:G	T:T	A:A	A:A	T:T	T:T
P5b	A:A	T:T	A:A	A:A	T:A	G:C	A:A	C:C	G:G	G:A	G:A	A:A	A:A	G:G	G:G		G:G	G:G	T:T	C:C	G:G	G:G	T:T	A:A	C:C	?	C:C	G:G	C:C	G:G	T:C	G:G	G:G	A:A	A:A	T:T	G:G	T:T	C:C	C:C	C:C	?	T:C	G:G	?	A:A	A:A	T:T	T:T
P5b	A:A	T:T	A:A	A:A	T:T	G:G	A:A	C:C	G:G	A:A	G:A	A:A	T:A	G:G	G:G		A:A	G:G	?	T:T	A:A	G:G	A:A	A:A	C:C	C:A	C:C	G:A	C:C	G:G	C:C	A:A	G:C	A:A	A:A	T:C	G:G	T:T	G:G	C:C	C:C	T:G	T:T	G:G	T:C	?	A:A	T:T	?
P5b	A:A	T:T	A:A	A:A	T:A	C:C	G:G	C:C	G:G	A:A	G:A	A:A	T:T	G:G	G:G	T:G	G:G	G:A	C:C	C:C	G:A	G:G	A:A	A:A	C:C	C:A	C:C	G:G	C:C	G:A	C:C	A:A	G:G	G:A	?	T:T	G:G	T:T	C:C	C:C	C:C	G:G	T:C	G:G	?	A:A	A:A	T:T	T:C
P5b	A:A	T:T	A:A	A:A	T:A	G:G	A:A	C:C	G:G	A:A	G:A	A:A	T:T	G:G	T:T		A:A	G:G	T:C	T:C	G:A	G:G	A:A	A:A	C:C	C:C	C:C	G:G	C:C	G:A	C:C	A:A	G:G	G:A	T:T	T:T	G:G	T:T	C:C	C:C	C:C	T:T	T:C	G:G	T:T	A:A	A:A	T:T	T:T
P5b	A:A	T:T	A:A	A:A	T:T	G:G	A:A	C:C	G:G	A:A	A:A	T:T	?	G:A	T:G	T:G	?	G:G	C:C	?	G:G	G:G	A:A	A:A	T:T	C:C	T:C	G:G	C:C	G:G	C:C	?	C:C	G:G	A:A	T:T	G:G	T:T	C:C	C:C	C:C	T:T	T:T	G:G	T:T	A:A	A:A	T:T	T:T
P5b	A:A	T:T	A:A	A:A	T:T	G:G	A:A	C:C	G:G	A:A	G:A	T:A	T:T	G:A	T:G	T:T	A:A	G:G	T:C	T:C	A:A	G:G	A:A	G:A	C:C	C:C	C:C	G:G	C:C	G:G	T:C	A:A	G:C	G:A	T:A	T:T	G:G	T:T	C:C	C:C	C:C	T:T	T:T	G:G	T:T	A:A	A:A	T:T	T:T
P5b	A:A	T:T	A:A	A:A	?	G:G	A:A	?	G:G	A:A	A:A	A:A	?	G:G	G:G		G:A	G:G	T:T	T:T	A:A	G:G	A:A	G:G	?	?	T:C	G:G	C:C	G:A	T:C	A:A	G:G	G:A	A:A	T:T	G:G	T:T	C:C	C:C	C:C	T:T	T:C	G:G	T:C	A:A	A:A	T:T	?
P5b	?	T:T	A:A	?	?	G:G	A:A	?	G:G	A:A	?	A:A	T:T	G:G	?	?	G:G	G:G	?	?	G:A	?	?	?	?	C:C	?	G:G	C:C	G:G	?	A:A	?	?	?	T:T	G:G	T:T	C:C	C:C	?	G:G	?	G:G	?	A:A	A:A	T:T	T:T
P5b	?	T:T	A:A	A:A	?	G:G	G:A	C:C	?	A:A	?	A:A	T:T	G:G	?	?	?	G:G	?	?	A:A	?	?	?	?	C:C	C:C	?	?	G:G	C:C	A:A	?	?	?	T:T	G:G	T:T	C:C	C:A	?	?	?	G:G	T:T	?	A:A	T:T	T:T
P5b	?	T:T	A:A	?	?	?	?	?	G:G	A:A	?	?	?	G:G	G:G	?	?	?	?	?	A:A	?	?	?	?	C:C	?	?	C:C	G:G	?	G:G	?	?	?	T:T	?	T:T	C:C	C:C	?	?	?	?	?	?	A:A	T:T	T:T
P5b	?	T:T	A:A	?	?	?	A:A	C:C	G:G	A:A	?	A:A	T:T	G:G	?	?	G:G	G:G	?	?	A:A	?	?	?	?	C:C	C:C	?	C:C	?	C:C	A:A	G:C	?	?	T:T	G:G	T:T	C:C	?	?	G:G	?	G:G	?	A:A	A:A	T:T	T:T
P5b	?	?	A:A	?	?	?	A:A	?	G:G	A:A	?	A:A	T:T	G:G	G:G	?	G:G	?	?	?	?	?	?	?	?	?	C:C	?	?	G:G	C:C	?	G:G	?	?	T:T	G:G	T:T	C:C	?	?	?	?	?	?	A:A	A:A	T:T	T:T
P5b	?	T:T	A:A	?	?	?	G:A	C:C	T:G	A:A	A:A	A:A	T:T	G:G	?	?	G:G	G:G	?	?	G:A	G:G	?	A:A	?	?	C:C	G:G	C:C	G:G	?	A:A	G:G	?	?	T:T	G:G	T:T	C:C	C:C	C:C	T:T	T:T	G:G	?	A:A	A:A	T:T	T:T
P5b	?	T:T	A:A	?	?	G:G	A:A	?	G:G	A:A	?	A:A	T:A	G:G	?	?	?	G:G	?	?	G:A	?	?	A:A	?	C:C	T:C	G:G	C:C	G:G	C:C	G:A	G:G	?	?	T:T	G:A	T:T	C:C	C:C	?	T:T	T:C	G:G	T:T	A:A	A:A	T:T	T:T
P7b	?	T:T	A:A	?	?	G:G	G:A	C:C	G:G	A:A	?	?	T:T	G:G	?	?	?	G:G	?	?	A:A	?	?	?	?	C:C	C:C	?	?	G:G	?	?	C:C	?	?	T:T	G:G	T:T	G:G	C:C	?	T:T	?	G:G	?	A:A	A:A	T:T	T:T
P7b	A:A	T:T	A:A	?	T:T	?	A:A	C:C	G:G	A:A	?	A:A	T:A	G:G	G:G	?	G:G	?	?	?	A:A	?	?	G:G	C:C	C:C	C:C	A:A	?	G:G	C:C	G:A	G:G	?	?	T:T	G:G	T:T	C:C	C:C	C:C	T:T	?	G:G	?	A:A	A:A	T:T	T:T
P7b	A:A	T:T	T:T	?	T:T	?	A:A	C:C	G:G	A:A	?	A:A	T:T	G:G	?	?	G:G	?	?	C:C	G:A	?	?	?	C:C	C:C	C:C	?	C:C	G:G	C:C	A:A	G:C	A:A	A:A	T:T	G:G	T:T	C:C	C:C	C:C	T:T	?	G:G	T:T	A:A	A:A	T:T	T:T
P7b	?	T:T	A:A	?	?	?	G:G	C:C	G:G	A:A	?	A:A	T:T	G:G	?	?	?	?	?	?	G:A	?	?	?	?	C:C	C:C	?	?	?	C:C	A:A	G:C	?	?	?	G:A	T:T	G:C	C:C	?	T:T	?	G:G	?	A:A	A:A	T:T	T:T
P7b	?	T:T	?	?	?	?	A:A	C:C	G:G	A:A	?	?	T:T	G:G	?	?	?	?	?	?	A:A	?	?	?	?	?	?	?	?	?	?	A:A	G:C	?	?	T:T	?	T:T	C:C	?	?	T:T	?	?	?	A:A	A:A	T:T	?
P7b	?	?	A:A	?	?	?	G:G	C:C	G:G	A:A	A:A	T:A	A:A	G:G	?	?	G:G	G:G	?	T:T	G:G	G:G	?	G:G	C:C	C:C	C:C	A:A	C:C	G:G	C:C	A:A	C:C	A:A	A:A	T:T	G:G	T:T	C:C	C:C	C:C	T:T	?	G:G	T:T	A:A	A:A	T:T	T:T
P7b	?	T:T	A:A	?	?	G:G	A:A	C:C	G:G	A:A	?	A:A	T:T	G:G	?	?	?	G:G	?	?	G:A	?	?	?	?	C:C	C:C	?	?	G:G	?	?	?	?	?	T:T	G:G	T:T	C:C	?	?	T:T	?	G:G	?	A:A	A:A	T:T	?
P7b	?	T:T	A:A	?	?	?	G:A	C:C	G:G	A:A	?	T:A	?	G:G	?	?	?	?	?	?	A:A	?	?	?	?	?	C:C	?	?	G:G	?	A:A	?	?	?	T:T	G:A	T:T	C:C	C:C	?	T:T	?	G:G	?	A:A	A:A	T:T	T:T
P7b	?	T:T	A:A	?	?	?	G:A	C:C	G:G	A:A	?	A:A	?	G:G	?	?	?	G:G	?	?	A:A	?	?	?	?	C:C	C:C	?	?	?	?	A:A	C:C	?	?	?	?	T:T	C:C	C:C	?	T:T	?	G:G	?	A:A	?	T:T	T:T
P7b	?	T:T	?	?	?	?	?	C:C	G:G	A:A	?	?	?	G:G	?	?	?	G:G	?	?	G:A	?	?	?	?	C:C	C:C	?	?	?	?	A:A	?	?	?	T:T	G:G	T:T	G:C	C:C	?	T:T	?	G:G	?	A:A	A:A	T:T	T:T
P7b	?	T:T	A:A	?	?	?	?	C:C	G:G	A:A	?	A:A	?	G:G	?	?	?	G:G	?	?	?	?	?	?	?	C:C	C:C	?	?	G:G	?	A:A	?	?	?	?	G:A	T:T	C:C	C:C	?	T:T	?	?	?	A:A	A:A	T:T	?
P7b	?	T:T	?	?	?	G:G	A:A	C:C	G:G	A:A	?	?	T:T	G:G	?	?	G:G	G:G	?	?	A:A	?	?	?	?	C:C	T:C	?	?	G:G	?	A:A	?	?	?	T:T	G:G	T:T	?	C:C	?	T:T	?	G:G	?	A:A	A:A	?	T:T
P7b	?	T:T	?	?	?	?	A:A	C:C	G:G	A:A	?	A:A	T:A	G:G	?	?	G:G	G:G	?	?	G:A	G:G	?	G:G	C:C	C:C	C:C	?	?	G:G	C:C	G:A	G:C	?	?	T:C	G:A	T:T	C:C	C:C	C:C	T:T	?	G:G	T:T	A:A	A:A	T:T	T:T
P7b	A:A	T:T	A:A	?	T:T	?	A:A	C:C	G:G	A:A	A:A	A:A	T:A	G:G	G:G	?	G:G	G:G	?	?	G:G	G:G	?	G:G	C:C	C:C	C:C	A:A	C:C	G:G	C:C	A:A	G:G	?	?	T:T	G:A	T:T	G:G	C:C	C:C	T:T	?	G:G	T:T	A:A	A:A	T:T	T:T
P7b	?	T:T	A:A	?	?	?	A:A	C:C	G:G	A:A	G:G	T:T	T:T	G:G	?	?	G:G	G:G	?	?	A:A	?	?	G:G	C:C	C:C	C:C	?	?	?	C:C	A:A	C:C	?	?	T:T	G:G	T:T	C:C	C:C	C:C	T:T	?	G:G	T:T	A:A	A:A	T:T	T:T
P7b	?	T:T	A:A	?	?	G:G	?	C:C	G:G	A:A	?	T:A	?	G:G	?	?	?	G:G	?	?	G:A	?	?	?	?	C:C	C:C	?	?	G:G	?	A:A	C:C	?	?	?	G:A	T:T	G:C	C:C	C:C	T:T	?	G:G	?	A:A	A:A	T:T	T:T
P7b	?	T:T	?	?	?	C:C	A:A	C:C	G:G	A:A	G:A	T:A	T:T	G:G	G:G	?	?	G:G	?	C:C	A:A	G:G	?	G:A	C:C	C:C	C:C	A:A	C:C	G:G	C:C	A:A	G:C	A:A	?	T:C	A:A	T:T	C:C	C:C	C:C	T:T	T:T	G:G	T:T	A:A	A:A	T:T	T:T
P7b	A:A	T:T	A:A	A:A	T:A	G:C	G:G	C:C	G:G	A:A	G:G	A:A	T:T	G:G	G:G	T:T	G:G	G:G	T:T	T:C	A:A	G:G	?	A:A	T:C	C:A	C:C	A:A	C:C	G:G	C:C	A:A	C:C	A:A	A:A	T:T	G:G	T:T	G:C	C:C	C:C	T:G	T:C	G:G	T:T	A:A	A:A	T:T	T:T
P7b	A:A	T:T	A:A	A:A	T:A	G:C	G:A	C:C	G:G	A:A	G:G	T:A	T:T	G:G	G:G	T:G	G:G	G:G	T:T	T:T	G:G	G:G	A:A	G:G	C:C	C:C	C:C	A:A	C:C	G:G	C:C	G:G	C:C	G:A	T:A	T:T	G:G	T:T	C:C	C:C	C:C	T:T	T:T	G:G	T:T	A:A	A:A	T:T	T:T
P7b	A:A	T:T	A:A	A:A	A:A	G:C	G:G	C:C	G:G	A:A	A:A	T:A	A:A	G:G	T:G	T:G	G:G	G:G	T:T	T:T	G:G	G:G	A:A	G:G	C:C	C:C	C:C	A:A	C:C	G:G	C:C	A:A	C:C	A:A	A:A	T:T	G:G	T:T	C:C	C:C	C:C	T:T	T:C	G:G	T:T	A:A	A:A	T:T	T:T
P8b	?	T:T	?	?	?	?	A:A	C:C	G:G	A:A	G:G	?	T:T	?	G:G	?	?	G:G	?	?	A:A	?	?	?	?	C:C	?	A:A	C:C	G:G	?	A:A	G:G	?	?	?	G:A	T:T	C:C	C:C	C:C	?	?	G:G	T:T	A:A	A:A	T:T	T:T
P8b	?	T:T	A:A	?	?	G:G	A:A	C:C	G:G	A:A	G:G	A:A	T:T	G:G	G:G	?	?	G:G	?	?	G:G	?	?	?	C:C	C:C	T:T	G:G	?	G:G	T:T	A:A	G:G	?	?	T:T	G:G	T:T	C:C	C:C	C:C	?	?	A:A	T:T	A:A	A:A	T:T	T:T
P8b	?	T:T	A:A	?	?	?	A:A	C:C	G:G	G:A	?	A:A	T:A	G:G	?	?	?	G:G	?	?	G:A	?	?	?	?	?	C:C	?	?	G:G	T:T	A:A	G:G	?	?	T:T	G:G	T:T	C:C	C:C	C:C	G:G	?	?	?	A:A	A:A	T:T	T:T
P8b	A:A	T:T	A:A	T:A	A:A	G:G	?	C:C	T:G	A:A	G:G	A:A	T:A	G:G	?	G:G	G:A	G:G	T:T	?	A:A	G:G	A:A	G:A	?	C:C	C:C	A:A	C:A	G:G	?	A:A	C:C	A:A	T:A	T:T	G:G	T:T	C:C	C:C	C:C	?	?	G:G	T:T	A:A	A:A	T:T	?
P8b	A:A	T:T	?	?	?	?	A:A	C:C	G:G	A:A	G:G	A:A	T:A	G:G	G:G	?	?	?	?	?	A:A	?	?	G:G	?	C:C	C:C	G:G	C:C	G:G	?	G:A	G:G	?	?	?	G:G	T:T	C:C	C:C	C:C	G:G	?	G:G	?	A:A	A:A	T:T	T:T
P8b	?	T:T	A:A	?	?	?	A:A	?	G:G	A:A	?	?	?	G:G	?	?	?	G:G	?	?	A:A	?	?	?	?	C:C	C:C	G:G	?	?	?	A:A	G:G	?	?	T:T	G:G	T:T	C:C	C:C	?	G:G	?	G:G	?	A:A	A:A	T:T	T:T
P8b	?	T:T	A:A	?	?	?	A:A	C:C	G:G	A:A	?	A:A	T:T	?	?	?	?	G:G	?	?	A:A	?	?	G:G	?	C:C	T:T	?	?	G:G	T:T	A:A	G:G	?	?	T:T	G:G	T:T	C:C	C:C	C:C	T:T	?	G:G	?	A:A	A:A	T:T	T:T
P8b	?	T:T	?	?	?	?	G:G	?	G:G	A:A	?	A:A	?	G:G	?	?	?	G:G	?	?	A:A	?	?	?	?	C:C	?	?	?	?	?	A:A	G:G	?	?	T:T	G:A	T:T	C:C	C:C	?	G:G	?	?	?	A:A	A:A	T:T	?
P8b	?	T:T	A:A	?	?	?	A:A	C:C	G:G	?	?	A:A	?	G:G	?	?	?	G:G	?	?	G:A	?	?	?	?	C:C	T:C	?	?	G:G	?	?	C:C	?	?	T:T	G:G	T:T	C:C	C:C	?	T:T	?	?	T:T	A:A	A:A	T:T	?
P8b	?	T:T	T:T	?	?	?	A:A	C:C	G:G	A:A	G:G	A:A	T:T	G:G	?	?	?	?	?	?	G:A	?	?	?	?	C:C	T:C	?	?	G:G	T:T	A:A	C:C	A:A	A:A	T:T	G:G	T:T	C:C	C:C	C:C	T:G	?	G:G	?	A:A	A:A	T:T	T:T
P8b	?	T:T	?	?	?	?	A:A	?	G:G	A:A	?	A:A	?	?	?	?	?	G:G	?	?	A:A	?	?	?	?	?	C:C	?	?	?	T:T	A:A	?	?	?	T:T	G:G	T:T	C:C	C:C	?	?	?	?	?	A:A	A:A	T:T	?
P8b	?	T:T	?	?	?	?	A:A	C:C	G:G	A:A	?	T:A	T:A	?	?	?	?	G:G	?	?	A:A	?	?	?	?	C:C	C:C	G:G	?	G:G	?	A:A	C:C	?	?	?	G:G	T:T	G:G	C:C	?	G:G	?	G:G	?	A:A	A:A	T:T	?
P8b	?	T:T	T:T	?	?	?	A:A	C:C	G:G	G:A	?	?	T:T	G:G	?	?	?	G:G	?	?	A:A	?	?	?	?	C:C	C:C	?	?	G:G	?	?	G:G	?	?	T:T	G:G	T:T	C:C	C:C	?	T:G	?	?	?	A:A	A:A	T:T	T:T
P8b	?	T:T	?	?	?	?	A:A	C:C	G:G	G:A	G:G	T:A	A:A	G:G	?	?	?	?	?	?	A:A	?	?	G:G	?	C:C	T:C	?	?	G:G	?	A:A	G:G	?	?	?	G:G	T:T	C:C	C:C	C:C	?	?	?	?	A:A	A:A	T:T	?
P8b	?	T:T	?	?	?	?	A:A	?	G:G	A:A	G:G	A:A	T:T	G:G	?	?	?	?	?	?	A:A	?	?	G:G	?	C:C	C:C	?	?	G:G	?	A:A	G:G	?	?	T:T	G:G	T:T	?	C:C	C:C	G:G	?	G:G	?	A:A	A:A	T:T	T:T
P8b	?	T:T	A:A	?	?	?	A:A	C:C	G:G	A:A	G:G	A:A	T:T	G:G	?	?	?	G:G	?	?	G:A	?	?	?	?	?	C:C	?	?	G:G	T:T	A:A	G:G	?	?	T:T	G:G	T:T	C:C	C:C	?	G:G	?	G:G	?	A:A	A:A	T:T	?
P8b	?	T:T	A:A	?	?	?	A:A	?	G:G	A:A	?	A:A	A:A	G:G	?	?	?	G:G	?	?	?	?	?	?	?	C:C	C:C	?	?	G:G	?	?	?	?	?	T:T	G:G	T:T	?	C:C	?	?	?	?	?	A:A	A:A	T:T	?
P8b	?	T:T	?	?	?	?	A:A	C:C	G:G	A:A	?	A:A	?	G:G	?	?	?	G:G	?	?	A:A	?	?	?	?	C:C	T:C	G:G	?	G:G	?	A:A	G:G	?	?	T:T	G:G	T:T	C:C	C:C	C:C	T:T	?	G:G	?	A:A	A:A	T:T	?
P8b	?	T:T	A:A	?	?	?	G:A	C:C	G:G	A:A	G:G	T:A	A:A	G:G	?	?	?	G:G	?	?	A:A	G:G	?	?	?	C:C	T:C	?	C:C	?	?	A:A	G:C	?	?	?	G:G	T:T	C:C	C:C	?	G:G	?	G:G	?	A:A	A:A	T:T	?
P8b	?	T:T	A:A	?	?	?	G:A	C:C	G:G	A:A	?	A:A	?	G:G	?	?	?	G:G	?	?	A:A	G:G	?	G:G	?	C:C	C:C	?	C:C	G:G	T:T	A:A	G:G	?	?	C:C	G:G	T:T	C:C	C:C	C:C	T:G	?	G:G	?	A:A	A:A	T:T	?
P9a	A:A	T:T	A:A	A:A	T:T	G:C	A:A	C:C	G:G	A:A	G:A	A:A	T:T	G:G	G:G	G:G	G:G	G:G	T:T	C:C	G:A	G:G	A:A	G:A	T:C	C:C	C:C	A:A	C:A	G:G	C:C	G:A	G:G	?	A:A	T:T	G:A	T:T	C:C	C:C	C:C	T:T	T:T	G:G	T:T	A:A	Uncallable	T:T	T:T
P9a	G:A	T:T	A:A	A:A	T:T	G:G	A:A	C:C	G:G	A:A	A:A	A:A	T:T	G:G	G:G		G:G	G:G	T:T	C:C	G:A	G:A	A:A	G:G	C:C	C:C	C:C	A:A	C:A	G:G	C:C	A:A	G:G	A:A	A:A	T:T	?	T:T	G:C	C:C	C:C	T:T	T:T	G:G	T:T	A:A	A:A	T:T	T:T
P9a	G:A	T:T	A:A	A:A	T:T	G:C	A:A	C:C	G:G	A:A	G:A	T:T	T:T	G:G	G:G		G:G	G:G	T:T	T:C	G:G	G:G	A:A	G:G	T:C	C:C	C:C	A:A	C:C	G:G	C:C	A:A	G:G	A:A	A:A	T:T	G:G	T:T	C:C	C:C	C:C	T:T	T:T	G:G	T:T	A:A	A:A	T:T	T:T
P9a	G:A	T:T	A:A	A:A	T:T	G:G	A:A	C:C	G:G	G:G	G:G	A:A	T:A	G:G	G:G	G:G	G:G	?	T:C	C:C	A:A	G:G	T:T	G:G	C:C	C:C	T:C	A:A	C:C	G:G	C:C	G:A	G:G	A:A	A:A	T:T	G:A	T:T	C:C	C:C	C:C	T:T	T:T	G:G	T:T	A:A	A:A	T:T	T:T
P9a	A:A	T:T	A:A	A:A	T:T	G:C	?	C:C	G:G	G:G	G:G	A:A	A:A	G:G	G:G	G:G	G:G	G:G	T:T	C:C	A:A	G:G	A:A	G:G	T:C	C:C	C:C	A:A	?	G:G	C:C	A:A	G:G	A:A	A:A	T:T	G:A	T:T	C:C	C:C	C:C	?	T:T	G:G	T:T	A:A	A:A	T:T	T:T
P9a	A:A	T:T	A:A	A:A	T:T	C:C	A:A	C:C	T:G	?	G:G	T:T	T:T	G:G	G:G		G:G	G:G	T:C	T:T	A:A	G:G	A:A	G:G	C:C	C:C	T:C	A:A	C:C	G:G	C:C	G:G	G:G	A:A	A:A	T:T	G:G	T:T	C:C	C:C	C:C	T:T	T:T	G:G	T:T	?	A:A	T:T	T:T
P9a	A:A	T:T	T:A	A:A	T:T	G:C	A:A	C:C	G:G	A:A	G:A	A:A	T:A	G:G	G:G		G:G	G:G	T:C	C:C	?	G:G	T:A	G:A	C:C	C:C	C:C	A:A	A:A	G:G	C:C	A:A	G:G	A:A	A:A	T:T	G:A	T:T	C:C	C:C	C:C	T:T	T:T	G:G	T:T	A:A	A:A	T:T	T:T
P9a	A:A	T:T	T:A	A:A	T:T	G:G	A:A	C:C	T:G	G:G	A:A	A:A	T:T	G:G	G:G		G:G	G:G	T:T	C:C	G:A	G:G	T:A	G:A	C:C	C:C	C:C	A:A	?	G:G	C:C	G:A	G:G	A:A	A:A	T:T	G:G	T:T	C:C	C:C	C:C	T:T	T:T	G:G	T:T	?	A:A	T:T	T:T
P9a	?	T:T	A:A	A:A	T:T	G:G	G:A	C:C	T:G	A:A	G:A	T:A	T:T	G:G	G:G		G:G	G:G	C:C	C:C	G:G	G:G	T:A	G:A	C:C	C:C	C:C	A:A	C:C	G:G	C:C	G:A	G:G	A:A	A:A	T:T	G:G	T:T	C:C	C:C	C:C	T:T	T:T	G:G	T:T	A:A	A:A	T:T	T:T
P9a	A:A	T:T	A:A	A:A	T:T	G:G	A:A	C:C	G:G	A:A	A:A	A:A	T:A	G:G	G:G	G:G	G:G	G:G	T:C	C:C	A:A	G:G	T:A	G:A	T:C	C:C	C:C	A:A	?	G:G	C:C	A:A	G:G	A:A	A:A	T:T	G:G	T:T	C:C	C:C	C:C	T:G	T:T	G:G	T:T	A:A	A:A	T:T	T:T
P9a	A:A	T:T	A:A	A:A	T:T	G:C	G:A	C:C	T:G	?	A:A	A:A	T:T	G:G	G:G		G:G	G:G	?	C:C	A:A	G:A	T:A	G:A	C:C	C:C	C:C	A:A	C:C	G:G	C:C	A:A	G:G	A:A	A:A	T:T	G:G	T:T	C:C	C:C	C:C	T:T	T:T	G:G	T:T	A:A	A:A	T:T	T:T
P9a	A:A	T:T	A:A	A:A	T:T	C:C	G:A	C:C	G:G	A:A	A:A	A:A	A:A	G:G	G:G	G:G	G:G	G:G	T:C	C:C	A:A	G:A	T:A	G:G	T:C	C:C	C:C	A:A	C:C	G:G	C:C	A:A	G:G	A:A	A:A	T:T	G:G	T:T	C:C	C:C	C:C	?	T:T	G:G	T:T	A:A	A:A	T:T	T:T
P9a	G:A	T:T	A:A	A:A	T:T	G:G	A:A	C:C	G:G	G:G	G:A	A:A	T:A	G:G	G:G		G:G	G:G	T:T	C:C	G:A	G:G	A:A	A:A	C:C	C:C	C:C	A:A	C:C	G:G	C:C	?	G:G	A:A	A:A	T:T	G:A	T:T	C:C	C:C	C:C	T:T	T:T	G:G	T:T	A:A	A:A	T:T	T:T
P9a	A:A	T:T	T:A	A:A	T:T	G:C	G:A	C:C	T:T	?	A:A	T:A	T:T	G:G	G:G		G:G	G:G	T:T	C:C	A:A	G:G	A:A	G:G	T:C	C:C	C:C	A:A	C:C	G:G	C:C	A:A	G:C	A:A	A:A	T:T	A:A	T:T	G:C	C:C	C:C	T:T	T:T	G:G	T:T	A:A	A:A	T:T	T:T
P9a	A:A	T:T	A:A	A:A	T:T	G:G	A:A	C:C	G:G	A:A	G:A	T:A	T:A	G:G	G:G		G:G	G:G	T:T	T:C	G:G	G:G	A:A	G:G	T:T	C:C	C:C	A:A	C:C	G:G	C:C	G:A	G:G	A:A	A:A	T:T	G:G	T:T	C:C	C:C	C:C	T:T	T:T	G:G	T:T	A:A	A:A	T:T	T:T
P9a	G:G	T:T	T:A	A:A	T:T	G:C	A:A	C:C	G:G	A:A	?	A:A	T:A	G:G	G:G	?	G:G	G:G	?	C:C	G:A	G:G	?	G:G	T:C	C:C	C:C	A:A	C:C	G:G	C:C	A:A	G:G	A:A	A:A	T:T	G:G	T:T	C:C	C:C	C:C	T:T	?	G:G	T:T	A:A	A:A	T:T	T:T
P9a	?	T:T	A:A	A:A	?	G:G	G:G	C:C	G:G	A:A	?	A:A	T:T	G:G	?	?	G:G	G:G	?	?	G:G	G:G	A:A	?	?	C:C	C:C	A:A	C:C	G:G	C:C	A:A	G:G	?	?	T:T	G:G	T:T	C:C	C:C	?	T:T	?	G:G	?	A:A	A:A	T:T	T:T
P9a	?	T:T	?	?	?	G:G	A:A	C:C	?	?	A:A	A:A	T:T	G:G	?	?	?	G:G	?	?	G:A	G:G	?	?	?	C:C	C:C	A:A	?	G:G	?	A:A	G:G	?	?	T:T	G:G	T:T	C:C	C:C	?	T:T	?	G:G	?	A:A	A:A	T:T	T:T
P9a	A:A	T:T	A:A	A:A	?	?	A:A	C:C	G:G	A:A	G:G	T:T	T:T	G:G	G:G	?	G:G	G:G	?	C:C	G:A	G:G	A:A	?	?	C:C	C:C	A:A	C:C	G:G	?	A:A	?	?	A:A	T:T	G:G	T:T	G:C	C:C	C:C	T:T	T:T	G:G	T:T	A:A	A:A	T:T	T:T
P9a	?	T:T	T:A	?	?	G:G	A:A	C:C	G:G	A:A	?	A:A	T:T	G:G	?	?	G:G	?	?	?	G:A	?	?	?	?	C:C	C:C	A:A	?	G:G	?	A:A	G:G	?	?	T:T	?	T:T	C:C	C:C	?	T:T	?	G:G	?	A:A	A:A	T:T	T:T
P9a	?	T:T	T:A	A:A	?	?	A:A	C:C	G:G	A:A	G:G	A:A	A:A	G:G	G:G	?	G:G	G:G	?	C:C	G:A	G:G	A:A	G:G	T:T	C:C	C:C	A:A	C:C	G:G	C:C	A:A	G:G	?	A:A	T:T	A:A	T:T	C:C	C:C	C:C	?	T:T	G:G	T:T	A:A	A:A	T:T	T:T
P9a	A:A	T:T	T:A	?	?	?	A:A	C:C	G:G	A:A	G:G	?	T:A	G:G	G:G	?	G:G	G:G	?	C:C	G:A	G:G	A:A	G:G	C:C	C:C	C:C	A:A	C:C	G:G	C:C	A:A	G:G	?	A:A	T:T	G:G	T:T	C:C	C:C	C:C	?	T:T	G:G	?	A:A	A:A	T:T	T:T
P9b	?	T:G	A:A	T:A	T:A	G:C	?	C:A	T:G	G:A	G:A	T:A	T:A	G:A	G:G		G:G	G:G	T:C	C:C	G:A	G:A	T:A	G:G	?	C:C	T:T	G:A	C:C	G:G	T:C	A:A	G:C	A:A	A:A	T:T	A:A	T:T	C:C	C:C	C:C	T:T	T:T	G:G	T:T	A:A	A:A	T:T	T:T
P9b	A:A	T:T	A:A	T:A	T:A	G:G	A:A	C:C	G:G	A:A	?	A:A	T:T	G:G	G:G		A:A	G:G	T:T	T:C	A:A	G:G	A:A	G:G	T:C	C:C	C:C	G:A	C:C	G:G	T:T	A:A	G:G	A:A	A:A	T:T	G:A	T:T	C:C	C:C	C:C	T:G	T:T	G:G	T:T	A:A	A:A	T:T	C:C
P9b	A:A	T:T	A:A	T:A	T:A	G:C	A:A	C:C	G:G	A:A	A:A	A:A	T:A	G:G	G:G		G:A	G:G	T:T	T:C	A:A	G:G	A:A	G:G	T:C	C:C	T:C	G:G	C:C	G:G	C:C	A:A	G:C	A:A	A:A	T:T	G:A	T:T	G:C	C:C	C:C	T:T	T:T	G:G	T:T	A:A	A:A	T:T	T:C
P9b	A:A	T:T	A:A	T:A	A:A	C:C	G:A	C:C	G:G	A:A	G:A	A:A	T:T	G:G	G:G	G:G	G:A	G:G	T:T	T:C	A:A	G:G	A:A	G:G	C:C	C:C	T:C	A:A	C:C	G:G	T:C	G:A	G:C	A:A	A:A	T:T	G:A	T:T	G:C	C:C	C:C	T:T	C:C	G:G	T:T	A:A	A:A	T:T	T:T
P9b	A:A	T:T	T:A	T:A	A:A	G:C	G:A	C:C	G:G	A:A	G:A	A:A	T:T	G:G	G:G		G:G	G:G	T:T	T:C	G:A	G:G	A:A	G:G	T:T	C:C	T:C	A:A	C:C	G:G	T:T	A:A	G:G	A:A	A:A	T:T	G:G	?	G:G	C:C	C:C	?	T:T	G:G	T:T	A:A	?	T:T	T:T
P9b	A:A	T:T	T:T	T:A	A:A	G:G	A:A	C:C	G:G	A:A	G:G	A:A	T:T	G:G	G:G	G:G	A:A	G:G	T:T	T:C	G:A	G:G	A:A	G:G	T:T	C:C	T:C	A:A	C:C	G:G	T:C	A:A	C:C	A:A	?	?	G:G	T:T	G:C	C:C	C:C	T:T	T:T	G:A	T:T	A:A	A:A	T:T	T:T
P9b	A:A	T:T	T:A	T:A	A:A	G:C	A:A	C:C	G:G	A:A	A:A	A:A	T:A	G:G	G:G	G:G	G:A	G:G	T:T	T:C	G:A	G:G	A:A	G:G	T:C	C:C	T:C	G:G	C:C	G:G	T:T	A:A	C:C	A:A	T:A	T:T	G:G	T:T	G:C	C:C	C:C	T:T	?	G:G	T:T	A:A	A:A	T:T	T:C
P9b	A:A	T:T	T:A	A:A	A:A	G:C	A:A	C:A	G:G	A:A	G:G	A:A	T:T	G:G	G:G		G:G	G:G	T:T	C:C	G:G	G:G	A:A	G:G	C:C	?	T:T	A:A	C:C	G:G	T:C	A:A	G:C	G:G	T:T	T:T	G:G	T:T	C:C	C:C	C:C	T:T	T:C	G:G	T:T	?	A:A	T:T	C:C
P9b	A:A	T:T	A:A	A:A	?	G:G	A:A	C:C	G:G	A:A	G:G	?	T:T	G:G	G:G		G:A	G:G	T:T	C:C	G:A	G:G	A:A	G:G	T:T	C:A	C:C	G:G	C:C	G:G	T:T	A:A	G:C	A:A	A:A	T:T	G:G	T:T	C:C	C:C	C:C	T:T	T:T	G:G	T:T	A:A	A:A	T:T	C:C
P9b	G:A	T:T	T:A	T:T	A:A	G:G	A:A	C:C	G:G	A:A	G:G	A:A	T:T	G:G	G:G	?	G:G	G:G	T:T	C:C	A:A	G:G	A:A	G:G	T:C	C:C	T:C	G:G	C:C	G:G	T:C	G:A	G:C	G:A	A:A	T:T	G:A	T:T	C:C	C:C	C:C	T:T	T:T	G:G	T:C	A:A	?	T:T	T:T
P9b	A:A	T:T	?	A:A	A:A	C:C	A:A	C:C	G:G	A:A	G:A	A:A	T:A	G:G	G:G	G:G	G:G	?	?	T:C	G:A	G:G	?	G:A	C:C	C:C	C:C	G:A	C:C	G:G	T:T	A:A	G:C	?	A:A	T:T	G:G	T:T	G:C	C:C	C:C	T:T	?	G:G	T:T	A:A	A:A	T:T	C:C
P9b	A:A	T:T	T:A	T:A	A:A	G:G	A:A	C:C	G:G	A:A	G:A	A:A	T:T	G:G	G:G		G:G	G:G	T:T	C:C	G:A	G:G	T:T	G:G	C:C	C:C	C:C	A:A	C:C	G:G	T:T	A:A	G:C	A:A	T:A	T:T	G:G	T:T	C:C	C:C	C:C	T:T	C:C	G:G	T:T	?	A:A	?	T:C
P9b	A:A	T:T	T:A	T:T	A:A	G:C	A:A	C:C	G:G	A:A	G:G	A:A	T:T	G:G	G:G		G:G	G:G	T:T	T:C	G:A	G:G	A:A	G:G	C:C	C:C	T:C	A:A	C:C	G:G	T:C	A:A	G:G	A:A	T:A	T:T	G:G	T:T	G:C	C:C	C:C	?	?	G:G	T:T	A:A	A:A	T:T	T:C
P9b	A:A	T:T	T:T	T:A	A:A	G:G	A:A	C:C	G:G	A:A	G:G	A:A	T:T	G:G	G:G	G:G	A:A	G:G	T:T	C:C	A:A	G:G	A:A	G:A	T:C	C:A	T:T	A:A	C:C	G:G	T:C	A:A	G:C	A:A	A:A	T:T	A:A	T:T	G:C	?	C:C	T:T	T:T	G:A	T:T	A:A	A:A	T:T	T:T
P9b	A:A	T:T	A:A	T:A	A:A	G:G	A:A	C:A	G:G	A:A	G:G	T:T	T:T	G:G	G:G	G:G	G:A	G:G	T:T	T:C	?	G:G	A:A	G:A	T:C	C:A	T:C	G:A	C:C	G:G	T:C	A:A	G:C	A:A	T:A	T:T	A:A	T:T	C:C	C:C	C:C	T:T	?	G:G	T:T	A:A	A:A	T:T	C:C
P9b	A:A	T:T	A:A	A:A	A:A	C:C	A:A	C:C	G:G	A:A	G:A	A:A	T:T	G:G	G:G		G:A	G:G	T:T	T:C	A:A	G:A	A:A	G:G	T:C	C:C	C:C	A:A	C:C	G:G	T:T	A:A	G:G	G:A	A:A	T:T	G:G	T:T	G:C	C:C	C:C	T:T	T:T	G:G	T:T	?	A:A	T:T	T:T
P9b	A:A	T:T	T:A	T:A	A:A	C:C	A:A	C:C	G:G	A:A	G:A	A:A	T:A	G:G	G:G		G:A	G:G	T:T	C:C	A:A	G:G	A:A	G:A	T:C	C:C	C:C	?	C:C	G:G	T:T	A:A	G:C	A:A	A:A	T:C	G:G	T:T	C:C	C:C	C:C	T:T	T:T	G:G	T:T	?	A:A	T:T	T:T
P9b	?	T:T	A:A	T:T	?	C:C	A:A	C:C	G:G	A:A	G:G	A:A	T:T	G:G	G:G	?	G:G	?	?	?	G:A	G:G	A:A	?	T:C	C:C	C:C	A:A	C:C	G:G	T:T	A:A	C:C	?	A:A	T:T	G:A	T:T	G:C	C:C	C:C	?	T:T	G:G	T:T	A:A	A:A	T:T	?
P9b	A:A	T:T	A:A	?	A:A	G:G	A:A	C:C	G:G	A:A	G:G	A:A	T:T	G:G	G:G	?	G:G	?	?	?	G:A	?	A:A	G:G	T:T	C:A	C:C	A:A	C:C	G:G	T:T	A:A	G:C	?	?	T:T	G:G	T:T	G:C	C:C	C:C	?	?	G:A	?	A:A	A:A	T:T	?
P9b	?	T:T	T:A	?	A:A	C:C	A:A	C:C	G:G	A:A	?	A:A	A:A	G:G	G:G	?	G:G	?	?	C:C	A:A	?	A:A	G:G	T:T	C:A	T:C	A:A	C:C	G:G	T:T	A:A	C:C	?	A:A	T:T	?	T:T	G:G	C:C	C:C	T:T	?	G:G	?	A:A	A:A	T:T	T:T
P9b	A:A	T:T	T:A	A:A	A:A	?	A:A	C:C	G:G	A:A	G:A	A:A	T:T	G:G	G:G	?	G:G	G:G	?	C:C	G:A	G:G	A:A	G:G	T:T	C:A	C:C	?	?	?	?	A:A	C:C	?	?	T:T	G:G	T:T	G:C	C:C	C:C	T:T	?	G:G	T:T	A:A	A:A	T:T	T:T
P9b	?	T:T	A:A	?	?	?	A:A	C:C	G:G	A:A	G:G	A:A	T:T	G:G	?	?	?	G:G	?	C:C	G:A	G:G	A:A	G:G	?	C:C	T:T	A:A	C:C	G:G	T:T	A:A	G:G	?	?	T:T	G:G	T:T	?	C:C	?	T:T	?	G:G	T:T	?	A:A	T:T	?
P9b	A:A	T:T	A:A	?	?	?	A:A	C:C	G:G	A:A	A:A	A:A	T:T	G:G	G:G	?	G:G	G:G	?	C:C	G:A	G:G	A:A	G:G	T:T	C:C	T:T	G:G	C:C	G:G	C:C	A:A	G:G	?	A:A	T:T	G:A	T:T	G:C	C:C	C:C	T:T	T:T	G:G	T:T	A:A	A:A	T:T	T:T
[truncated: 122 more columns]
